# Supplementary material for: Arabidopsis root lipid droplets are hubs for membrane homeostasis under heat stress, and triterpenoid synthesis and storage
Source: New Phytol. 2025 Nov 25;249(2):892–916. doi: 10.1111/nph.70726 (PMC12712439; doi:10.1111/nph.70726)
Supplement: Supplementary file 1 — Dataset S1 Membrane lipids of wild‐type roots – absolute levels. Dataset S2 Membrane lipids of wild‐type roots – relative composition of species per class. Dataset S3 Triacylglycerols of wild‐type roots – absolute levels. Dataset S4 Triacylglycerols of wild‐type roots – relative composition of species. Dataset S5 Free sterols, and triterpenoids and their esters of wild‐type roots – absolute levels and relative composition. Dataset S6 Sterol derivatives of wild‐type roots. Dataset S7 Membrane lipids of wild‐type and tgd1‐1 sdp1‐4 roots – absolute levels. Dataset S8 Membrane lipids of wild‐type and tgd1‐1 sdp1‐4 roots – relative composition of species per class. Dataset S9 Triacylglycerols of wild‐type and tgd1‐1 sdp1‐4 roots – absolute levels. Dataset S10 Triacylglycerols of wild‐type and tgd1‐1 sdp1‐4 roots – relative composition of species. Dataset S11 Free sterols, and triterpenoids and their esters of wild‐type and tgd1‐1 sdp1‐4 roots – absolute levels and relative composition. Dataset S12 Sterol derivatives of wild‐type and tgd1‐1 sdp1‐4 roots. [file NPH-249-892-s004.xlsx]

## Sheet: Supplemental information
New Phytologist Supporting Information
Article title: Arabidopsis root lipid droplets are hubs for membrane homeostasis under heat stress, and triterpenoid synthesis and storage.
Authors: Patricia Scholz, Janis Dabisch, Ana C. Vilchez, Alyssa C. Clews, Philipp W. Niemeyer, Magdiel S. S. Lim, Siqi Sun, Lea Hembach, Mayuko Naganawa, Fabienne Dreier, Katharina F. Blersch, Lea M. Preuß, Martin Bonin, Elena Lesch, Yuya Iwai, Takashi L. Shimada, Jürgen Eirich, Iris Finkemeier, Katharina Gutbrod, Peter Dörmann, You Wang, Robert T. Mullen, Till Ischebeck
Article acceptance date: 3 October 2025

## Sheet: Suppl. Dataset S1
Supplemental Dataset S1: Membrane lipids of wild-type roots - absolute levels. 12d-old seedlings of Arabidopsis Col-0 were subjected to heat stress for 24 h at 37°C or kept at 23°C (control). Subsequently, roots were harvested and their membrane lipids were extracted and measured by direct infusion ESI-MS/MS using neutral loss or precursor ion scan as detection method. Listed are the levels in nm…
						mg dry weight
						2	2.8	2.8	2.5	3	2.1	2.5	2.4	1.8			2.13333	2.4	2	2.75	2.2
						nmol/mg dry weight
						Col-0 control											Col-0 heat
	Lipid class	n carbon atoms and double bonds	Molecular Ion (m/z)	Detection method	Mass difference (m/z)	Col-0 control 1	Col-0 control 2	Col-0 control 3	Col-0 control 4	Col-0 control 5	Col-0 control 6	Col-0 control 7	Col-0 control 8	Col-0 control 9	Mean	SD	Col-0 heat 1	Col-0 heat 2	Col-0 heat 3	Col-0 heat 4	Col-0 heat 5	Mean	SD
	MGDG	34:6	764.531	Neutral loss scan	179.0556/197.0661	0.629228	0.587519	0.735203	1.09294	1.19879	1.11753	0.503071	0.729847	0.909107	0.833692	0.254695	0.168551	0.182887	0.0718952	0.136364	0.254445	0.162828	0.0667043
	MGDG	34:5	766.546	Neutral loss scan	179.0556/197.0662	0.0516213	0.0504957	0.0378094	0.100497	0.0235552	0.0851913	0.0484207	0.041798	0.121664	0.0623391	0.0325467	0.00107817	0.0124217	0.00977939	0.02635	0.0330891	0.0165437	0.01296
	MGDG	34:4	768.562	Neutral loss scan	179.0556/197.0663	0.0436098	0.0394831	0.0253724	0.0492915	0.071771	0.0504795	0.0322576	0.0745865	0.0547994	0.0490723	0.0164592	0.00951254	0.027538	0.0186614	0.0259574	0.0366902	0.0236719	0.0101887
	MGDG	34:3	770.578	Neutral loss scan	179.0556/197.0664	0.0595779	0.0557669	0.065162	0.065669	0.0639739	0.0643097	0.0269652	0.0315969	0.0623513	0.0550414	0.014973	0.0342322	0.0640232	0.0559165	0.040455	0.0550805	0.0499415	0.0122186
	MGDG	34:2	772.593	Neutral loss scan	179.0556/197.0665	0.047588	0.0199912	0.0517918	0.0300719	0.0300625	0.034907	0.0235463	0.0272036	0.0435706	0.0343037	0.0110421	0.0270969	0.0489747	0.0417327	0.0171388	0.0412449	0.0352376	0.0128532
	MGDG	34:1	774.609	Neutral loss scan	179.0556/197.0666	0.0652866	0.0931875	0.0562848	0.0722012	0.0666831	0.0696787	0.0591389	0.0912857	0.122776	0.0773914	0.0212974	0.102298	0.103361	0.145211	0.0764044	0.10503	0.106461	0.0246674
	MGDG	36:6	792.562	Neutral loss scan	179.0556/197.0667	1.59696	1.37917	1.55847	2.24558	1.96767	2.15815	1.30757	1.80901	2.17694	1.79995	0.356412	0.446708	0.388175	0.27673	0.419198	0.676902	0.441543	0.14657
	MGDG	36:5	794.578	Neutral loss scan	179.0556/197.0668	0.469451	0.36796	0.326406	0.411935	0.306225	0.557152	0.333238	0.357823	0.548921	0.40879	0.095274	0.352929	0.379316	0.211393	0.437933	0.592528	0.39482	0.138373
	MGDG	36:4	796.593	Neutral loss scan	179.0556/197.0669	0.140427	0.139034	0.13473	0.129367	0.139256	0.228196	0.118089	0.155999	0.238287	0.158154	0.0438053	0.299578	0.211507	0.132785	0.329446	0.471594	0.288982	0.127961
	MGDG	36:3	798.609	Neutral loss scan	179.0556/197.0670	0.0504219	0.0107322	0.0369061	0.00586619	0.00591665	0.00189882	0.0235152	0.021751	0.0270028	0.0204457	0.0161464	0.127429	0.0770764	0.0361536	0.0590392	0.0799578	0.0759311	0.033679
	MGDG	36:2	800.625	Neutral loss scan	179.0556/197.0671	0.0205952	0.0118054	0.0142975	0.0195965	0.0185458	0.0316453	0.0164877	0.0398342	0.0155583	0.0209295	0.00905261	0.0191756	0.048412	0.0613126	0.046579	0.0485116	0.0447981	0.015486
	MGDG	36:1	802.64	Neutral loss scan	179.0556/197.0672	0.123822	0.104325	0.0866409	0.120408	0.116433	0.0982029	0.113541	0.119068	0.124644	0.111898	0.0129159	0.182377	0.133764	0.127761	0.0805894	0.131041	0.131107	0.0360519
	MGDG	total				3.29858	2.85947	3.12908	4.34343	4.00888	4.49733	2.60584	3.49981	4.44562	3.632	0.715046	1.77097	1.67746	1.18933	1.69545	2.52611	1.77186	0.480362
	DGDG	34:6	926.583	Neutral loss scan	341.1084/359.1189	0.0374933	0.0434599	0.0509903	0.0438268	0.0379744	0.0338135	0.0351853	0.0109403	0.0401892	0.037097	0.0111125	0.0204841	0.040948	0.0577961	0.0267919	0.024579	0.0341198	0.0153122
	DGDG	34:5	928.599	Neutral loss scan	341.1084/359.1190	0.0177367	4.34666e-05	0.00653331	0.0253907	0.0190535	0.016639	0.00997776	0.0196395	0.034645	0.0166288	0.0102394	0.00402615	0.0182075	n.d.	n.d.	0.0160502	0.0127613	0.00764136
	DGDG	34:4	930.615	Neutral loss scan	341.1084/359.1191	0.020869	0.0484908	0.0393677	0.051815	0.0293823	0.0234191	0.00801823	0.0428655	0.00893605	0.0303515	0.0162939	0.0307813	0.036319	0.0292615	0.0165113	0.027533	0.0280812	0.00725791
	DGDG	34:3	932.63	Neutral loss scan	341.1084/359.1192	0.179475	0.201207	0.156528	0.199219	0.284833	0.242022	0.14494	0.207631	0.216486	0.203593	0.0426044	0.0791607	0.124439	0.122088	0.126926	0.15163	0.120849	0.0261569
	DGDG	34:2	934.646	Neutral loss scan	341.1084/359.1193	0.107028	0.101375	0.0928689	0.0711446	0.0889086	0.132452	0.0858016	0.0766851	0.146756	0.100335	0.0251027	0.13403	0.151391	0.0733319	0.096316	0.155337	0.122081	0.0358751
	DGDG	34:1	936.662	Neutral loss scan	341.1084/359.1194	0.0726864	0.0752664	0.0452354	0.0369651	0.051599	0.0840514	0.0430676	0.0803909	0.0917561	0.0645576	0.0203582	0.104995	0.0974831	0.0536028	0.0715708	0.104077	0.0863457	0.022785
	DGDG	36:6	954.615	Neutral loss scan	341.1084/359.1195	1.06452	0.984348	1.19401	1.36155	1.39041	1.4663	0.919214	0.968552	1.44724	1.19957	0.221274	0.353318	0.471854	0.358736	0.317572	0.573586	0.415013	0.105883
	DGDG	36:5	956.63	Neutral loss scan	341.1084/359.1196	0.423221	0.29684	0.217128	0.303245	0.264486	0.283011	0.217773	0.332143	0.329628	0.296386	0.0634194	0.321311	0.329956	0.111855	0.335765	0.46004	0.311785	0.125447
	DGDG	36:4	958.646	Neutral loss scan	341.1084/359.1197	0.174214	0.105571	0.0760478	0.129291	0.115671	0.220515	0.145073	0.116357	0.15986	0.138067	0.0426915	0.157301	0.249763	0.134493	0.20513	0.290572	0.207452	0.0643093
	DGDG	36:3	960.662	Neutral loss scan	341.1084/359.1198	0.0770998	0.046055	0.0265364	0.0417598	0.0507836	0.0426544	0.00490306	0.0342266	0.0693249	0.0437048	0.0215705	0.108492	0.0954952	0.0689088	0.0713674	0.102574	0.0893674	0.0181677
	DGDG	36:2	962.677	Neutral loss scan	341.1084/359.1199	0.0183567	4.28135e-05	0.024092	0.0278978	0.0142898	0.00313416	0.00838238	0.0131013	0.0149616	0.0138065	0.00908216	0.0267268	0.0233225	0.045328	0.0319086	0.0136508	0.0281873	0.01167
	DGDG	36:1	964.693	Neutral loss scan	341.1084/359.1200	0.155452	0.0705825	0.06764	0.122817	0.0742425	0.100283	0.0567052	0.0998618	0.154602	0.100243	0.0371265	0.124317	0.178754	0.14722	0.110658	0.184734	0.149137	0.0325756
	DGDG	total				2.34816	1.97328	1.99697	2.41492	2.42163	2.6483	1.67904	2.00239	2.71438	2.24434	0.347885	1.46494	1.81793	1.20262	1.41052	2.10436	1.60007	0.358444
	SQDG	34:6	828.493	Neutral loss scan	261.0518/279.0624	0.015459	0	0.00704103	0.0175546	0.0143097	0.0567825	0.0333045	0.0414	0.02866	0.0238346	0.0178798	0.0788072	0.0275426	0.102596	0.0639559	0.0561876	0.0658178	0.0277603
	SQDG	34:5	830.508	Neutral loss scan	261.0518/279.0625	n.d.	0.0441237	n.d.	0.020383	n.d.	n.d.	0.0174869	0.00504894	n.d.	0.0217606	0.0163253	0.004767	0.033869	n.d.	0.00993225	0.00913222	0.0144251	0.0131598
	SQDG	34:4	832.524	Neutral loss scan	261.0518/279.0626	0.0116199	0.0195531	5.64004e-05	0.00667908	0.0238094	0.0804846	0.0205476	0.0282814	0.000229574	0.0212512	0.0244033	0.072009	0.00877752	0.0121811	n.d.	0.0117088	0.0261691	0.030597
	SQDG	34:3	834.539	Neutral loss scan	261.0518/279.0627	0.395465	0.359925	0.659594	0.565798	0.6167	0.516794	0.256312	0.39521	0.66283	0.49207	0.146014	0.272741	0.327294	0.185521	0.228214	0.335654	0.269885	0.0641933
	SQDG	34:2	836.555	Neutral loss scan	261.0518/279.0628	0.452821	0.42869	0.329358	0.588133	0.567764	0.497452	0.435047	0.34753	0.394783	0.449064	0.0894301	0.5394	0.427201	0.478039	0.242499	0.425852	0.422598	0.110887
	SQDG	34:1	838.571	Neutral loss scan	261.0518/279.0629	0.107883	0.135185	0.121716	0.138236	0.156636	0.179626	0.138979	0.13064	0.307438	0.157371	0.0598408	0.219828	0.42215	0.398662	0.275876	0.253311	0.313965	0.090649
	SQDG	36:6	856.524	Neutral loss scan	261.0518/279.0630	0.315925	0.286497	0.299215	0.504794	0.302536	0.394782	0.3233	0.173021	0.442115	0.338021	0.0969667	0.442527	0.288838	0.393159	0.335193	0.507428	0.393429	0.0862222
	SQDG	36:5	858.539	Neutral loss scan	261.0518/279.0631	0.117929	0.0528341	0.213965	0.135254	0.176887	0.193818	0.150406	0.143904	0.0966175	0.142402	0.0497356	0.148701	0.0909803	0.118532	0.117494	0.0371601	0.102573	0.0418878
	SQDG	36:4	860.555	Neutral loss scan	261.0518/279.0632	0.138423	0.130609	0.192286	0.157357	0.158944	0.213935	0.106352	0.184775	0.170582	0.161474	0.0333039	0.298886	0.277918	0.406757	0.173385	0.0866869	0.248727	0.122755
	SQDG	36:3	862.571	Neutral loss scan	261.0518/279.0633	0.0222124	0.0280033	0.177636	0.083262	0.0202461	0.0384737	0.144041	0.09567	0.13295	0.0824994	0.0591351	0.0501912	0.0804384	0.147332	0.0772457	0.034571	0.0779557	0.0432228
	SQDG	36:2	864.587	Neutral loss scan	261.0518/279.0634	0.119023	0.0478541	0.0231087	0.0645825	0.0458718	0.0701558	n.d.	0.0270777	0.00319358	0.0501084	0.0355448	0.0404855	0.0405524	0.0559243	0.0257583	0.0537861	0.0433013	0.0121708
	SQDG	36:1	866.602	Neutral loss scan	261.0518/279.0635	0.169167	0.0384683	0.0692553	0.0267094	0.0622163	0.0246802	0.0806273	0.0375675	0.0195217	0.0586903	0.0466088	0.0755927	0.0437488	0.0852825	0.0971183	0.0368719	0.0677228	0.0262722
	SQDG	total				1.86593	1.57174	2.09323	2.30874	2.14592	2.26698	1.7064	1.61013	2.25892	1.98089	0.295787	2.24394	2.06931	2.38398	1.64667	1.84835	2.03845	0.296732
	PA	34:6	682.444	Neutral loss scan	115.003	0	0	0	0	0	0	0.0352767	0	0	0.00391963	0.0117589	0	0.00803562	0	0	0	0.00160712	0.00359364
	PA	34:5	684.446	Neutral loss scan	115.003	0.142654	0.114685	0.122283	0.0897083	0.0580314	0.234938	0.316397	0.0553136	0.264898	0.155434	0.0941848	0.0995292	0.0799724	0.662117	0.0459381	0.0633634	0.190184	0.264564
	PA	34:4	686.476	Neutral loss scan	115.003	0.0170507	0.0421257	n.d.	n.d.	n.d.	0.00389571	0.0219185	0.092583	0.14331	0.0534806	0.0538687	0.0177399	n.d.	0.0455864	n.d.	0.00841125	0.0239125	0.019341
	PA	34:3	688.491	Neutral loss scan	115.003	0.159869	0.1403	0.475973	0.445182	0.209217	0.535902	0.0109652	0.475273	0.52336	0.330671	0.198985	0.0946881	0.329552	0.188045	0.128231	0.11575	0.171253	0.0950449
	PA	34:2	690.507	Neutral loss scan	115.003	0.105997	0.144827	0.122533	0.216435	0.168581	0.390095	0.270789	0.744792	0.866031	0.336676	0.281194	0.204491	0.362323	0.200096	0.343277	0.123613	0.24676	0.102225
	PA	34:1	692.523	Neutral loss scan	115.003	0.0418754	0.119911	n.d.	0.0328801	n.d.	0.16677	n.d.	0.206745	0.0269616	0.0991905	0.0767637	0.302174	0.23645	0.243229	0.165238	0.186465	0.226711	0.0535283
	PA	36:6	710.476	Neutral loss scan	115.003	0.0646458	0.0255214	0.0316943	0.0838823	0.0786066	0.0341741	0	0.200818	0.128534	0.0719863	0.0616732	0.0302239	0.0384666	0.0968866	0	0	0.0331154	0.0396769
	PA	36:5	712.491	Neutral loss scan	115.003	0.189753	0.116523	0.162694	0.217028	0.167757	0.166774	0.540659	0.508728	1.77591	0.427314	0.529234	0.185196	0.217532	0.122966	0.173613	0.0762945	0.15512	0.0556533
	PA	36:4	714.507	Neutral loss scan	115.003	0.130206	0.172379	0.160956	0.267657	0.0942548	0.520519	0.185528	0.430128	1.37081	0.370271	0.401354	0.150225	0.398115	0.344694	0.0366544	0.199762	0.22589	0.146624
	PA	36:3	716.523	Neutral loss scan	115.003	0.0267114	0.0306343	n.d.	0.0476748	0.0219445	0.0667626	0.244987	n.d.	n.d.	0.073119	0.0857948	0.188498	0.232247	0.0369963	0.18041	0.0629501	0.14022	0.0852067
	PA	36:2	718.538	Neutral loss scan	115.003	n.d.	0.0217911	0.00157515	n.d.	n.d.	0.0238924	n.d.	0.000602653	0.139882	0.0375486	0.0582365	0.0254591	0.16014	n.d.	0.0468171	0.139451	0.0929667	0.0667335
	PA	total				0.878763	0.928698	1.07771	1.40045	0.798392	2.14372	1.62652	2.71498	5.2397	1.86766	1.41722	1.29822	2.06283	1.94062	1.12018	0.976061	1.47958	0.492019
	PS	34:4	756.481	Neutral loss scan	185.009	0.00477689	0.00468865	0	0.00351537	0	0	0	0	0	0.00144232	0.00219195	0	0	0	0	0	0	0
	PS	34:3	758.497	Neutral loss scan	185.009	0.412253	0.262281	0.295214	0.612034	0.323507	0.281237	0.126419	0.223421	0.495874	0.336915	0.147654	0.0927518	0.120618	0.0654953	0.177715	0.164913	0.124299	0.0473536
	PS	34:2	760.512	Neutral loss scan	185.009	0.327056	0.235591	0.333114	0.161582	0.211016	0.190186	0.254747	0.145323	0.226775	0.23171	0.0656478	0.15128	0.15962	0.0420165	0.122701	0.277413	0.150606	0.0847528
	PS	34:1	762.528	Neutral loss scan	185.009	0.00492582	0.00044833	0.00726306	n.d.	0.00433923	n.d.	n.d.	0.000219634	n.d.	0.00343921	0.00303945	0.100032	0.0107267	0.0172247	0.0844836	0.00117323	0.0427281	0.0459037
	PS	36:6	780.481	Neutral loss scan	185.009	0.0738055	0.0122686	0.0498467	0.0424863	0.0833313	0.0205915	0.0446641	0.0427633	0.047852	0.046401	0.0223371	0.041301	0.00535771	0.010649	0.0677038	0.0531652	0.0356353	0.0269668
	PS	36:5	782.497	Neutral loss scan	185.009	0.0789096	0.0382597	0.10192	0.112529	0.0331203	0.0727042	0.0383349	0.115872	0.0898588	0.0757232	0.0325737	0.0606894	0.0728438	0.00481942	0.0336749	0.122588	0.0589231	0.0442007
	PS	36:4	784.512	Neutral loss scan	185.009	0.0567672	0.0571626	0.0262131	0.0534084	0.0579986	0.0442303	0.0525187	0.0102358	0.00555524	0.0404544	0.0209601	0.0169133	0.0507752	0.00936097	0.061216	0.0781128	0.0432757	0.0293126
	PS	36:3	786.528	Neutral loss scan	185.009	0.0533727	0.0433154	0.0825533	0.0889557	0.0953374	0.070612	0.0683112	0.0922011	0.131589	0.0806942	0.0259986	0.0371254	0.126129	0.0341225	0.0458328	0.0345631	0.0555547	0.0397333
	PS	36:2	788.544	Neutral loss scan	185.009	0.0534317	0.0295665	n.d.	0.0605852	0.00860459	0.0197388	0.00889106	0.0695112	0.0602392	0.038821	0.0249181	0.0407966	0.0239582	0.0209014	0.065488	0.0947446	0.0491778	0.0310168
	PS	36:1	790.559	Neutral loss scan	185.009	n.d.	0.0129027	0.000123179	n.d.	0.0123396	0.00312798	0.0100783	n.d.	0.0074948	0.00767775	0.00514977	n.d.	0.0121737	n.d.	n.d.	0.0322989	0.0222363	0.0142306
	PS	38:6	808.512	Neutral loss scan	185.009	0.00338941	0.0293976	0.026105	0.00733357	0.015229	0.00407345	0	0.0212253	0.0145859	0.0134821	0.0105287	0.00248689	0	0.0201678	0.0120041	0.00416584	0.00776492	0.00825994
	PS	38:5	810.528	Neutral loss scan	185.009	0.00492517	n.d.	0.0293061	0.0138597	0.013386	n.d.	0	0.00746107	n.d.	0.0114897	0.0101781	n.d.	0	n.d.	0.0292605	n.d.	0.0146303	0.0206903
	PS	38:4	812.544	Neutral loss scan	185.009	n.d.	0.012791	0.000605626	n.d.	0.00858182	0.00471402	0.00812012	n.d.	0.000171076	0.00583062	0.00493632	2.91684e-05	0	0.000236546	0.00481776	0.0233303	0.00568276	0.010076
	PS	38:3	814.559	Neutral loss scan	185.009	0.0249304	0.0328708	0.01983	0.0633883	0.0571266	0.0662363	0.0483458	8.75101e-05	0.148496	0.0512568	0.0425836	0.021687	0.0517124	0.00645637	0.00969948	0.100879	0.0380868	0.039382
	PS	38:2	816.575	Neutral loss scan	185.009	n.d.	0.00715756	0.0307724	0.0147566	0.0238555	0.00259977	0.00300002	n.d.	n.d.	0.0136903	0.0116295	0.0220692	0.0261981	0.0145441	0.0182025	n.d.	0.0202535	0.00501459
	PS	38:1	818.591	Neutral loss scan	185.009	2.32193e-05	0.00551544	n.d.	n.d.	0.00790919	0.00171217	n.d.	1.0264e-06	0.00174169	0.00281712	0.00320387	0.00364569	0.00850456	0.0153398	0.0047255	0.000590092	0.00656113	0.0056649
	PS	40:4	840.575	Neutral loss scan	185.009	0.0243151	0	0.0254536	0.0126395	0	0.0280158	0.0233225	0	0	0.0126385	0.012699	0	0.00481128	0	0	0	0.000962255	0.00215167
	PS	40:3	842.591	Neutral loss scan	185.009	0.161122	0.249854	0.166736	0.178814	0.197475	0.187307	0.0819858	0.107193	0.0368628	0.151928	0.0652643	0.165266	0.127483	0.0684748	0.106859	0.173327	0.128282	0.0431084
	PS	40:2	844.606	Neutral loss scan	185.009	0.179889	0.137773	0.175523	0.152918	0.151167	0.134882	0.155668	0.276994	0.145889	0.167856	0.0436459	0.106006	0.133105	0.0322378	0.0657159	0.250692	0.117551	0.0837662
	PS	40:1	846.622	Neutral loss scan	185.009	0.0185255	n.d.	0.0437392	0.00800404	0.00671807	0.00561191	n.d.	n.d.	0.0480317	0.0217717	0.0192873	n.d.	0.0406921	0.0220887	0.0318034	0.0472159	0.03545	0.01092
	PS	42:4	868.606	Neutral loss scan	185.009	0.05452	0.0823904	0.176868	0.11111	0.132444	0.060226	0.0432817	0.0918185	0.124028	0.0974097	0.0430786	0.0632852	0.0302469	0.0129165	0.0272689	0.0533105	0.0374056	0.0204721
	PS	42:3	870.622	Neutral loss scan	185.009	0.393506	0.310819	0.317456	0.323403	0.408738	0.333997	0.189374	0.194841	0.439914	0.323561	0.0870121	0.272129	0.185163	0.122682	0.187977	0.23796	0.201182	0.0569634
	PS	42:2	872.638	Neutral loss scan	185.009	0.125851	0.165507	0.0791078	0.201684	0.175337	0.15023	0.0737626	0.156549	0.199349	0.147486	0.0466316	0.109783	0.217514	0.10981	0.163411	0.294631	0.17903	0.0785417
	PS	42:1	874.653	Neutral loss scan	185.009	0.0429494	n.d.	n.d.	n.d.	0.00379245	0.00130941	0.0258693	n.d.	0.0162533	0.0180348	0.0170871	0.056046	n.d.	0.0200032	0.0138072	n.d.	0.0299521	0.0228093
	PS	44:3	898.653	Neutral loss scan	185.009	0	0.00568889	0.0093947	0.00665156	0	0.00507981	0	0	0	0.00297944	0.00372119	0.0131108	0.0211709	0.00614958	0	0	0.00808627	0.00909644
	PS	44:2	900.669	Neutral loss scan	185.009	0.00662206	n.d.	n.d.	0.00574072	0.00488604	0.0167607	0	0.0180959	0.00652527	0.00837582	0.00658994	n.d.	0.00254312	0.00160531	0	0.0287464	0.0082237	0.013722
	PS	total				2.10587	1.73625	1.99714	2.2354	2.03624	1.70518	1.25669	1.57381	2.24709	1.87708	0.332344	1.37643	1.43135	0.657303	1.33437	2.07382	1.37465	0.502063
	PI	34:4	848.528	Neutral loss scan	277.056	0.12986	0.111157	0.0269296	0.183597	0.149729	0.187767	0.118823	0.0704249	0.0362532	0.112727	0.0584751	0.0602741	0.0676011	0.0753552	0.0112489	0.0650713	0.0559101	0.0255557
	PI	34:3	850.544	Neutral loss scan	277.056	6.26151	6.05058	7.2802	9.71905	8.64026	7.43378	5.42171	5.44654	7.63861	7.09914	1.45863	4.4898	4.39649	2.52601	4.0687	5.27281	4.15076	1.01006
	PI	34:2	852.56	Neutral loss scan	277.056	6.26144	4.88162	5.12242	7.5865	5.8198	6.30942	5.17753	5.61734	7.16703	5.99368	0.929985	5.23075	5.3958	3.61939	4.53095	5.91141	4.93766	0.88702
	PI	34:1	854.575	Neutral loss scan	277.056	1.22151	1.24148	1.0077	1.23123	0.934398	1.46596	1.48889	1.15384	1.68486	1.26998	0.239274	2.10115	2.01847	1.49078	1.76005	2.51507	1.97711	0.384098
	PI	36:6	872.528	Neutral loss scan	277.056	0.443457	0.608791	0.610159	0.642356	1.00164	0.993095	0.501985	0.550656	0.674541	0.669631	0.198833	0.305818	0.381641	0.447701	0.287146	0.338624	0.352186	0.0643327
	PI	36:5	874.544	Neutral loss scan	277.056	0.744549	0.686553	0.7667	1.23567	0.993778	0.914119	0.829998	0.87256	1.06426	0.90091	0.173849	0.273839	0.367617	0.213193	0.31002	0.463938	0.325721	0.0954725
	PI	36:4	876.56	Neutral loss scan	277.056	0.548074	0.674588	0.589546	0.938071	1.01453	0.641178	0.646303	0.617094	0.929616	0.733222	0.175905	0.211799	0.576982	0.233349	0.312925	0.399893	0.34699	0.148363
	PI	36:3	878.575	Neutral loss scan	277.056	0.490576	0.350808	0.336744	0.517987	0.576713	0.621494	0.244855	0.470121	0.293762	0.433673	0.131768	0.24369	0.318072	0.197013	0.307601	0.43759	0.300793	0.0909527
	PI	36:2	880.591	Neutral loss scan	277.056	0.265111	0.28914	0.328485	0.28988	0.403154	0.335971	0.283659	0.21476	0.240489	0.294517	0.0558878	0.299657	0.303084	0.194927	0.178378	0.266121	0.248433	0.058511
	PI	36:1	882.607	Neutral loss scan	277.056	0.165378	0.124795	0.0991264	0.182441	0.257048	0.166341	0.145173	0.0806086	0.178815	0.155525	0.0520008	0.192996	0.185377	0.21579	0.231354	0.156775	0.196458	0.0287271
	PI	total				16.5315	15.0195	16.168	22.5268	19.791	19.0691	14.8589	15.0939	19.9082	17.663	2.74248	13.4098	14.0111	9.21351	11.9984	15.8273	12.892	2.47317
	PG	32:1	738.529	Neutral loss scan	189.04	0.026977	0.0512771	0.0439141	0.0363176	0.0625808	0.0518222	0.0169068	0.0301232	0.0500977	0.0411129	0.0145644	0.0397449	0.0496532	0.0398378	0.0218579	0.0261073	0.0354402	0.0113077
	PG	32:0	740.544	Neutral loss scan	189.04	0.305019	0.233934	0.214965	0.327368	0.272562	0.334274	0.23692	0.309103	0.265722	0.277763	0.0434222	0.333942	0.460342	0.312504	0.35185	0.309446	0.353617	0.0620922
	PG	34:4	760.513	Neutral loss scan	189.04	0.097246	0.0884915	0.111652	0.173906	0.142202	0.278237	0.104701	0.0761726	0.149898	0.135834	0.0620588	0.0342815	0.0250749	0.0207976	0.0213749	0.0175173	0.0238093	0.00643922
	PG	34:3	762.528	Neutral loss scan	189.04	1.25063	1.08617	1.47991	1.95218	1.6377	1.80869	1.08449	1.32935	1.80409	1.49258	0.325252	0.161106	0.32448	0.160556	0.210927	0.372873	0.245989	0.0974599
	PG	34:2	764.544	Neutral loss scan	189.04	1.06185	0.975106	1.10865	1.12259	1.27331	1.12272	0.851576	1.26655	1.48487	1.1408	0.183979	0.23256	0.223573	0.177424	0.222372	0.37364	0.245914	0.0745594
	PG	34:1	766.559	Neutral loss scan	189.04	0.262771	0.148936	0.231663	0.329523	0.269687	0.365141	0.167961	0.415417	0.313173	0.278252	0.0877371	0.323701	0.335925	0.236281	0.215856	0.270337	0.27642	0.0526604
	PG	34:0	768.575	Neutral loss scan	189.04	1.42999	0.968507	1.16399	1.30794	0.914491	1.44655	1.32001	1.27585	1.61037	1.27085	0.22503	1.44235	1.17528	1.6725	1.14885	1.28772	1.34534	0.216387
	PG	total				4.43449	3.55242	4.35474	5.24982	4.57254	5.40743	3.78256	4.70256	5.67822	4.6372	0.71491	2.56769	2.59432	2.6199	2.19309	2.65765	2.52653	0.18933
	PE	34:4	712.491	Neutral loss scan	141.019	0.13709	0.129705	0.119407	0.193974	0.160689	0.130354	0.114903	0.135482	0.164677	0.14292	0.0253854	0.0602541	0.0523623	0.0354272	0.0562196	0.0815515	0.0571629	0.0165887
	PE	34:3	714.507	Neutral loss scan	141.019	5.68517	5.43161	6.09066	8.53462	7.12196	6.21997	4.22186	4.37246	5.94186	5.9578	1.32098	1.88222	2.25129	0.998228	2.0345	2.97899	2.02904	0.713434
	PE	34:2	716.523	Neutral loss scan	141.019	6.50066	5.99932	5.84592	8.02383	6.30506	7.22735	5.4839	6.36851	8.23221	6.6652	0.959967	2.73817	3.55465	1.54056	2.71697	3.86303	2.88268	0.903085
	PE	34:1	718.538	Neutral loss scan	141.019	0.245582	0.117453	0.17863	0.188736	0.207871	0.244573	0.232064	0.396708	0.547909	0.262169	0.131102	0.43657	0.455968	0.208078	0.386932	0.539653	0.40544	0.123318
	PE	36:6	736.491	Neutral loss scan	141.019	2.15177	1.92431	2.54629	3.77216	3.36663	2.53037	1.72144	1.77085	2.36107	2.46054	0.704298	0.370787	0.395475	0.163959	0.391817	0.594794	0.383366	0.152658
	PE	36:5	738.507	Neutral loss scan	141.019	5.47053	4.99347	5.71497	7.2017	6.47068	6.15833	4.21261	4.43363	6.36364	5.66884	0.99114	1.2759	1.64643	0.789972	1.52333	2.24363	1.49585	0.531331
	PE	36:4	740.523	Neutral loss scan	141.019	4.92948	4.50411	4.40268	5.8379	4.87011	5.43689	3.95688	4.25941	6.1714	4.92987	0.748496	1.78351	2.23964	1.08504	1.8668	2.60194	1.91539	0.566946
	PE	36:3	742.538	Neutral loss scan	141.019	0.945128	1.00416	0.993144	1.20533	1.09816	0.990299	0.768453	0.89282	1.10257	1.00001	0.127764	0.711142	0.870643	0.438531	0.726246	0.922926	0.733898	0.18858
	PE	36:2	744.554	Neutral loss scan	141.019	0.370912	0.277835	0.286269	0.385708	0.374698	0.370328	0.264013	0.312622	0.41495	0.339704	0.054841	0.288354	0.410511	0.256186	0.288918	0.436692	0.336132	0.0814673
	PE	36:1	746.569	Neutral loss scan	141.019	0.0257911	0.00940924	0.0258011	0.0640719	0.0205554	0.0335261	0.00130588	0.0293405	0.0384695	0.0275856	0.0179057	0.0396215	0.0541428	0.0198042	0.0360767	0.0373156	0.0373922	0.012213
	PE	38:6	764.523	Neutral loss scan	141.019	0.0407491	0.0408448	0.0729466	0.0773112	0.0510436	0.0555009	0.0381179	0.045547	0.0432394	0.0517001	0.0143784	0.0244203	0.0256382	0.0240543	0.021169	0.0320488	0.0254661	0.00402844
	PE	38:5	766.538	Neutral loss scan	141.019	0.0531144	0.046058	0.0580872	0.0917213	0.0613802	0.0566437	0.0737592	0.0539859	0.0899443	0.064966	0.0164509	0.027079	0.0337483	0.0273235	0.0259684	0.0378257	0.030389	0.00515958
	PE	38:4	768.554	Neutral loss scan	141.019	0.0749752	0.0784881	0.063642	0.0807007	0.0563178	0.0724296	0.0859687	0.111026	0.137676	0.0845805	0.025124	0.0213031	0.0330697	0.010317	0.030343	0.024889	0.0239844	0.00891323
	PE	38:3	770.569	Neutral loss scan	141.019	0.155767	0.173174	0.223161	0.180269	0.109881	0.169973	0.116617	0.123414	0.169563	0.15798	0.0361909	0.0808083	0.110417	0.0709124	0.066441	0.11903	0.0895216	0.0237816
	PE	38:2	772.585	Neutral loss scan	141.019	0.0801979	0.051745	0.05878	0.109722	0.092621	0.103818	0.207329	0.202137	0.267953	0.130478	0.0761436	0.0310394	0.0372791	0.0173068	0.0211583	0.0278622	0.0269291	0.00791799
	PE	40:3	798.601	Neutral loss scan	141.019	0.154391	0.122918	0.135322	0.181302	0.150511	0.184943	0.145258	0.159738	0.177514	0.156877	0.021266	0.0922894	0.0743776	0.036539	0.0507475	0.0500591	0.0608025	0.0222539
	PE	40:2	800.616	Neutral loss scan	141.019	0.302583	0.264425	0.224348	0.330398	0.260028	0.398301	0.288205	0.308364	0.371394	0.305338	0.0550342	0.101248	0.163985	0.0709128	0.0981267	0.128317	0.112518	0.0352263
	PE	40:1	802.632	Neutral loss scan	141.019	0.0113195	0.0087622	0.0170133	0.023718	0.0165328	0.0098	0.0205644	0.0287315	0.0160344	0.0169418	0.0066007	0.00409125	0.014809	n.d.	0.0119513	0.0129742	0.0109564	0.00472701
	PE	42:4	824.617	Neutral loss scan	141.019	0.0932803	0.0547423	0.068978	0.122373	0.122015	0.0967617	0.0590693	0.0517587	0.0619253	0.0812115	0.0281217	0.0182101	0.0231298	0.0139441	0.0307441	0.0289883	0.0230033	0.00708522
	PE	42:3	826.632	Neutral loss scan	141.019	0.340896	0.298549	0.365942	0.475011	0.417522	0.398112	0.256983	0.304444	0.426876	0.364926	0.0708152	0.0905257	0.127138	0.0645778	0.0876749	0.11256	0.0964954	0.0241311
	PE	42:2	828.648	Neutral loss scan	141.019	0.472569	0.397585	0.388221	0.621752	0.401448	0.562556	0.386864	0.418721	0.60818	0.473099	0.0979676	0.121936	0.178959	0.102068	0.117814	0.15937	0.136029	0.0319043
	PE	total				28.242	25.9287	27.8802	37.7023	31.7357	31.4508	22.6562	24.7797	33.7091	29.3427	4.73888	10.1995	12.7537	5.97374	10.59	15.0344	10.9103	3.36838
	PC	32:0	734.57	Precursor ion scan	184.074	0.042718	0.0352707	0.0365918	0.0495114	0.0389724	0.0434047	0.0281653	0.0448499	0.0579529	0.0419375	0.00863559	0.165479	0.225406	0.104996	0.144209	0.124573	0.152933	0.0463358
	PC	34:4	754.539	Precursor ion scan	184.074	0.334177	0.330935	0.36335	0.486033	0.427284	0.389157	0.246416	0.326581	0.397419	0.366817	0.0687246	0.112762	0.12844	0.0605537	0.113563	0.172803	0.117624	0.0401833
	PC	34:3	756.554	Precursor ion scan	184.074	6.91849	6.4705	7.45782	9.91524	8.4405	8.23915	5.23451	6.2075	8.03587	7.43551	1.40164	2.68789	3.35755	1.25085	2.97007	4.46604	2.94648	1.16411
	PC	34:2	758.57	Precursor ion scan	184.074	7.39095	6.32524	6.44464	8.44331	6.76528	8.2389	5.82002	6.88781	9.03125	7.26082	1.0902	3.25488	3.74281	1.4683	3.02757	4.56386	3.21149	1.1386
	PC	34:1	760.586	Precursor ion scan	184.074	0.786764	0.709065	0.730247	0.773047	0.601184	0.910011	0.710765	0.895404	1.19532	0.812423	0.172344	1.94354	2.26157	0.923466	1.83237	2.4879	1.88977	0.599152
	PC	36:6	778.539	Precursor ion scan	184.074	4.35283	4.07643	5.34779	7.38793	6.50169	5.29254	3.21275	3.84874	4.93811	4.99542	1.32093	0.531217	0.610817	0.220835	0.612642	1.05424	0.60595	0.29788
	PC	36:5	780.554	Precursor ion scan	184.074	10.3451	9.05191	10.3206	13.6915	11.3693	11.8304	7.46951	9.40839	12.1333	10.6245	1.86309	1.62364	2.05273	0.845979	1.8902	2.91713	1.86594	0.748249
	PC	36:4	782.569	Precursor ion scan	184.074	8.005	6.69543	6.94672	8.73639	7.03207	8.96231	6.02353	7.75518	10.0501	7.80075	1.27616	2.39751	2.99744	1.23341	2.5718	3.69473	2.57898	0.903263
	PC	36:3	784.585	Precursor ion scan	184.074	2.0181	1.69669	1.86158	2.09669	1.79661	2.22777	1.6097	1.91257	2.61173	1.98127	0.305185	1.76281	2.22969	0.93305	1.82762	2.45184	1.841	0.581995
	PC	36:2	786.601	Precursor ion scan	184.074	0.697278	0.570929	0.623975	0.808181	0.623704	0.752064	0.524239	0.67608	0.84532	0.680197	0.107083	1.02719	1.2466	0.567958	1.0484	1.49899	1.07783	0.342513
	PC	36:1	788.616	Precursor ion scan	184.074	0.0858615	0.0790506	0.0799478	0.0792505	0.0875924	0.107752	0.0595143	0.0823629	0.0915196	0.0836502	0.0127558	0.235205	0.310436	0.154888	0.221849	0.254537	0.235383	0.0562638
	PC	38:6	806.57	Precursor ion scan	184.074	0.0928438	0.0896453	0.0930583	0.135652	0.045234	0.107262	0.0498711	0.0560868	0.0854704	0.0839027	0.0292618	0.0132582	0.017041	0.00938	0.0113562	0.0165946	0.013526	0.00330684
	PC	38:5	808.585	Precursor ion scan	184.074	0.120436	0.105843	0.113158	0.168015	0.0737233	0.139169	0.156652	0.166496	0.201411	0.138323	0.0390088	0.0265032	0.0339713	0.0176339	0.0213014	0.0344651	0.026775	0.00749195
	PC	38:4	810.601	Precursor ion scan	184.074	0.189849	0.145839	0.160442	0.199677	0.154527	0.162874	0.193539	0.201653	0.303296	0.190188	0.0472964	0.0694469	0.0952876	0.0330316	0.0674666	0.0867368	0.0703939	0.0239384
	PC	38:3	812.616	Precursor ion scan	184.074	0.187733	0.175127	0.170995	0.197823	0.150121	0.192696	0.116891	0.155057	0.206356	0.172533	0.0281381	0.132261	0.170191	0.0702413	0.130961	0.186816	0.138094	0.0449804
	PC	38:2	814.632	Precursor ion scan	184.074	0.0690659	0.051351	0.0543104	0.0808637	0.0782517	0.0705547	0.0936003	0.100701	0.128805	0.0808338	0.0241931	0.0548565	0.0756909	0.0451835	0.0619771	0.0617383	0.0598893	0.0111698
	PC	40:5	836.616	Precursor ion scan	184.074	0.107844	0.10823	0.120074	0.166141	0.0284226	0.169959	0.167513	0.155392	0.21064	0.137135	0.0528922	0.0803162	0.119095	0.0468723	0.0873824	0.128497	0.0924325	0.0326326
	PC	40:4	838.632	Precursor ion scan	184.074	0.00898646	0.012846	0.0158587	0.0414863	0.00824847	0.0127359	0.158024	0.150178	0.169315	0.0641866	0.0720781	0.0352677	0.0455552	0.0205709	0.0355455	0.0304976	0.0334874	0.00906659
	PC	40:3	840.648	Precursor ion scan	184.074	0.0309506	0.0289559	0.0257954	0.0318178	0.0202566	0.0201545	0.0276287	0.0316759	0.0510809	0.0298129	0.00913351	0.0340986	0.0314213	0.0235299	0.0432667	0.0426033	0.0349839	0.00823603
	PC	40:2	842.663	Precursor ion scan	184.074	0.0296557	0.0295943	0.0307783	0.0366663	0.0282323	0.0236607	0.0282943	0.0318029	0.0289109	0.0297328	0.00345225	0.0370008	0.036893	0.0152995	0.0320726	0.0332297	0.0308991	0.00899049
	PC	total				41.8147	36.7889	40.9978	53.5253	44.2712	47.8926	31.9311	39.0945	50.7732	43.0099	6.8786	16.2251	19.7886	8.04603	16.7516	24.3078	17.0239	5.95847

## Sheet: Suppl. Dataset S2
Supplemental Dataset S2: Membrane lipids of wild-type roots - relative composition of species per class. 12d-old seedlings of Arabidopsis Col-0 were subjected to heat stress for 24 h at 37°C or kept at 23°C (control). Afterwards, seedling roots were harvested and their lipids extracted and measured by direct infusion ESI-MS/MS. Listed are mol % of the individual detected lipid species. MGDG, mono…
			mol%
			Col-0 control											Col-0 heat
	Lipid class	n carbon atoms and double bonds	Col-0 control 1	Col-0 control 2	Col-0 control 3	Col-0 control 4	Col-0 control 5	Col-0 control 6	Col-0 control 7	Col-0 control 8	Col-0 control 9	Mean	SD	Col-0 heat 1	Col-0 heat 2	Col-0 heat 3	Col-0 heat 4	Col-0 heat 5	Mean	SD
	MGDG	34:6	19.0757	20.5464	23.4958	25.1632	29.9033	24.8486	19.3055	20.8539	20.4495	22.6269	3.55185	9.51747	10.9027	6.04501	8.0429	10.0726	8.91612	1.91384
	MGDG	34:5	1.56495	1.76591	1.20832	2.31377	0.587575	1.89426	1.85816	1.19429	2.7367	1.68044	0.639173	0.0608801	0.740507	0.82226	1.55416	1.30988	0.897537	0.576953
	MGDG	34:4	1.32208	1.38078	0.81086	1.13485	1.7903	1.12243	1.2379	2.13116	1.23266	1.35145	0.390651	0.537139	1.64165	1.56907	1.531	1.45244	1.34626	0.457433
	MGDG	34:3	1.80617	1.95025	2.08247	1.51192	1.59581	1.42995	1.0348	0.902819	1.40253	1.52408	0.391676	1.93297	3.81668	4.70151	2.38609	2.18044	3.00354	1.19887
	MGDG	34:2	1.44268	0.699122	1.65518	0.692355	0.749899	0.776171	0.903597	0.77729	0.980077	0.964041	0.348335	1.53006	2.91958	3.50893	1.01087	1.63274	2.12044	1.04691
	MGDG	34:1	1.97923	3.25891	1.79877	1.66231	1.66339	1.54933	2.26947	2.60831	2.76174	2.17238	0.59284	5.77638	6.16178	12.2094	4.50643	4.15776	6.56236	3.26637
	MGDG	36:6	48.4134	48.2317	49.8062	51.7006	49.0828	47.9873	50.1784	51.689	48.9682	49.5619	1.40038	25.224	23.1407	23.2677	24.7248	26.7962	24.6307	1.51065
	MGDG	36:5	14.2319	12.8681	10.4314	9.48411	7.63867	12.3885	12.7881	10.2241	12.3474	11.378	2.06494	19.9286	22.6126	17.7741	25.8299	23.4561	21.9203	3.13369
	MGDG	36:4	4.25719	4.86223	4.30575	2.97845	3.4737	5.07402	4.5317	4.45735	5.36003	4.36671	0.750699	16.9161	12.6088	11.1647	19.4311	18.6687	15.7579	3.68515
	MGDG	36:3	1.52859	0.37532	1.17946	0.135059	0.147589	0.0422209	0.902405	0.621492	0.607401	0.615504	0.508712	7.19543	4.59484	3.03983	3.48221	3.16525	4.29551	1.73312
	MGDG	36:2	0.624366	0.412852	0.456924	0.451176	0.462617	0.703645	0.63272	1.13818	0.349969	0.581384	0.23926	1.08278	2.88604	5.15521	2.74729	1.9204	2.75834	1.52242
	MGDG	36:1	3.75378	3.64841	2.7689	2.7722	2.90439	2.18358	4.35718	3.40214	2.80374	3.17715	0.664206	10.2982	7.97423	10.7422	4.75327	5.18745	7.79107	2.78548
	DGDG	34:6	1.59671	2.20242	2.55338	1.81484	1.56814	1.2768	2.09556	0.546361	1.4806	1.68164	0.584538	1.39829	2.25245	4.80584	1.89944	1.168	2.3048	1.46085
	DGDG	34:5	0.755347	0.00220276	0.327161	1.05141	0.786805	0.628289	0.594254	0.980803	1.27635	0.711403	0.385065	0.274833	1.00155	n.d.	n.d.	0.762709	0.679698	0.370402
	DGDG	34:4	0.888739	2.45737	1.97137	2.14562	1.21333	0.884306	0.477548	2.14072	0.329211	1.3898	0.799049	2.10119	1.99782	2.43314	1.17058	1.30838	1.80222	0.540498
	DGDG	34:3	7.64322	10.1966	7.83825	8.24951	11.762	9.13878	8.63231	10.3691	7.97553	9.08948	1.40627	5.40367	6.84507	10.1518	8.99854	7.20551	7.72093	1.86709
	DGDG	34:2	4.55796	5.13737	4.65048	2.94605	3.67144	5.00138	5.11015	3.82967	5.4066	4.47901	0.823446	9.14919	8.32763	6.09767	6.82842	7.38165	7.55691	1.20625
	DGDG	34:1	3.09547	3.81427	2.2652	1.5307	2.13076	3.17379	2.56501	4.01474	3.38037	2.88559	0.821775	7.16714	5.36231	4.45716	5.07409	4.94578	5.4013	1.03991
	DGDG	36:6	45.3345	49.8838	59.7908	56.3806	57.4161	55.3678	54.7464	48.3697	53.3174	53.4008	4.66727	24.1182	25.9555	29.8295	22.5146	27.257	25.935	2.82467
	DGDG	36:5	18.0235	15.043	10.8728	12.5571	10.9218	10.6865	12.9701	16.5873	12.1438	13.3118	2.65823	21.9334	18.1501	9.30096	23.8044	21.8612	19.01	5.8023
	DGDG	36:4	7.41918	5.35003	3.80816	5.35385	4.77656	8.32666	8.64022	5.8109	5.88936	6.15277	1.63467	10.7377	13.7389	11.1833	14.5429	13.8081	12.8022	1.71771
	DGDG	36:3	3.28342	2.33393	1.32883	1.72924	2.09709	1.61063	0.292015	1.70928	2.55399	1.88205	0.838666	7.4059	5.25296	5.72988	5.05966	4.87433	5.66455	1.02424
	DGDG	36:2	0.781751	0.00216966	1.20643	1.15523	0.590089	0.118346	0.499237	0.654283	0.551198	0.617636	0.404851	1.82442	1.28291	3.7691	2.26219	0.648691	1.95746	1.17903
	DGDG	36:1	6.62019	3.57691	3.38713	5.08577	3.06581	3.78671	3.37724	4.98712	5.69568	4.39806	1.2414	8.48613	9.83281	12.2416	7.84518	8.77862	9.43687	1.72439
	SQDG	34:6	0.828487	0	0.336371	0.760353	0.666831	2.50476	1.95174	2.57123	1.26875	1.20983	0.932273	3.51201	1.33101	4.30354	3.88395	3.03988	3.21407	1.15116
	SQDG	34:5	n.d.	2.80731	n.d.	0.882863	n.d.	n.d.	1.02478	0.313574	n.d.	1.25713	1.07818	0.212439	1.63673	n.d.	0.603171	0.494074	0.736603	0.622254
	SQDG	34:4	0.62274	1.24404	0.00269442	0.289295	1.10952	3.5503	1.20414	1.75647	0.010163	1.08771	1.10352	3.20905	0.424176	0.510956	n.d.	0.633471	1.19441	1.34583
	SQDG	34:3	21.194	22.8998	31.5108	24.5068	28.7382	22.7965	15.0206	24.5453	29.3428	24.5061	4.96008	12.1546	15.8166	7.78198	13.8591	18.1596	13.5544	3.92743
	SQDG	34:2	24.2679	27.2748	15.7344	25.4742	26.4579	21.9434	25.495	21.584	17.4766	22.8565	4.03758	24.0381	20.6446	20.0521	14.7266	23.0396	20.5002	3.62358
	SQDG	34:1	5.78176	8.60097	5.81475	5.98751	7.29924	7.92358	8.14458	8.11363	13.6099	7.91955	2.39925	9.79655	20.4005	16.7225	16.7535	13.7047	15.4756	3.96328
	SQDG	36:6	16.9313	18.228	14.2944	21.8644	14.0982	17.4144	18.9463	10.7458	19.572	16.8994	3.36368	19.721	13.9582	16.4917	20.3558	27.453	19.5959	5.09283
	SQDG	36:5	6.32012	3.3615	10.2218	5.85834	8.24293	8.54959	8.81419	8.93744	4.27715	7.17589	2.33213	6.62679	4.39665	4.97201	7.13524	2.01045	5.02822	2.03125
	SQDG	36:4	7.41844	8.30981	9.1861	6.81571	7.4068	9.43698	6.23252	11.4758	7.55147	8.20374	1.6083	13.3197	13.4305	17.062	10.5294	4.68996	11.8063	4.605
	SQDG	36:3	1.19042	1.78167	8.48619	3.60638	0.943469	1.69713	8.44121	5.94177	5.88556	4.21931	3.04874	2.23675	3.88721	6.18007	4.69102	1.87037	3.77308	1.77693
	SQDG	36:2	6.37876	3.04465	1.10397	2.7973	2.13763	3.09468	n.d.	1.68171	0.141376	2.54751	1.85466	1.80422	1.95971	2.34583	1.56427	2.90995	2.11679	0.526599
	SQDG	36:1	9.06609	2.44749	3.30853	1.15688	2.89928	1.08868	4.72498	2.3332	0.864207	3.09882	2.55324	3.36875	2.11417	3.57731	5.89786	1.99486	3.39059	1.57314
	PA	34:6	0	0	0	0	0	0	2.16884	0	0	0.240983	0.722948	0	0.389543	0	0	0	0.0779085	0.174209
	PA	34:5	16.2335	12.349	11.3466	6.40569	7.26853	10.9593	19.4524	2.03735	5.05559	10.1231	5.5289	7.66656	3.87682	34.1189	4.10096	6.49175	11.251	12.8835
	PA	34:4	1.94031	4.536	n.d.	n.d.	n.d.	0.181726	1.34757	3.41008	2.73508	2.35846	1.5443	1.36648	n.d.	2.34907	n.d.	0.861755	1.52577	0.756342
	PA	34:3	18.1925	15.1072	44.1653	31.7885	26.2048	24.9987	0.67415	17.5056	9.98836	20.9583	12.6753	7.29366	15.9757	9.68998	11.4473	11.8589	11.2531	3.19484
	PA	34:2	12.0621	15.5947	11.3697	15.4547	21.1151	18.1971	16.6484	27.4327	16.5283	17.1559	4.84485	15.7516	17.5644	10.311	30.6449	12.6645	17.3873	7.91912
	PA	34:1	4.76527	12.9118	n.d.	2.34783	n.d.	7.77944	n.d.	7.61496	0.514564	5.98897	4.43845	23.276	11.4624	12.5336	14.751	19.1038	16.2254	4.91135
	PA	36:6	7.35645	2.74808	2.9409	5.98968	9.84561	1.59415	0	7.39665	2.45308	4.48051	3.27347	2.32809	1.86475	4.99257	0	0	1.83708	2.05844
	PA	36:5	21.5932	12.5469	15.0963	15.4971	21.0118	7.77963	33.2402	18.7378	33.8934	19.9329	8.82223	14.2653	10.5453	6.33642	15.4987	7.81657	10.8925	3.96652
	PA	36:4	14.817	18.5613	14.935	19.1123	11.8056	24.2811	11.4064	15.8427	26.162	17.4359	5.13303	11.5715	19.2994	17.7621	3.27219	20.4662	14.4743	7.1398
	PA	36:3	3.03965	3.29863	n.d.	3.40425	2.74858	3.11433	15.062	n.d.	n.d.	5.11124	4.88014	14.5197	11.2586	1.90642	16.1054	6.4494	10.0479	5.86066
	PA	36:2	n.d.	2.34642	0.146158	n.d.	n.d.	1.11453	n.d.	0.0221973	2.66966	1.25979	1.2208	1.96107	7.76311	n.d.	4.17943	14.2871	7.04767	5.38582
	PS	34:4	0.226837	0.270045	0	0.157259	0	0	0	0	0	0.0726824	0.112675	0	0	0	0	0	0	0
	PS	34:3	19.5764	15.1062	14.7818	27.3792	15.8875	16.493	10.0596	14.1962	22.0674	17.283	5.0665	6.73856	8.42688	9.96424	13.3183	7.95214	9.28003	2.53604
	PS	34:2	15.5307	13.5689	16.6795	7.22832	10.363	11.1534	20.2712	9.2338	10.092	12.6801	4.16133	10.9907	11.1517	6.39226	9.19544	13.3769	10.2214	2.6043
	PS	34:1	0.233909	0.0258218	0.363672	n.d.	0.2131	n.d.	n.d.	0.0139555	n.d.	0.170092	0.148819	7.26749	0.74941	2.62052	6.33136	0.0565734	3.40507	3.2543
	PS	36:6	3.50476	0.706617	2.4959	1.90061	4.09241	1.20758	3.5541	2.71718	2.12951	2.47874	1.12264	3.00058	0.374313	1.6201	5.07385	2.56364	2.5265	1.74417
	PS	36:5	3.74713	2.20358	5.10331	5.03397	1.62654	4.26372	3.05045	7.36248	3.9989	4.04334	1.71287	4.40918	5.08918	0.733211	2.52366	5.91122	3.73329	2.09179
	PS	36:4	2.69567	3.29231	1.31253	2.38921	2.84832	2.59387	4.17912	0.650383	0.24722	2.2454	1.27233	1.22878	3.54738	1.42415	4.58764	3.76661	2.91091	1.49907
	PS	36:3	2.53448	2.49477	4.13357	3.97941	4.68203	4.14102	5.43578	5.85845	5.85597	4.34616	1.26483	2.69722	8.81195	5.19129	3.43479	1.66664	4.36038	2.80116
	PS	36:2	2.53728	1.7029	n.d.	2.71026	0.422573	1.15758	0.707496	4.41674	2.68077	2.04195	1.31148	2.96393	1.67383	3.17988	4.90779	4.5686	3.45881	1.30768
	PS	36:1	n.d.	0.743136	0.00616775	n.d.	0.605999	0.183439	0.801969	n.d.	0.333534	0.445708	0.321136	n.d.	0.850509	n.d.	n.d.	1.55746	1.20398	0.499888
	PS	38:6	0.160951	1.69317	1.30711	0.328065	0.747897	0.238886	0	1.34866	0.649103	0.719316	0.602992	0.180676	0	3.06826	0.899608	0.200878	0.869885	1.27603
	PS	38:5	0.233878	n.d.	1.4674	0.620012	0.657389	n.d.	0	0.474076	n.d.	0.575459	0.502467	n.d.	0	n.d.	2.19284	n.d.	1.09642	1.55057
	PS	38:4	n.d.	0.736705	0.0303246	n.d.	0.421454	0.276452	0.64615	n.d.	0.00761326	0.353117	0.305655	0.00211913	0	0.0359873	0.361052	1.12499	0.30483	0.482872
	PS	38:3	1.18386	1.89321	0.992916	2.83566	2.8055	3.88441	3.84707	0.00556039	6.60836	2.67295	1.97296	1.5756	3.61285	0.982252	0.726897	4.86439	2.3524	1.80429
	PS	38:2	n.d.	0.412243	1.54082	0.660131	1.17155	0.152463	0.238723	n.d.	n.d.	0.695988	0.552487	1.60336	1.83031	2.2127	1.36413	n.d.	1.75263	0.360976
	PS	38:1	0.0011026	0.317664	n.d.	n.d.	0.388422	0.10041	n.d.	6.52172e-05	0.0775087	0.147529	0.165701	0.264865	0.594165	2.33375	0.354138	0.0284543	0.715074	0.927244
	PS	40:4	1.15464	0	1.2745	0.565426	0	1.64298	1.85586	0	0	0.72149	0.76941	0	0.336136	0	0	0	0.0672273	0.150325
	PS	40:3	7.6511	14.3904	8.34871	7.99921	9.69801	10.9846	6.52392	6.81101	1.64047	8.2275	3.47207	12.0068	8.90652	10.4175	8.00822	8.35787	9.53939	1.65833
	PS	40:2	8.54227	7.93511	8.7887	6.84076	7.42381	7.91012	12.3871	17.6002	6.49237	9.32449	3.54435	7.70147	9.29926	4.90456	4.92487	12.0884	7.78372	3.05355
	PS	40:1	0.879707	n.d.	2.19009	0.358058	0.329925	0.329109	n.d.	n.d.	2.13751	1.0374	0.897497	n.d.	2.84292	3.36051	2.3834	2.27676	2.7159	0.494993
	PS	42:4	2.58896	4.74532	8.85604	4.97048	6.50435	3.53194	3.44409	5.83415	5.51952	5.11054	1.88556	4.59777	2.11318	1.96507	2.04358	2.57064	2.65805	1.1096
	PS	42:3	18.6862	17.9018	15.8955	14.4673	20.0732	19.5872	15.0692	12.3802	19.5771	17.0709	2.71788	19.7706	12.9363	18.6645	14.0873	11.4745	15.3866	3.63873
	PS	42:2	5.9762	9.53244	3.96105	9.02227	8.61083	8.81018	5.86958	9.94711	8.87143	7.84456	2.05255	7.9759	15.1965	16.7062	12.2464	14.2072	13.2664	3.37166
	PS	42:1	2.03951	n.d.	n.d.	n.d.	0.186248	0.0767897	2.05852	n.d.	0.723305	1.01687	0.973485	4.07183	n.d.	3.04323	1.03474	n.d.	2.7166	1.54467
	PS	44:3	0	0.327654	0.470407	0.297556	0	0.297904	0	0	0	0.154836	0.190447	0.952522	1.47909	0.935578	0	0	0.673439	0.652442
	PS	44:2	0.314457	n.d.	n.d.	0.256809	0.239954	0.982926	0	1.14982	0.290388	0.46205	0.428277	n.d.	0.177673	0.244227	0	1.38615	0.452014	0.631235
	PI	34:4	0.78553	0.740087	0.166561	0.815016	0.756551	0.984663	0.799673	0.466578	0.182101	0.632973	0.292221	0.449479	0.482481	0.817877	0.0937536	0.411134	0.450945	0.257297
	PI	34:3	37.8763	40.2848	45.0284	43.1444	43.6574	38.9833	36.4879	36.0843	38.3691	39.9907	3.25002	33.4816	31.3785	27.4163	33.9104	33.3146	31.9003	2.68884
	PI	34:2	37.8759	32.5018	31.6824	33.6777	29.4062	33.0871	34.8446	37.2159	36.0003	34.0324	2.73234	39.007	38.5108	39.2835	37.763	37.3495	38.3828	0.816885
	PI	34:1	7.38899	8.26578	6.23266	5.46565	4.72132	7.68762	10.0202	7.64437	8.46312	7.32108	1.62448	15.6688	14.4062	16.1804	14.6691	15.8907	15.363	0.780563
	PI	36:6	2.68251	4.05333	3.77387	2.85152	5.06106	5.20787	3.37834	3.64819	3.38825	3.78277	0.877021	2.28056	2.72384	4.85918	2.3932	2.13949	2.87925	1.12763
	PI	36:5	4.50383	4.57107	4.74208	5.48533	5.02135	4.79371	5.58586	5.78086	5.34584	5.09221	0.470543	2.04209	2.62375	2.31392	2.58385	2.93125	2.49897	0.336388
	PI	36:4	3.31534	4.49141	3.64637	4.16425	5.12621	3.36239	4.3496	4.08836	4.66951	4.13482	0.607436	1.57944	4.11803	2.53268	2.60806	2.5266	2.67296	0.912321
	PI	36:3	2.96753	2.33568	2.08278	2.29943	2.91401	3.25916	1.64786	3.11463	1.47558	2.45519	0.646423	1.81726	2.27014	2.1383	2.56369	2.76478	2.31083	0.369137
	PI	36:2	1.60367	1.9251	2.0317	1.28682	2.03705	1.76186	1.90901	1.42282	1.20799	1.68734	0.320013	2.23461	2.16317	2.11566	1.48668	1.6814	1.93631	0.331572
	PI	36:1	1.00039	0.830885	0.613102	0.809885	1.29881	0.872305	0.977008	0.534046	0.898196	0.870514	0.222803	1.43922	1.32307	2.34211	1.92821	0.990535	1.60463	0.532055
	PG	32:1	0.608345	1.44344	1.00842	0.691786	1.36862	0.958352	0.446968	0.640569	0.882278	0.894309	0.341152	1.54789	1.91392	1.52059	0.996673	0.982347	1.39228	0.399165
	PG	32:0	6.87833	6.58519	4.93635	6.2358	5.96086	6.18175	6.2635	6.57307	4.67966	6.03272	0.747238	13.0055	17.7442	11.9281	16.0436	11.6436	14.073	2.69271
	PG	34:4	2.19295	2.49102	2.56391	3.3126	3.10992	5.14546	2.76799	1.61981	2.63987	2.8715	0.984454	1.33511	0.966531	0.793833	0.974651	0.65913	0.945851	0.254017
	PG	34:3	28.2023	30.5755	33.9839	37.1856	35.816	33.4482	28.6707	28.2686	31.7722	31.9914	3.33534	6.27438	12.5073	6.12832	9.61783	14.0302	9.71161	3.57525
	PG	34:2	23.9454	27.449	25.4584	21.3835	27.847	20.7625	22.5132	26.9331	26.1502	24.7158	2.66876	9.05716	8.61777	6.77218	10.1397	14.0591	9.72917	2.70864
	PG	34:1	5.92561	4.19252	5.31979	6.27684	5.89798	6.75258	4.44042	8.83384	5.51533	5.9061	1.36963	12.6067	12.9485	9.01872	9.84256	10.1721	10.9177	1.75319
	PG	34:0	32.2471	27.2633	26.7292	24.914	19.9996	26.7511	34.8972	27.131	28.3605	27.5881	4.21625	56.1732	45.3018	63.8382	52.385	48.4536	53.2304	7.20384
	PE	34:4	0.485412	0.500237	0.428285	0.514489	0.506336	0.414469	0.507159	0.546745	0.488523	0.487962	0.0418112	0.590757	0.410567	0.593048	0.530877	0.542431	0.533536	0.0742016
	PE	34:3	20.1302	20.9483	21.8458	22.6369	22.4415	19.7768	18.6345	17.6453	17.6269	20.1873	1.93687	18.4541	17.6521	16.7103	19.2116	19.8144	18.3685	1.23206
	PE	34:2	23.0177	23.1378	20.968	21.2821	19.8674	22.9798	24.2049	25.7005	24.4214	22.8422	1.8525	26.8462	27.8716	25.7889	25.6561	25.6945	26.3715	0.972779
	PE	34:1	0.869563	0.452985	0.640704	0.500596	0.655007	0.777635	1.02429	1.60094	1.6254	0.905236	0.438068	4.28032	3.57519	3.4832	3.65377	3.58944	3.71638	0.32108
	PE	36:6	7.61906	7.42153	9.13297	10.0051	10.6083	8.04549	7.59813	7.14637	7.00426	8.28681	1.31009	3.63536	3.10088	2.74466	3.6999	3.95621	3.4274	0.492417
	PE	36:5	19.3702	19.2585	20.4983	19.1015	20.3893	19.5808	18.5937	17.8922	18.8781	19.2847	0.821889	12.5094	12.9095	13.2241	14.3846	14.9233	13.5902	1.02148
	PE	36:4	17.4545	17.3712	15.7914	15.4842	15.3458	17.2869	17.4649	17.1891	18.3078	16.8551	1.04251	17.4863	17.5607	18.1635	17.6281	17.3065	17.629	0.322
	PE	36:3	3.34654	3.87279	3.56218	3.19697	3.46033	3.14872	3.39181	3.60303	3.27085	3.42813	0.226807	6.97234	6.82661	7.34098	6.85788	6.13875	6.82731	0.435871
	PE	36:2	1.31334	1.07154	1.02678	1.02303	1.18068	1.17748	1.1653	1.26161	1.23098	1.16119	0.102442	2.82715	3.21877	4.28854	2.72822	2.90461	3.19346	0.639121
	PE	36:1	0.0913219	0.0362889	0.0925427	0.169941	0.0647706	0.106598	0.00576389	0.118405	0.114122	0.0888617	0.048307	0.388466	0.424528	0.331521	0.340669	0.248201	0.346677	0.0666528
	PE	38:6	0.144286	0.157527	0.261643	0.205057	0.16084	0.176469	0.168245	0.183808	0.128272	0.176239	0.0389785	0.239427	0.201026	0.402667	0.199897	0.213169	0.251237	0.0861347
	PE	38:5	0.188069	0.177633	0.208346	0.243278	0.193411	0.180102	0.325559	0.217864	0.266825	0.222343	0.0488384	0.265494	0.264616	0.457393	0.245217	0.251594	0.296863	0.090153
	PE	38:4	0.265475	0.302708	0.228269	0.214047	0.177459	0.230295	0.37945	0.448052	0.408425	0.294909	0.0957614	0.208864	0.259296	0.172705	0.286527	0.165547	0.218588	0.0531177
	PE	38:3	0.551545	0.667885	0.800428	0.478138	0.346239	0.540439	0.514726	0.498044	0.503018	0.544496	0.127115	0.792279	0.865765	1.18707	0.627397	0.791713	0.852844	0.206218
	PE	38:2	0.283967	0.199567	0.21083	0.291022	0.291851	0.330096	0.915112	0.815735	0.794899	0.459231	0.291639	0.304324	0.292301	0.289715	0.199796	0.185322	0.254291	0.0568535
	PE	40:3	0.546671	0.474062	0.485368	0.480878	0.474265	0.588038	0.641142	0.644633	0.526607	0.540185	0.0696939	0.904844	0.583186	0.61166	0.479204	0.332963	0.582372	0.210769
	PE	40:2	1.0714	1.01982	0.804686	0.876335	0.819353	1.26643	1.27208	1.24442	1.10176	1.05292	0.187573	0.992675	1.28579	1.18708	0.926602	0.853488	1.04913	0.181323
	PE	40:1	0.0400804	0.0337935	0.0610229	0.0629086	0.0520952	0.0311598	0.0907673	0.115948	0.0475669	0.0594825	0.0278753	0.0401123	0.116115	n.d.	0.112855	0.0862963	0.0888448	0.0351261
	PE	42:4	0.33029	0.211126	0.247408	0.324577	0.384472	0.30766	0.260721	0.208875	0.183705	0.273204	0.0673507	0.178539	0.181358	0.233423	0.290314	0.192813	0.21529	0.0473409
	PE	42:3	1.20706	1.15142	1.31255	1.2599	1.31562	1.26582	1.13427	1.2286	1.26635	1.23796	0.0641689	0.887552	0.996877	1.08103	0.827907	0.748683	0.908409	0.132336
	PE	42:2	1.67329	1.53338	1.39246	1.64911	1.26497	1.78868	1.70754	1.68977	1.8042	1.61149	0.181409	1.19552	1.4032	1.70861	1.1125	1.06003	1.29597	0.265135
	PC	32:0	0.10216	0.0958734	0.0892532	0.0925009	0.088031	0.0906293	0.0882063	0.114722	0.114141	0.0972797	0.0106868	1.01989	1.13907	1.30494	0.860868	0.512483	0.967451	0.301853
	PC	34:4	0.799186	0.899552	0.886268	0.908045	0.965152	0.812563	0.771712	0.835362	0.782733	0.851175	0.0663697	0.694984	0.649059	0.752591	0.677922	0.710893	0.69709	0.0385672
	PC	34:3	16.5456	17.5882	18.1908	18.5244	19.0655	17.2034	16.3931	15.8782	15.827	17.2462	1.17573	16.5662	16.967	15.5461	17.73	18.3728	17.0364	1.08558
	PC	34:2	17.6755	17.1933	15.7195	15.7744	15.2814	17.2029	18.2268	17.6183	17.7874	16.9422	1.06697	20.0607	18.9139	18.2488	18.0733	18.7753	18.8144	0.780039
	PC	34:1	1.88155	1.92739	1.78119	1.44426	1.35796	1.90011	2.22593	2.29036	2.35423	1.907	0.350215	11.9786	11.4287	11.4773	10.9385	10.235	11.2116	0.658469
	PC	36:6	10.4098	11.0806	13.0441	13.8027	14.686	11.0509	10.0615	9.84472	9.72582	11.5229	1.84919	3.27404	3.0867	2.74465	3.65721	4.33703	3.41993	0.609448
	PC	36:5	24.7404	24.605	25.1737	25.5796	25.681	24.702	23.3925	24.0658	23.8971	24.6486	0.766784	10.0069	10.3733	10.5142	11.2837	12.0008	10.8358	0.800331
	PC	36:4	19.144	18.1996	16.9441	16.322	15.8841	18.7134	18.8641	19.837	19.7942	18.1892	1.46984	14.7765	15.1473	15.3294	15.3525	15.1997	15.1611	0.231601
	PC	36:3	4.82629	4.61197	4.54067	3.91719	4.05819	4.65159	5.04117	4.89217	5.1439	4.63146	0.415968	10.8647	11.2675	11.5964	10.9101	10.0866	10.9451	0.564087
	PC	36:2	1.66754	1.55191	1.52197	1.5099	1.40883	1.57032	1.64178	1.72935	1.66489	1.58517	0.099509	6.33088	6.2996	7.05886	6.25852	6.16671	6.42291	0.360824
	PC	36:1	0.205338	0.214876	0.195005	0.148062	0.197854	0.224987	0.186383	0.210676	0.180252	0.195937	0.0227545	1.44964	1.56876	1.92502	1.32434	1.04714	1.46298	0.322876
	PC	38:6	0.222036	0.243675	0.226984	0.253436	0.102175	0.223964	0.156183	0.143465	0.168337	0.193362	0.0522526	0.0817143	0.0861152	0.116579	0.0677915	0.0682686	0.0840938	0.0198825
	PC	38:5	0.288024	0.287703	0.276009	0.313899	0.166527	0.290587	0.490595	0.425881	0.396688	0.326212	0.0963744	0.163346	0.171671	0.219163	0.12716	0.141786	0.164625	0.0351814
	PC	38:4	0.454025	0.396421	0.391343	0.373053	0.349046	0.340082	0.606112	0.515809	0.597353	0.447027	0.102991	0.42802	0.481527	0.410533	0.402746	0.356827	0.415931	0.0451256
	PC	38:3	0.448964	0.476031	0.417083	0.369588	0.339095	0.402351	0.366072	0.39662	0.406427	0.40247	0.0422179	0.815162	0.860044	0.872993	0.781781	0.768544	0.819705	0.0462145
	PC	38:2	0.165172	0.139583	0.132472	0.151076	0.176755	0.147319	0.293132	0.257584	0.253686	0.190753	0.0604511	0.338096	0.382497	0.561563	0.369976	0.253985	0.381223	0.112583
	PC	40:5	0.257911	0.294193	0.292879	0.310396	0.0642012	0.354875	0.524607	0.397477	0.414864	0.323489	0.126863	0.495011	0.601834	0.582551	0.521635	0.528623	0.545931	0.0445785
	PC	40:4	0.0214912	0.0349181	0.0386819	0.0775079	0.0186317	0.0265927	0.494891	0.384141	0.333473	0.158925	0.189278	0.217364	0.230209	0.255665	0.212191	0.125464	0.208179	0.0491996
	PC	40:3	0.0740185	0.0787084	0.0629191	0.0594444	0.0457556	0.0420827	0.086526	0.0810238	0.100606	0.0701205	0.0192092	0.210159	0.158784	0.292441	0.258283	0.175266	0.218987	0.0560214
	PC	40:2	0.0709217	0.0804436	0.075073	0.0685028	0.0637712	0.0494037	0.0886104	0.0813487	0.0569412	0.0705574	0.0124689	0.228046	0.186435	0.190149	0.191459	0.136704	0.186559	0.0325716

## Sheet: Suppl. Dataset S3
Supplemental Dataset S3: Triacylglycerols of wild-type roots - absolute levels. Arabidopsis Col-0 seedlings (12d old) were subjected to heat stress for 24 hours at 37°C or kept at 23°C (control). Immediately after the treatment, seedling roots were harvested, their triacylglycerols extracted and measured by direct infusion ESI-MS/MS using neutral loss scan as detection method. Neutral loss scans …
						nmol/mg dry weight
						Col-0 control												Col-0 heat
	Lipid class	n carbon atoms and double bonds		Molecular Ion (m/z)	Detection method	Col-0 control 1	Col-0 control 2	Col-0 control 3	Col-0 control 4	Col-0 control 5	Col-0 control 6	Col-0 control 7	Col-0 control 8	Col-0 control 9	Col-0 control 10	Mean	SD	Col-0 heat 1	Col-0 heat 2	Col-0 heat 3	Col-0 heat 4	Col-0 heat 5	Mean	SD
	TAG	48:9	16:3-16:3-16:3	806.63	Neutral loss scan	0	2.67869e-06	2.91294e-05	8.8604e-06	5.84557e-06	0	3.19252e-05	1.85874e-05	3.42444e-05	4.86694e-05	1.7994e-05	1.7116e-05	4.85676e-05	2.66684e-05	2.16066e-05	6.54899e-06	6.6414e-05	3.39611e-05	2.35785e-05
	TAG	48:8		808.645	Neutral loss scan	0.000192907	2.28688e-05	8.52538e-05	1.19793e-05	7.70926e-05	0.000120989	3.34456e-05	2.53575e-05	1.54179e-05	0.000117455	7.02767e-05	5.97555e-05	7.23428e-05	0.000130493	0.000100546	5.35365e-05	6.5037e-05	8.43909e-05	3.10567e-05
	TAG	48:7		810.661	Neutral loss scan	0.000157798	0.000123753	0.000100919	0.000146741	0.000105636	0.000351012	8.68984e-05	0.000119432	6.53577e-05	9.73215e-05	0.000135487	8.04794e-05	0.000259058	0.00023026	0.000164113	0.000173068	0.000113195	0.000187939	5.74991e-05
	TAG	48:6		812.677	Neutral loss scan	0.000875946	0.000746873	0.000938785	0.00114559	0.000975922	0.00156364	0.00124971	0.00111838	0.00084013	0.00117332	0.00106283	0.000239251	0.00125847	0.00120681	0.00138002	0.000964226	0.0010711	0.00117612	0.000162192
	TAG	48:5		814.692	Neutral loss scan	0.000287245	0.000378941	0.00031862	0.000329912	0.000433348	0.000414172	0.000312969	0.000303032	0.000451964	0.000402127	0.000363233	5.97856e-05	0.000951941	0.00127813	0.00130296	0.000687903	0.000500155	0.000944218	0.000354663
	TAG	48:4		816.708	Neutral loss scan	0.000252051	0.000475092	0.000272269	0.000478923	0.00024846	0.000627995	0.000386028	0.000249615	0.000156308	0.000508405	0.000365515	0.000151685	0.00209505	0.00217915	0.00187997	0.00134453	0.000870726	0.00167389	0.000554232
	TAG	48:3		818.723	Neutral loss scan	0.00129658	0.00122342	0.00114441	0.00161833	0.0016652	0.00268599	0.00107241	0.00135264	0.000737084	0.0009752	0.00137713	0.000537815	0.00420537	0.00416001	0.00405267	0.00369482	0.0038674	0.00399606	0.000212834
	TAG	48:2		820.739	Neutral loss scan	0.00209613	0.00158721	0.00179377	0.00283902	0.00240415	0.00451303	0.00275278	0.00290647	0.0011002	0.00234647	0.00243393	0.00093333	0.00479599	0.00438792	0.00440777	0.00380948	0.00488485	0.0044572	0.000425572
	TAG	48:1		822.755	Neutral loss scan	0.00193038	0.00168611	0.0023172	0.00374212	0.00290382	0.00485919	0.00261117	0.00389212	0.00155101	0.00213032	0.00276234	0.00108481	0.00311838	0.00313808	0.00361392	0.00332215	0.00303654	0.00324581	0.000230742
	TAG	48:0	16:0-16:0-16:0	824.77	Neutral loss scan	0.00972902	0.00785132	0.00642686	0.00825024	0.00876201	0.0153355	0.0106988	0.00945238	0.00711231	0.0105983	0.00942168	0.0025091	0.00635922	0.00574705	0.0074563	0.00533563	0.00686349	0.00635234	0.000848548
	TAG	50:9	16:3-16:3-18:3	834.661	Neutral loss scan	0.000209611	0.000122683	0.000101627	0.00025778	0.000497548	0.000195503	0.0001381	0.00014228	0.000102343	0.000118557	0.000188603	0.000120035	0.000869021	0.00101374	0.00101637	0.000527482	0.000434644	0.000772252	0.000274394
	TAG	50:8		836.676	Neutral loss scan	0.000555691	0.000394846	0.000168608	0.000240926	0.000696044	0.000128526	0.000254863	0.000279299	0.000133023	0.000241117	0.000309294	0.000186885	0.00239544	0.00294344	0.00232758	0.00153724	0.00134156	0.00210905	0.000659922
	TAG	50:7		838.692	Neutral loss scan	0.000847161	0.000469579	0.000617329	0.000645337	0.000507053	0.00110203	0.00059507	0.000638196	0.000617931	0.000636309	0.000667599	0.000182133	0.00424707	0.00508365	0.00452193	0.00274083	0.00220329	0.00375935	0.00122799
	TAG	50:6		840.708	Neutral loss scan	0.00528318	0.00421968	0.00531058	0.00601719	0.00608476	0.00655342	0.00409595	0.00329694	0.00423262	0.00440361	0.00494979	0.00105657	0.0252691	0.0307635	0.0236922	0.0174579	0.0132289	0.0220823	0.00685341
	TAG	50:5		842.723	Neutral loss scan	0.00835962	0.00654951	0.0077486	0.00816786	0.00903452	0.0075179	0.00634095	0.00503578	0.00589854	0.00863849	0.00732918	0.00131192	0.0508381	0.0605807	0.0507246	0.0345067	0.0253724	0.0444045	0.0141703
	TAG	50:4		844.739	Neutral loss scan	0.00813829	0.00587004	0.00687396	0.00775488	0.00766198	0.00699919	0.0060953	0.00452807	0.00573011	0.00861039	0.00682622	0.0012662	0.0681182	0.0812992	0.0605016	0.0419343	0.0298796	0.0563466	0.0205346
	TAG	50:3		846.755	Neutral loss scan	0.0143597	0.0118115	0.0125486	0.0169767	0.0179375	0.0122008	0.00916587	0.00726204	0.00665645	0.0124854	0.0121405	0.00372737	0.0627248	0.076416	0.0540233	0.0388564	0.0338357	0.0531713	0.0174004
	TAG	50:2		848.77	Neutral loss scan	0.0136455	0.0086736	0.0101567	0.0140693	0.0128063	0.0137576	0.00978842	0.00860441	0.0074344	0.0106318	0.0109568	0.00243692	0.040106	0.0461823	0.0320954	0.0248293	0.0281406	0.0342707	0.00876624
	TAG	50:1		850.786	Neutral loss scan	0.00597459	0.00446922	0.00478567	0.00612241	0.00512002	0.00920041	0.00568552	0.00647447	0.00408947	0.00525035	0.00571721	0.00143708	0.0140935	0.0147895	0.0116205	0.00992099	0.010915	0.0122679	0.00208856
	TAG	50:0	16:0-16:0-18:0	852.802	Neutral loss scan	0.00862985	0.00607286	0.00653671	0.00866703	0.00636094	0.0131387	0.0103708	0.00694121	0.00807049	0.00902021	0.00838088	0.0021635	0.00432521	0.00582379	0.00540767	0.00491574	0.00487078	0.00506864	0.000570177
	TAG	52:9	16:3-18:3-18:3	862.692	Neutral loss scan	0.00130087	0.0010239	0.000961503	0.00256626	0.00136775	0.00180796	0.00129714	0.00101197	0.00112266	0.00145394	0.0013914	0.000484359	0.0114642	0.0129898	0.00875614	0.00657724	0.00639569	0.00923659	0.00293351
	TAG	52:8		864.708	Neutral loss scan	0.00372437	0.00272933	0.00348523	0.00467665	0.00353418	0.00392777	0.00336231	0.00271994	0.00274023	0.00357996	0.003448	0.000614382	0.0288917	0.036537	0.0254368	0.018398	0.0158577	0.0250242	0.00830066
	TAG	52:7		866.723	Neutral loss scan	0.0121713	0.00994589	0.0128151	0.0138212	0.0129408	0.0137847	0.0116427	0.00852642	0.0105001	0.0133918	0.011954	0.00178448	0.107045	0.129973	0.0783921	0.0703613	0.0712085	0.0913958	0.0262304
	TAG	52:6		868.739	Neutral loss scan	0.0592128	0.0484288	0.0538497	0.0715459	0.0721775	0.0498349	0.045063	0.0337481	0.0468348	0.0866508	0.0567346	0.0157991	0.399921	0.550646	0.314978	0.26819	0.203744	0.347496	0.134192
	TAG	52:5		870.755	Neutral loss scan	0.0868287	0.0675292	0.0731588	0.0887989	0.0864692	0.0656338	0.0620151	0.0460356	0.0600903	0.138085	0.0774644	0.0252929	0.63516	0.862419	0.528009	0.411256	0.297594	0.546888	0.21694
	TAG	52:4		872.77	Neutral loss scan	0.0533816	0.0403211	0.0393083	0.0465205	0.0466301	0.0426573	0.0401232	0.0318939	0.0432003	0.091857	0.0475893	0.0165406	0.56329	0.717886	0.444356	0.348673	0.252279	0.465297	0.182222
	TAG	52:3		874.786	Neutral loss scan	0.0200487	0.0139306	0.0141333	0.0171977	0.0193255	0.0191738	0.0167951	0.0140743	0.0172877	0.0265891	0.0178556	0.00380673	0.206615	0.257349	0.157244	0.125592	0.102058	0.169772	0.0626918
	TAG	52:2		876.802	Neutral loss scan	0.0251385	0.0181056	0.0197459	0.0232231	0.0242632	0.042741	0.0283843	0.023056	0.0230846	0.0278196	0.0255562	0.00680979	0.057003	0.0599298	0.0401784	0.0397269	0.0433246	0.0480325	0.00968054
	TAG	52:1		878.817	Neutral loss scan	0.00524774	0.00371653	0.00480694	0.00530725	0.00521416	0.0104507	0.00584986	0.00491451	0.00411936	0.00493161	0.00545587	0.00185676	0.00797727	0.00821274	0.00667904	0.00634029	0.00782231	0.00740633	0.000838856
	TAG	52:0	16:0-18:0-18:0	880.833	Neutral loss scan	0.00561143	0.00381498	0.00512358	0.0052707	0.00461574	0.012927	0.00655494	0.00449517	0.00489384	0.00646576	0.00597732	0.00258485	0.00315513	0.00253711	0.00331825	0.00295696	0.00282439	0.00295837	0.000301512
	TAG	54:9	18:3-18:3-18:3	890.723	Neutral loss scan	0.10415	0.0881039	0.116054	0.133905	0.125755	0.102827	0.102001	0.0704169	0.0844787	0.107896	0.103559	0.0191285	0.812267	1.05522	0.50227	0.571	0.60063	0.708278	0.225863
	TAG	54:8		892.739	Neutral loss scan	0.233062	0.186179	0.21822	0.236268	0.226021	0.210826	0.208996	0.158614	0.186297	0.265104	0.212959	0.0303068	1.97366	2.54214	1.38483	1.3516	1.27563	1.70557	0.544228
	TAG	54:7		894.755	Neutral loss scan	0.210438	0.163135	0.185673	0.192411	0.180399	0.187861	0.190877	0.146341	0.177276	0.279066	0.191347	0.0353461	2.258	2.84734	1.59683	1.49639	1.33171	1.90605	0.633086
	TAG	54:6		896.77	Neutral loss scan	0.11791	0.0893663	0.0961609	0.0944693	0.11074	0.10374	0.104318	0.0922706	0.118447	0.162375	0.10898	0.0213736	1.37094	1.74327	0.996478	0.888977	0.759966	1.15193	0.401432
	TAG	54:5		898.786	Neutral loss scan	0.0510034	0.0394629	0.0441815	0.0464252	0.0536312	0.049608	0.045627	0.0380239	0.0495738	0.0648419	0.0482379	0.00763015	0.620661	0.759201	0.419709	0.403292	0.378653	0.516303	0.166538
	TAG	54:4		900.802	Neutral loss scan	0.0302171	0.0223611	0.0243638	0.0286639	0.0359447	0.0373762	0.0311902	0.0243306	0.0282891	0.0346819	0.0297419	0.00515795	0.230657	0.267958	0.163124	0.149142	0.151217	0.19242	0.0538443
	TAG	54:3		902.817	Neutral loss scan	0.126486	0.091335	0.0971916	0.117478	0.109561	0.227746	0.147371	0.110653	0.116418	0.148115	0.129235	0.039293	0.116221	0.116131	0.0969459	0.0959592	0.107108	0.106473	0.00987414
	TAG	54:2		904.833	Neutral loss scan	0.0291779	0.0203841	0.0214133	0.0263403	0.0252704	0.051546	0.0331479	0.0233788	0.0275165	0.0334228	0.0291598	0.00901504	0.0251214	0.0264122	0.0256029	0.0210487	0.0297158	0.0255802	0.00310407
	TAG	54:1		906.848	Neutral loss scan	0.00374804	0.00249622	0.00299913	0.00374271	0.00414496	0.00724335	0.00434489	0.00376865	0.00273829	0.00369569	0.00389219	0.00131967	0.00439173	0.00443095	0.00445001	0.0039879	0.00499728	0.00445157	0.000359444
	TAG	54:0	18:0-18:0-18:0	908.864	Neutral loss scan	0.00301946	0.00210695	0.00387202	0.00322425	0.00230838	0.018528	0.00326116	0.00427072	0.00240369	0.00279057	0.00457852	0.00494829	0.00209733	0.0019547	0.00341599	0.00366359	0.00293383	0.00281309	0.000766578
	TAG	56:9	18:3-18:3-20:3	918.755	Neutral loss scan	0.000767811	0.000532626	0.000980557	0.000807348	0.000861675	0.000833357	0.000448239	0.000422938	0.000454832	0.000559673	0.000666905	0.000204332	0.00142592	0.00227258	0.00129452	0.00115386	0.00148663	0.0015267	0.000436184
	TAG	56:8		920.77	Neutral loss scan	0.00219183	0.0020407	0.00237468	0.00290051	0.0026997	0.00284604	0.00180376	0.00214992	0.0020605	0.00279578	0.00238634	0.000394467	0.00564592	0.00816004	0.005373	0.00435348	0.00518108	0.0057427	0.00143483
	TAG	56:7		922.786	Neutral loss scan	0.00707968	0.00455916	0.00614249	0.00695866	0.006575	0.00694838	0.0053308	0.00470784	0.00509286	0.00624861	0.00596435	0.000966127	0.0169099	0.0215592	0.0172864	0.0122694	0.0229762	0.0182002	0.00423581
	TAG	56:6		924.801	Neutral loss scan	0.0141791	0.0110417	0.0118201	0.0120831	0.0177235	0.0160399	0.0132492	0.015007	0.0207412	0.0126373	0.0144522	0.00301974	0.0307226	0.0395977	0.0388969	0.020888	0.0446561	0.0349523	0.00931395
	TAG	56:5		926.817	Neutral loss scan	0.0104025	0.00726645	0.00924901	0.00886391	0.00985335	0.00828327	0.00726404	0.006685	0.00905984	0.00734592	0.00842733	0.00125288	0.0292375	0.0398255	0.0389549	0.0197528	0.0531597	0.0361861	0.0125235
	TAG	56:4		928.833	Neutral loss scan	0.00598206	0.00466778	0.00480652	0.00545833	0.0063297	0.00468597	0.0051559	0.00498855	0.00692383	0.00525348	0.00542521	0.00075798	0.0187702	0.0246593	0.0228299	0.0124584	0.0384616	0.0234359	0.00961654
	TAG	56:3		930.848	Neutral loss scan	0.00504094	0.00328601	0.00390395	0.00396507	0.0047809	0.00854576	0.00428771	0.00421369	0.00527423	0.00434858	0.00476468	0.00144928	0.00981364	0.0111927	0.0109013	0.00747537	0.0260652	0.0130897	0.00739942
	TAG	56:2		932.864	Neutral loss scan	0.00344388	0.00270876	0.00303662	0.00314021	0.0032637	0.00601832	0.00338175	0.0031396	0.00351854	0.00369725	0.00353486	0.00091543	0.00558553	0.00604325	0.00604376	0.00432838	0.0100724	0.00641466	0.00216185
	TAG	56:1		934.88	Neutral loss scan	0.00142102	0.0010244	0.00118993	0.00127654	0.00111252	0.00361384	0.00140945	0.00123347	0.00149503	0.00150398	0.00152802	0.000750438	0.00191148	0.0021482	0.00219919	0.00172314	0.00272121	0.00214064	0.000376618
	TAG	56:0	18:0-18:0-20:0	936.895	Neutral loss scan	0.00141703	0.000565145	0.00297558	0.00218355	0.000829082	0.0195066	0.000677186	0.00329106	0.000722958	0.00093536	0.00331036	0.00577588	0.000791798	0.00141418	0.00319964	0.00196796	0.00177641	0.00183	0.000887212
	TAG	total				1.31662	1.01492	1.15227	1.29698	1.28863	1.43883	1.207	0.951024	1.11769	1.62657	1.24105	0.199543	9.85151	12.5068	7.2183	6.56613	6.02379	8.4333	2.70984

## Sheet: Suppl. Dataset S4
Supplemental Dataset S4: Triacylglycerols of wild-type roots - relative composition of species. 12d-old seedlings of Arabidopsis Col-0 were subjected to heat stress for 24 hours at 37°C or kept at 23°C (control). After the stress, roots were harvested and triacylglycerols were extracted and measured by direct infusion ESI-MS/MS. From the resulting total amounts the relative species composition of…
				mol%
				Col-0 control												Col-0 heat
	Lipid class	n carbon atoms and double bonds		Col-0 control 1	Col-0 control 2	Col-0 control 3	Col-0 control 4	Col-0 control 5	Col-0 control 6	Col-0 control 7	Col-0 control 8	Col-0 control 9	Col-0 control 10	Mean	SD	Col-0 heat 1	Col-0 heat 2	Col-0 heat 3	Col-0 heat 4	Col-0 heat 5	Mean	SD
	TAG	48:9	16:3-16:3-16:3	0	0	0	0	0	0	0	0	0	0	0	0	0	0	0	0	0	0	0
	TAG	48:8		0.01	0	0.01	0	0.01	0.01	0	0	0	0.01	0.005	0.005	0	0	0	0	0	0	0
	TAG	48:7		0.01	0.01	0.01	0.01	0.01	0.02	0.01	0.01	0.01	0.01	0.011	0.003	0	0	0	0	0	0	0
	TAG	48:6		0.07	0.07	0.08	0.09	0.08	0.11	0.1	0.12	0.08	0.07	0.087	0.0167631	0.01	0.01	0.02	0.01	0.02	0.014	0.00489898
	TAG	48:5		0.02	0.04	0.03	0.03	0.03	0.03	0.03	0.03	0.04	0.02	0.03	0.00632456	0.01	0.01	0.02	0.01	0.01	0.012	0.004
	TAG	48:4		0.02	0.05	0.02	0.04	0.02	0.04	0.03	0.03	0.01	0.03	0.029	0.0113578	0.02	0.02	0.03	0.02	0.01	0.02	0.00632456
	TAG	48:3		0.1	0.12	0.1	0.12	0.13	0.19	0.09	0.14	0.07	0.06	0.112	0.0354401	0.04	0.03	0.06	0.06	0.06	0.05	0.0126491
	TAG	48:2		0.16	0.16	0.16	0.22	0.19	0.31	0.23	0.31	0.1	0.14	0.198	0.0663023	0.05	0.04	0.06	0.06	0.08	0.058	0.0132665
	TAG	48:1		0.15	0.17	0.2	0.29	0.23	0.34	0.22	0.41	0.14	0.13	0.228	0.0878408	0.03	0.03	0.05	0.05	0.05	0.042	0.00979796
	TAG	48:0	16:0-16:0-16:0	0.74	0.77	0.56	0.64	0.68	1.07	0.89	0.99	0.64	0.65	0.763	0.159251	0.06	0.05	0.1	0.08	0.11	0.08	0.0228035
	TAG	50:9	16:3-16:3-18:3	0.02	0.01	0.01	0.02	0.04	0.01	0.01	0.01	0.01	0.01	0.015	0.00921954	0.01	0.01	0.01	0.01	0.01	0.01	0
	TAG	50:8		0.04	0.04	0.01	0.02	0.05	0.01	0.02	0.03	0.01	0.01	0.024	0.0142829	0.02	0.02	0.03	0.02	0.02	0.022	0.004
	TAG	50:7		0.06	0.05	0.05	0.05	0.04	0.08	0.05	0.07	0.06	0.04	0.055	0.0120416	0.04	0.04	0.06	0.04	0.04	0.044	0.008
	TAG	50:6		0.4	0.42	0.46	0.46	0.47	0.46	0.34	0.35	0.38	0.27	0.401	0.0628411	0.26	0.25	0.33	0.27	0.22	0.266	0.0361109
	TAG	50:5		0.63	0.65	0.67	0.63	0.7	0.52	0.53	0.53	0.53	0.53	0.592	0.0667533	0.52	0.48	0.7	0.53	0.42	0.53	0.0933809
	TAG	50:4		0.62	0.58	0.6	0.6	0.59	0.49	0.5	0.48	0.51	0.53	0.55	0.0503984	0.69	0.65	0.84	0.64	0.5	0.664	0.108922
	TAG	50:3		1.09	1.16	1.09	1.31	1.39	0.85	0.76	0.76	0.6	0.77	0.978	0.252143	0.64	0.61	0.75	0.59	0.56	0.63	0.0654217
	TAG	50:2		1.04	0.85	0.88	1.08	0.99	0.96	0.81	0.9	0.67	0.65	0.883	0.136825	0.41	0.37	0.44	0.38	0.47	0.414	0.0372022
	TAG	50:1		0.45	0.44	0.42	0.47	0.4	0.64	0.47	0.68	0.37	0.32	0.466	0.10679	0.14	0.12	0.16	0.15	0.18	0.15	0.02
	TAG	50:0	16:0-16:0-18:0	0.66	0.6	0.57	0.67	0.49	0.91	0.86	0.73	0.72	0.55	0.676	0.12698	0.04	0.05	0.07	0.07	0.08	0.062	0.0146969
	TAG	52:9	16:3-18:3-18:3	0.1	0.1	0.08	0.2	0.11	0.13	0.11	0.11	0.1	0.09	0.113	0.0316386	0.12	0.1	0.12	0.1	0.11	0.11	0.00894427
	TAG	52:8		0.28	0.27	0.3	0.36	0.27	0.27	0.28	0.29	0.25	0.22	0.279	0.0341906	0.29	0.29	0.35	0.28	0.26	0.294	0.0300666
	TAG	52:7		0.92	0.98	1.11	1.07	1	0.96	0.96	0.9	0.94	0.82	0.966	0.0783837	1.09	1.04	1.09	1.07	1.18	1.094	0.0467333
	TAG	52:6		4.5	4.77	4.67	5.52	5.6	3.46	3.73	3.55	4.19	5.33	4.532	0.755246	4.06	4.4	4.36	4.08	3.38	4.056	0.365601
	TAG	52:5		6.59	6.65	6.35	6.85	6.71	4.56	5.14	4.84	5.38	8.49	6.156	1.12337	6.45	6.9	7.31	6.26	4.94	6.372	0.803477
	TAG	52:4		4.05	3.97	3.41	3.59	3.62	2.96	3.32	3.35	3.87	5.65	3.779	0.698677	5.72	5.74	6.16	5.31	4.19	5.424	0.673041
	TAG	52:3		1.52	1.37	1.23	1.33	1.5	1.33	1.39	1.48	1.55	1.63	1.433	0.116194	2.1	2.06	2.18	1.91	1.69	1.988	0.172905
	TAG	52:2		1.91	1.78	1.71	1.79	1.88	2.97	2.35	2.42	2.07	1.71	2.059	0.386405	0.58	0.48	0.56	0.61	0.72	0.59	0.0779744
	TAG	52:1		0.4	0.37	0.42	0.41	0.4	0.73	0.48	0.52	0.37	0.3	0.44	0.11225	0.08	0.07	0.09	0.1	0.13	0.094	0.0205913
	TAG	52:0	16:0-18:0-18:0	0.43	0.38	0.44	0.41	0.36	0.9	0.54	0.47	0.44	0.4	0.477	0.148799	0.03	0.02	0.05	0.05	0.05	0.04	0.0126491
	TAG	54:9	18:3-18:3-18:3	7.91	8.68	10.07	10.32	9.76	7.15	8.45	7.4	7.56	6.63	8.393	1.22664	8.25	8.44	6.96	8.7	9.97	8.464	0.962509
	TAG	54:8		17.7	18.34	18.94	18.22	17.54	14.65	17.32	16.68	16.67	16.3	17.236	1.16612	20.03	20.33	19.19	20.58	21.18	20.262	0.65597
	TAG	54:7		15.98	16.07	16.11	14.84	14	13.06	15.81	15.39	15.86	17.16	15.428	1.1184	22.92	22.77	22.12	22.79	22.11	22.542	0.352443
	TAG	54:6		8.96	8.81	8.35	7.28	8.59	7.21	8.64	9.7	10.6	9.98	8.812	1.02846	13.92	13.94	13.8	13.54	12.62	13.564	0.493056
	TAG	54:5		3.87	3.89	3.83	3.58	4.16	3.45	3.78	4	4.44	3.99	3.899	0.265045	6.3	6.07	5.81	6.14	6.29	6.122	0.179042
	TAG	54:4		2.3	2.2	2.11	2.21	2.79	2.6	2.58	2.56	2.53	2.13	2.401	0.225852	2.34	2.14	2.26	2.27	2.51	2.304	0.121425
	TAG	54:3		9.61	9	8.43	9.06	8.5	15.83	12.21	11.64	10.42	9.11	10.381	2.18701	1.18	0.93	1.34	1.46	1.78	1.338	0.283436
	TAG	54:2		2.22	2.01	1.86	2.03	1.96	3.58	2.75	2.46	2.46	2.05	2.338	0.491199	0.26	0.21	0.35	0.32	0.49	0.326	0.095205
	TAG	54:1		0.28	0.25	0.26	0.29	0.32	0.5	0.36	0.4	0.24	0.23	0.313	0.0808764	0.04	0.04	0.06	0.06	0.08	0.056	0.0149666
	TAG	54:0	18:0-18:0-18:0	0.23	0.21	0.34	0.25	0.18	1.29	0.27	0.45	0.22	0.17	0.361	0.319545	0.02	0.02	0.05	0.06	0.05	0.04	0.0167332
	TAG	56:9	18:3-18:3-20:3	0.06	0.05	0.09	0.06	0.07	0.06	0.04	0.04	0.04	0.03	0.054	0.0168523	0.01	0.02	0.02	0.02	0.02	0.018	0.004
	TAG	56:8		0.17	0.2	0.21	0.22	0.21	0.2	0.15	0.23	0.18	0.17	0.194	0.0241661	0.06	0.07	0.07	0.07	0.09	0.072	0.00979796
	TAG	56:7		0.54	0.45	0.53	0.54	0.51	0.48	0.44	0.5	0.46	0.38	0.483	0.0487955	0.17	0.17	0.24	0.19	0.38	0.23	0.0792465
	TAG	56:6		1.08	1.09	1.03	0.93	1.38	1.11	1.1	1.58	1.86	0.78	1.194	0.305752	0.31	0.32	0.54	0.32	0.74	0.446	0.170599
	TAG	56:5		0.79	0.72	0.8	0.68	0.76	0.58	0.6	0.7	0.81	0.45	0.689	0.109677	0.3	0.32	0.54	0.3	0.88	0.468	0.225069
	TAG	56:4		0.45	0.46	0.42	0.42	0.49	0.33	0.43	0.52	0.62	0.32	0.446	0.0829699	0.19	0.2	0.32	0.19	0.64	0.308	0.173136
	TAG	56:3		0.38	0.32	0.34	0.31	0.37	0.59	0.36	0.44	0.47	0.27	0.385	0.088459	0.1	0.09	0.15	0.11	0.43	0.176	0.128623
	TAG	56:2		0.26	0.27	0.26	0.24	0.25	0.42	0.28	0.33	0.31	0.23	0.285	0.0535257	0.06	0.05	0.08	0.07	0.17	0.086	0.0431741
	TAG	56:1		0.11	0.1	0.1	0.1	0.09	0.25	0.12	0.13	0.13	0.09	0.122	0.0448999	0.02	0.02	0.03	0.03	0.05	0.03	0.0109545
	TAG	56:0	18:0-18:0-20:0	0.11	0.06	0.26	0.17	0.06	1.36	0.06	0.35	0.06	0.06	0.255	0.380585	0.01	0.01	0.04	0.03	0.03	0.024	0.012

## Sheet: Suppl. Dataset S5
Supplemental Dataset S5: Free sterols, and triterpenoids and their esters of wild-type roots - absolute levels and relative composition. 12d-old seedlings of Arabidopsis Col-0 were subjected to heat stress for 24 h at 37°C or kept at 23°C (control). Subsequently, seedling roots were harvested and free sterols lipids were extracted and identified by GC-MS and quantified by GC-FID. Triterpenes were…
	root dry weight in mg	4.8	4.8	4.2	5.2	4.2			3.1	4	4.2	3.9	4.5
		nmol/mg dry weight
		Col-0 control							Col-0 heat
	Lipid species	Col-0 control 1	Col-0 control 2	Col-0 control 3	Col-0 control 4	Col-0 control 5	Mean	SD	Col-0 heat 1	Col-0 heat 2	Col-0 heat 3	Col-0 heat 4	Col-0 heat 5	Mean	SD
	Campesterol	1.94382	1.50762	1.76557	1.56361	1.65302	1.68673	0.173698	1.56414	1.39676	1.28021	1.5998	1.38393	1.44497	0.133575
	Stigmasterol	7.87356	6.76051	8.9588	5.83001	7.18373	7.32132	1.17726	7.38962	7.10046	6.07234	7.96799	6.39315	6.98471	0.762654
	Sitosterol	10.636	11.3428	12.5234	12.2279	13.2203	11.9901	1.01329	12.5269	9.73792	9.25856	10.5808	8.87748	10.1963	1.44985
	Isofucosterol	0.11333	0.184884	0.138459	0.175057	0.188156	0.159977	0.0327137	0.408065	0.378609	0.397984	0.338031	0.241762	0.35289	0.067656
	Cycloartenol	0.0816708	0.125889	0.102152	0.10081	0.0939679	0.100898	0.0161542	0.204975	0.305486	0.204357	0.176749	0.160484	0.21041	0.0564166
	Stigmastanol	0.140561	0.181184	0.165128	0.107916	0.135672	0.146092	0.0282417	0.264987	0.231926	0.202751	0.236145	0.183004	0.223763	0.0317104
	Thalianol	0.00889961	0.0130519	0.0122428	0.00799331	0.00972268	0.0103821	0.00217537	0.0122962	0.0269545	0.020729	0.0171352	0.00934008	0.017291	0.00695326
	Thalianol esters	0.00143099	0.00525467	0.00554641	0.00910823	0.0125835	0.00678477	0.00422971	0.0216678	0.0193785	0.0205174	0.0199483	0.0123625	0.0187749	0.00368325
	β-Amyrin	0.0218908	0.0315018	0.0277256	0.0241991	0.0201112	0.0250857	0.00457917	0.0305404	0.0291766	0.0279049	0.0273655	0.024104	0.0278183	0.00241161
	β-Amyrin esters	0.0167403	0.0340181	0.0309518	0.0314242	0.0416222	0.0309513	0.00902011	0.0434993	0.0343465	0.0371891	0.0368136	0.0282289	0.0360155	0.00550997
		mol% sterols only
		Col-0 control							Col-0 heat
	Lipid species	Col-0 control 1	Col-0 control 2	Col-0 control 3	Col-0 control 4	Col-0 control 5	Mean	SD	Col-0 heat 1	Col-0 heat 2	Col-0 heat 3	Col-0 heat 4	Col-0 heat 5	Mean	SD
	Campesterol	9.35026	7.4995	7.46429	7.81599	7.35499	7.89701	0.830295	6.99569	7.29333	7.35071	7.65472	8.02754	7.4644	0.392184
	Stigmasterol	37.8739	33.6295	37.8751	29.1423	31.9634	34.0968	3.80323	33.0503	37.0759	34.866	38.1252	37.0836	36.0402	2.05102
	Sitosterol	51.1617	56.4238	52.9453	61.1233	58.8226	56.0954	4.09541	56.027	50.8477	53.1606	50.627	51.494	52.4313	2.24178
	Isofucosterol	0.545147	0.919687	0.585362	0.875051	0.837183	0.752486	0.173977	1.82509	1.97695	2.28514	1.61741	1.40235	1.82139	0.337815
	Cycloartenol	0.392858	0.626222	0.431868	0.503915	0.418103	0.474593	0.0942713	0.916758	1.59513	1.17338	0.845706	0.930893	1.09237	0.307038
	Stigmastanol	0.676134	0.901281	0.69811	0.539436	0.603662	0.683725	0.13677	1.18516	1.21103	1.16415	1.12991	1.06152	1.15035	0.0578657

## Sheet: Suppl. Dataset S6
Supplemental Dataset S6: Sterol derivatives of wild-type roots. 12d-old seedlings of Arabidopsis Col-0 were subjected to heat stress for 24 hours at 37°C or kept at 23°C (control) before seedling roots were harvested. Sterol lipids were extracted and measured by direct infusion ESI-MS/MS using product ion scanning or neutral loss scanning as detection method. Listed are the total amounts of each …
	Total amounts of lipid class				nmol/mg dry weight
					Col-0 control												Col-0 heat
	Lipid class	Molecular Ion (m/z)	Detection method	Mass difference (m/z)	Col-0 control 1	Col-0 control 2	Col-0 control 3	Col-0 control 4	Col-0 control 5	Col-0 control 6	Col-0 control 7	Col-0 control 8	Col-0 control 9	Col-0 control 10	Mean	SD	Col-0 heat 1	Col-0 heat 2	Col-0 heat 3	Col-0 heat 4	Col-0 heat 5	Mean	SD
	SG				1.37274	1.04869	1.1479	1.18579	1.20373	1.5075	1.67742	1.11172	1.05076	1.50756	1.28138	0.220247	1.62765	1.56925	1.38313	1.51454	1.39547	1.49801	0.107086
	ASG				1.79222	1.81446	1.64949	1.75804	1.66399	2.49794	1.76673	1.52952	1.4636	2.53722	1.84732	0.37101	6.93874	8.72414	9.24456	6.94417	3.45146	7.06062	2.26889
	SE				1.09966	0.726011	1.14885	1.1712	1.05569	1.02067	0.870486		0.790607		0.985395	0.168568	0.261482	0.0487746	0.0346886	0.0523523	0.122979	0.104055	0.0944488
					nmol/mg dry weight																				mol%
	Sterol ester composition				Col-0 control												Col-0 heat								Col-0 control												Col-0 heat
	Lipid species	Molecular Ion (m/z)	Detection method	Scan for (m/z)	Col-0 control 1	Col-0 control 2	Col-0 control 3	Col-0 control 4	Col-0 control 5	Col-0 control 6	Col-0 control 7	Col-0 control 8	Col-0 control 9	Col-0 control 10	Mean	SD	Col-0 heat 1	Col-0 heat 2	Col-0 heat 3	Col-0 heat 4	Col-0 heat 5	Mean	SD		Col-0 control 1	Col-0 control 2	Col-0 control 3	Col-0 control 4	Col-0 control 5	Col-0 control 6	Col-0 control 7	Col-0 control 8	Col-0 control 9	Col-0 control 10	Mean	SD	Col-0 heat 1	Col-0 heat 2	Col-0 heat 3	Col-0 heat 4	Col-0 heat 5	Mean	SD
	16:3-Cholesterol	636.571	Product ion scanning	369.351	0.000315706	5.51482e-05	0.00140814	0.000268232	0.00203518	0.00248354	0.000337623		0.00203255		0.00111702	0.000980592	0.000856256	0.000355377	0.000171504	0.000203674	6.51886e-05	0.0003304	0.000311766		0.0287084	0.00759591	0.122556	0.0229016	0.19277	0.243283	0.0387831		0.257066		0.114208	0.104206	0.327434	0.728068	0.494319	0.388558	0.0530066	0.398277	0.246125
	16:2-Cholesterol	638.587	Product ion scanning	369.351	0.00494178	0.00227458	0.00226194	0.0024777	0.00270975	0.00414445	0.0040439		0.00315986		0.00325174	0.00100829	0.00287143	0.00305784	0.00212468	0.00276579	0.00158252	0.00248045	0.000612476		0.449375	0.313291	0.196866	0.211546	0.256664	0.405982	0.464527		0.399642		0.337237	0.106882	1.09804	6.26466	6.12387	5.27641	1.28679	4.00995	2.60053
	16:3-Campesterol	650.587	Product ion scanning	383.366	0	0.000253031	0.00056867	0.000137853	0.0011383	0.000490816	0.000108019		0.000270899		0.000370949	0.000363962	0.000385553	0	0.000224827	0.000157699	4.55182e-05	0.000162719	0.000153094		0	0.0348515	0.0494937	0.0117699	0.107819	0.0480794	0.0124083		0.0342619		0.0373354	0.0336275	0.147436	0	0.648009	0.300849	0.0370121	0.226661	0.262991
	16:2-Campesterol	652.603	Product ion scanning	383.366	0.00138528	0.000175572	0.00122566	0.000337716	0.00035395	0	0.000530705		0		0.00050111	0.00052971	0.000753926	0	1.64522e-05	0	9.53921e-05	0.000173154	0.000327056		0.125969	0.0241826	0.106674	0.0288341	0.0335257	0	0.0609626		0		0.0475185	0.0469651	0.288303	0	0.0474193	0	0.0775659	0.0826576	0.119606
	16:1-Campesterol	654.618	Product ion scanning	383.366	0.000774067	5.4366e-05	0	0.000166011	0.00186135	0.00023971	0.000197957		8.38635e-05		0.000422166	0.000629309	0.00532316	0.000233044	0	0.000119305	0.000173502	0.0011698	0.00232339		0.070389	0.00748817	0	0.014174	0.176305	0.0234815	0.0227396		0.0106066		0.040648	0.0588678	2.03559	0.477442	0	0.227603	0.141079	0.576343	0.834031
	16:0-Campesterol	656.634	Product ion scanning	383.366	0.0175833	0.00239613	0.00665777	0.00294308	0.00954561	0.00873096	0.00581018		0.0219146		0.0094477	0.00691979	0.112774	0.00388784	0.00273248	0.00221431	0.00115183	0.024552	0.0493273		1.59892	0.330034	0.579453	0.251279	0.90415	0.855268	0.667422		2.77164		0.994771	0.830167	43.125	7.9651	7.8757	4.22433	0.936582	12.8253	17.1865
	16:3-Stigmasterol	662.587	Product ion scanning	395.366	0	0	0	0	0	0	0		0		0	0	0	0	0	0	0	0	0		0	0	0	0	0	0	0		0		0	0	0	0	0	0	0	0	0
	16:2-Stigmasterol	664.603	Product ion scanning	395.366	0	0.000168928	0	0.000554521	0	0	0.000197124		0		0.000115072	0.000196016	0	0	0	0	6.02015e-05	1.20403e-05	2.69229e-05		0	0.0232674	0	0.0473449	0	0	0.0226438		0		0.011657	0.0177626	0	0	0	0	0.0489515	0.00979029	0.0218918
	16:3-Sitosterol	664.603	Product ion scanning	397.382	0	0	0	0	0	0	0.000302454		0		3.78068e-05	0.000106934	0	0	8.53242e-05	6.68389e-05	0.000226857	7.5804e-05	9.28446e-05		0	0	0	0	0	0	0.0347432		0		0.0043429	0.0122836	0	0	0.245926	0.127511	0.184463	0.11158	0.11013
	18:3-Cholesterol	664.603	Product ion scanning	369.351	0	0	0	0.000740144	0	0	0		0		9.2518e-05	0.000261681	0.000623046	0	0.000271224	0	0.000202147	0.000219283	0.000256021		0	0	0	0.0631934	0	0	0		0		0.00789917	0.0223422	0.238254	0	0.781736	0	0.164371	0.236872	0.321851
	16:1-Stigmasterol	666.618	Product ion scanning	395.366	0.000529226	0	0	0	0.000938712	0	0		0.000845053		0.000289124	0.000415182	0	5.07979e-05	4.98655e-05	4.63135e-05	9.14147e-06	3.12237e-05	2.46014e-05		0.0481246	0	0	0	0.0889138	0	0		0.106878		0.0304895	0.0450517	0	0.104071	0.143725	0.0883543	0.00743318	0.0687167	0.0627285
	16:2-Sitosterol	666.618	Product ion scanning	397.382	0.00151417	0.00101208	0.00134665	0.00111156	0.00235333	0.00185699	0.000460993		0.000965347		0.00132764	0.000585052	0	0.000317731	0.000421897	0.000634913	0.000221795	0.000319267	0.000235372		0.13769	0.1394	0.117205	0.0949047	0.222905	0.181907	0.0529548		0.122092		0.133632	0.0517708	0	0.650941	1.21601	1.21125	0.180347	0.651711	0.565339
	18:2-Cholesterol	666.618	Product ion scanning	369.351	0.00309927	0.00159747	0.00350757	0.00207988	0.00258397	0.00324013	0.00265417		0.00329131		0.00275672	0.000659319	0.00314599	0.00126411	0.00153534	0.00168912	0.00106164	0.00173924	0.000822786		0.281829	0.22003	0.305278	0.17758	0.244751	0.317397	0.304887		0.416267		0.283502	0.07217	1.20303	2.58982	4.42524	3.22241	0.863249	2.46075	1.46542
	16:0-Stigmasterol	668.634	Product ion scanning	395.366	0.00273042	0.00147068	0.00207801	0.00269119	0.00113285	0.00112074	0.00222501		0.00366691		0.00213947	0.000886097	0.00528833	0.000701996	0.000364685	0.00108442	0.000263152	0.00154052	0.00211964		0.248288	0.202566	0.180858	0.229773	0.107302	0.109785	0.255589		0.463771		0.224741	0.11218	2.02227	1.43819	1.05111	2.06879	0.213976	1.35887	0.767443
	16:1-Sitosterol	668.634	Product ion scanning	397.382	0.00345954	0.00150208	0.00044507	0.00141476	4.09556e-05	0	0.000770019		0.00389202		0.00144056	0.00149117	0.000819368	0	0.000273223	5.37675e-05	0.000301699	0.000289611	0.000324251		0.31459	0.20689	0.0387363	0.120792	0.00387927	0	0.0884529		0.492242		0.158198	0.172291	0.313328	0	0.787497	0.102575	0.24532	0.289744	0.303839
	16:0-Sitosterol	670.65	Product ion scanning	397.382	0.0121849	0.00833117	0.0147972	0.0150069	0.0108691	0.015173	0.00958675		0.00667003		0.0115774	0.00326258	0.00772205	0.00294968	0.00233367	0.000927427	0.00251553	0.00328967	0.00259109		1.10802	1.1475	1.28786	1.28129	1.02951	1.48632	1.10124		0.843589		1.16067	0.193093	2.95293	6.04307	6.72621	1.76929	2.04545	3.90739	2.31604
	18:3-Campesterol	678.618	Product ion scanning	383.366	0.024497	0.0154185	0.0263237	0.0295865	0.0371959	0.0253551	0.0155288		0.00955429		0.0229325	0.00892661	0.000284544	0.000632034	0.00032874	0.000665325	0.00419361	0.00122085	0.00167071		2.22761	2.12368	2.29106	2.52609	3.52316	2.48373	1.78381		1.20838		2.27094	0.662112	0.10881	1.29486	0.947513	1.26927	3.40994	1.40608	1.21858
	18:2-Campesterol	680.634	Product ion scanning	383.366	0.0260647	0.0179028	0.0259124	0.0249407	0.0244807	0.0222447	0.0158016		0.0189273		0.0220344	0.003988	0.00457008	0.00139979	0.000641744	0.0012355	0.0056613	0.00270168	0.00225489		2.37017	2.46586	2.25526	2.12943	2.31879	2.17905	1.81515		2.39383		2.24094	0.205111	1.74761	2.86777	1.84967	2.35702	4.60336	2.68508	1.16163
	18:1-Campesterol	682.65	Product ion scanning	383.366	0.0023955	0.000884633	0.00150277	0.000713427	0.00355728	0.00389151	0.000939118		0.00516636		0.00238132	0.00166021	0.0301728	5.29e-05	0.000357421	0.000536515	0.000455553	0.00631504	0.0133382		0.217832	0.121846	0.130792	0.0609123	0.336941	0.381205	0.107877		0.653414		0.251353	0.198251	11.5382	0.108377	1.03018	1.02353	0.370423	2.81413	4.89363
	18:0-Campesterol	684.665	Product ion scanning	383.366	0.00402463	0.00180556	0.00474083	0.0029323	0.00606445	0.0061445	0.00108979		0.00718535		0.00424842	0.00218723	0.0259766	0.00140842	0.00160398	0.00147979	0.000703746	0.00623451	0.0110417		0.365976	0.248691	0.412613	0.250359	0.574418	0.601903	0.125185		0.908765		0.435989	0.251224	9.93352	2.88546	4.62308	2.82306	0.572235	4.16747	3.52958
	18:3-Stigmasterol	690.618	Product ion scanning	395.366	0.027314	0.0166024	0.0257791	0.0211804	0.0244778	0.021873	0.017766		0.0220289		0.0221277	0.00370864	0.000465323	0.000436514	0.000420565	0.000446339	0.00472283	0.00129831	0.00191443		2.48377	2.28676	2.24366	1.80838	2.31851	2.14264	2.0408		2.78609		2.26382	0.292019	0.177941	0.894296	1.21217	0.8515	3.84026	1.39524	1.41775
	18:3-Sitosterol	692.634	Product ion scanning	397.382	0.438638	0.293889	0.512403	0.544028	0.467877	0.423127	0.372478		0.271425		0.415483	0.0975736	0.006529	0.00522002	0.00502904	0.00909242	0.0393593	0.013046	0.0147987		39.8871	40.4791	44.5965	46.449	44.3168	41.4487	42.787		34.3284		41.7866	3.74343	2.49671	10.6944	14.495	17.346	32.0041	15.4072	10.8275
	18:2-Stigmasterol	692.634	Product ion scanning	395.366	0.041735	0.0215641	0.0337058	0.0224021	0.0175262	0.0253478	0.0249743		0.0230193		0.0262843	0.00775621	0.000871807	0.000787199	0.000768518	0.00193205	0.00579291	0.0020305	0.00215907		3.79513	2.97016	2.93355	1.91269	1.66006	2.48302	2.86883		2.91135		2.69185	0.670595	0.333381	1.61275	2.21506	3.68585	4.71037	2.51148	1.72148
	20:3-Cholesterol	692.634	Product ion scanning	369.351	0	0.000391888	0	0.000678365	0	0.000369706	0.000304232		0.000847126		0.000323915	0.000320992	0.00189735	0.000335893	8.32725e-05	8.13996e-05	0.000183554	0.000516294	0.000778977		0	0.0539771	0	0.0579186	0	0.0362157	0.0349474		0.10714		0.0362749	0.0373268	0.725552	0.68815	0.240012	0.155289	0.149253	0.391651	0.290267
	18:2-Sitosterol	694.65	Product ion scanning	397.382	0.437644	0.319411	0.419564	0.46914	0.413288	0.406427	0.374867		0.317949		0.394786	0.0540359	0.0151626	0.014745	0.00712788	0.0124591	0.0423595	0.0183708	0.0137863		39.7967	43.9945	36.5163	40.0551	39.1462	39.8128	43.0614		40.2125		40.3244	2.31379	5.79822	30.2085	20.5444	23.7688	34.4437	22.9527	11.0162
	18:1-Stigmasterol	694.65	Product ion scanning	395.366	0.00200889	0.000888544	0.00160477	0.000852365	0.000213295	0.000398393	0.000175761		0.000576944		0.000839872	0.000660291	0.00108535	0.000340242	8.62522e-05	5.15381e-05	0.00102126	0.000516928	0.000502678		0.182677	0.122385	0.13967	0.0727748	0.0202031	0.0390258	0.0201899		0.0729688		0.0837367	0.0594273	0.415039	0.697062	0.248601	0.0983214	0.830416	0.457888	0.30451
	20:2-Cholesterol	694.65	Product ion scanning	369.351	0.00307862	0.00132904	0.00222699	0.00119104	0.000742811	0.00205089	0.00178647		0.000505577		0.00161393	0.000844237	0.0004503	0.000759437	0.000767195	0.00234322	0.000656911	0.000995413	0.000764213		0.279951	0.183057	0.193824	0.101691	0.0703583	0.200902	0.205214		0.0639426		0.162367	0.0759689	0.172196	1.55587	2.21125	4.47026	0.534153	1.78875	1.70371
	18:0-Stigmasterol	696.665	Product ion scanning	395.366	0.000170149	0.000847484	0	0.00108799	0.000252669	0.000991084	0.000834774		0.00210713		0.000786411	0.000672556	0.00382645	9.20723e-05	0.000138122	0.000234824	0.000233881	0.000905069	0.00163427		0.0154723	0.116729	0	0.0928926	0.0239326	0.0970847	0.0958914		0.266499		0.0885627	0.0844836	1.46324	0.18863	0.398104	0.447984	0.190175	0.537627	0.530751
	18:1--Sitosterol	696.665	Product ion scanning	397.382	0.0103828	0.0038903	0.00442952	0.00686588	0.00209745	0.00579242	0.000967988		0.00707319		0.00518744	0.00300808	0.00326972	0.00195655	0.00014748	0.00221455	0.00404947	0.00232755	0.00147951		0.944149	0.535835	0.385519	0.586207	0.198668	0.567414	0.111194		0.894579		0.527946	0.296419	1.25035	4.00842	0.425074	4.22479	3.29273	2.64027	1.7064
	20:1-Cholesterol	696.665	Product ion scanning	369.351	0.00157721	0.000497162	0.00124853	0.0012186	0	0.000368377	0.000433435		0.000585263		0.000741071	0.000541316	0.00126519	0.000795488	0.000558579	5.2702e-05	0.000142355	0.000562863	0.000496107		0.143422	0.0684771	0.108665	0.104044	0	0.0360855	0.0497891		0.0740209		0.0730628	0.0454293	0.483813	1.62973	1.60997	0.100542	0.115753	0.787961	0.774788
	18:0-Sitosterol	698.681	Product ion scanning	397.382	0.0013486	0.00317602	0.00251481	0.00261799	0.00409908	0.0064278	0.0021503		0.00318979		0.00319055	0.00153831	0.00450392	0.000554185	0.00109322	0.0019767	0.000860966	0.0017978	0.00160279		0.122634	0.437453	0.218874	0.223524	0.38826	0.629655	0.247007		0.403427		0.333854	0.161944	1.72231	1.13537	3.15093	3.77104	0.700075	2.09595	1.31622
	20:0-Cholesterol	698.681	Product ion scanning	369.351	0.00246964	0.000939411	0.00929068	0.00119932	0.000492682	0.00157108	0.000930104		0.00383235		0.00259066	0.00291076	0.00722734	0.000192264	0.000255005	0.000447114	0.000200543	0.00166445	0.00311145		0.224575	0.129391	0.808606	0.102398	0.0466663	0.1539	0.106842		0.484695		0.257134	0.260431	2.76375	0.393894	0.734989	0.852979	0.163067	0.981736	1.03306
	20:3-Campesterol	706.65	Product ion scanning	383.366	0.000556783	0.000264804	0	0.000242707	0.000444514	9.89548e-05	8.47746e-05		0		0.000211567	0.000205469	0.00011067	0	0	0.000142385	1.61683e-05	5.38448e-05	6.7614e-05		0.0506305	0.0364731	0	0.0207223	0.0421039	0.00969343	0.00973815		0		0.0211702	0.019637	0.0423205	0	0	0.271635	0.0131469	0.0654204	0.116566
	20:2-Campesterol	708.665	Product ion scanning	383.366	0.000502059	4.54807e-05	0.00022179	0	0.00043546	0	0.000196514		0.00121192		0.000326653	0.00040474	0.000442951	0.000416195	4.20254e-05	0.000101347	0.00017524	0.000235552	0.00018354		0.0456542	0.00626434	0.0193033	0	0.0412463	0	0.0225738		0.153278		0.0360399	0.0504409	0.169386	0.852668	0.121128	0.193344	0.142493	0.295803	0.312487
	20:1-Campesterol	710.681	Product ion scanning	383.366	0.00015707	0.00039497	0.000519593	0.000303014	0.000269292	0.000793063	0.000437263		0		0.000359283	0.000239779	0.000254526	0.000433964	8.61305e-05	0.000382862	5.61816e-05	0.000242733	0.000170052		0.014283	0.0544016	0.0452223	0.0258713	0.0255071	0.0776869	0.0502288		0		0.0366501	0.0249023	0.0973313	0.88907	0.24825	0.730402	0.0456827	0.402147	0.383572
	20:0-Campesterol	712.697	Product ion scanning	383.366	0.000956063	0.000582612	0.00202426	0	0	0	0.000372566		0.00168523		0.000702592	0.000791098	0.00112495	0.000625766	0	0	0	0.000350143	0.000510905		0.0869386	0.0802468	0.17618	0	0	0	0.042797		0.213139		0.0749126	0.0822902	0.430184	1.28202	0	0	0	0.342441	0.557293
	20:3-Stigmasterol	718.65	Product ion scanning	395.366	0.000134165	0	0	0	0	0	0		0.00104261		0.000147097	0.000364875	0	0	0	6.526e-05	6.32911e-05	2.57102e-05	3.5212e-05		0.0122001	0	0	0	0	0	0		0.131864		0.018008	0.0462024	0	0	0	0.124499	0.0514637	0.0351926	0.0546717
	22:3-Cholesterol	720.524	Product ion scanning	369.351	0.00138805	0.000580016	0	0.000652206	0.000278827	0.000922518	0.000156674		0.00061952		0.000574726	0.000444509	0.000574917	0.000580486	0.000224654	0.000280097	8.96904e-05	0.000349969	0.000219129		0.12622	0.0798891	0	0.0556852	0.0264101	0.0903681	0.0179973		0.0783536		0.0593655	0.0423383	0.219849	1.18925	0.64751	0.534352	0.0729297	0.532779	0.434025
	20:2-Stigmasterol	720.665	Product ion scanning	395.366	0.000504625	0.000123538	0.000400168	0.000396755	0.000574971	0	0.000744716		0.0015443		0.000536134	0.000471774	0	0.000686619	0.000207973	0.000194597	0.000170924	0.000252022	0.000257004		0.0458876	0.0170157	0.0348282	0.0338749	0.0544606	0	0.0855463		0.195315		0.058366	0.0608687	0	1.40669	0.599432	0.37124	0.138983	0.503269	0.554264
	20:3-Sitosterol	720.665	Product ion scanning	397.382	0.000443659	0.000340668	0.000823484	6.03454e-05	0.00165947	0.000412147	0.000368922		0.00195474		0.000757928	0.000684502	0.000775184	0	0.000319511	0.000285115	8.16121e-05	0.000292284	0.000301578		0.0403437	0.0469222	0.0716712	0.00515228	0.157183	0.0403731	0.0423784		0.247225		0.081406	0.0803825	0.296432	0	0.920912	0.543926	0.066361	0.365526	0.376883
	20:1-Stigmasterol	722.681	Product ion scanning	395.366	0	0.00020898	0	0.000144404	7.27715e-05	0.000278063	0		0.000289395		0.000124202	0.000123913	0	0	7.8912e-05	4.07286e-05	5.37279e-06	2.50027e-05	3.46018e-05		0	0.0287841	0	0.0123292	0.00689284	0.0272385	0		0.0366011		0.0139807	0.014861	0	0	0.227445	0.0776997	0.00436876	0.0619026	0.0982696
	20:2-Sitosterol	722.681	Product ion scanning	397.382	8.80293e-05	0.000335864	0.00037325	0.000260526	6.41066e-05	0.000285531	0.00075348		0.000340681		0.000312683	0.000212135	0	0.000673004	7.20604e-05	0.00079474	0.00019997	0.000347955	0.000362065		0.00800486	0.0462607	0.0324855	0.0222436	0.00607211	0.02797	0.086553		0.0430875		0.0340847	0.0257106	0	1.3788	0.207696	1.51616	0.162601	0.653051	0.730928
	22:2-Cholesterol	722.681	Product ion scanning	369.351	0.00302227	0.00143083	0.00153115	0.00226237	0.00253324	0.00603755	0.00298494		0.0029684		0.00284634	0.00143534	0.00105939	0.000670524	0.00107407	0.00135859	0.000952438	0.001023	0.000247875		0.274827	0.197076	0.133263	0.193161	0.239945	0.591427	0.342883		0.375428		0.293501	0.144504	0.405115	1.37372	3.09573	2.59183	0.774453	1.64817	1.15864
	20:0-Stigmasterol	724.697	Product ion scanning	395.366	7.04279e-07	0	0.0014275	0	0	0.0010028	6.05026e-05		0.00114142		0.000454116	0.00062107	0.000212496	9.03434e-07	0.000152262	0.000205711	6.64111e-05	0.000127557	9.18054e-05		6.40429e-05	0	0.124241	0	0	0.0982324	0.00695		0.144361		0.0467311	0.0638117	0.0812588	0.00185088	0.438856	0.392444	0.0540007	0.193682	0.205284
	20:1-Sitosterol	724.697	Product ion scanning	397.382	0.000266641	7.35291e-05	0	0.000533995	0.00105753	0	0		0.000578109		0.000313726	0.000383005	7.72269e-05	0.000115144	5.22894e-05	0	1.58168e-05	5.20955e-05	4.64674e-05		0.0242468	0.0101276	0	0.0455924	0.100168	0	0		0.0731161		0.0316564	0.0380447	0.0295317	0.235899	0.150711	0	0.0128611	0.0858005	0.103188
	22:1-Cholesterol	724.697	Product ion scanning	369.351	0.00188494	0.00166602	0.00266068	0.0020496	0.00255342	0.00288922	0.00288369		0.0043482		0.00261697	0.000837551	0.000747369	0.000306948	0.000497492	0.00079988	0.000426996	0.000555737	0.000211064		0.171405	0.229471	0.23157	0.174995	0.241858	0.283023	0.331253		0.549936		0.276689	0.122233	0.285796	0.628852	1.4339	1.52597	0.347202	0.844342	0.595345
	20:0-Sitosterol	726.712	Product ion scanning	397.382	0.00173974	0.000186699	0.00445489	0.000754313	0.00266433	0.00659362	3.10027e-06		0.00604662		0.00280541	0.00260905	0.00269064	0.000738193	0.000135691	8.87175e-05	0.000473024	0.000825253	0.00107579		0.158201	0.0257152	0.387728	0.0644031	0.252363	0.645899	0.000356131		0.764744		0.287426	0.289079	1.02891	1.51235	0.391097	0.16925	0.384628	0.697247	0.557816
	22:0-Cholesterol	726.712	Product ion scanning	369.351	0.00236964	0.00040621	0.00148115	0.00176849	0.00181633	0.00368949	0.00143669		0.00335311		0.00204014	0.00107058	0.00141912	0.000450284	0.000303627	0.000117431	0.000782803	0.000614652	0.000511474		0.215481	0.0559499	0.12891	0.150993	0.172041	0.361415	0.165034		0.424083		0.209238	0.123077	0.542674	0.922506	0.87513	0.224028	0.636518	0.640171	0.281786
	22:3-Campesterol	734.54	Product ion scanning	383.366	0	0	0	0	0.000794435	0.000106376	0.000252489		0		0.000144163	0.000277728	0	0	0	0.000187359	0	3.74719e-05	8.37897e-05		0	0	0	0	0.0752481	0.0104204	0.0290037		0		0.014334	0.0266414	0	0	0	0.357433	0	0.0714867	0.159849
	22:2-Campesterol	736.697	Product ion scanning	383.366	0.000274152	0	0	0.000119583	0.000140026	0	0.000101908		0.000489357		0.000140628	0.000169331	0	4.17517e-05	6.22598e-05	0	1.05143e-05	2.29052e-05	2.78694e-05		0.0249298	0	0	0.01021	0.0132632	0	0.0117063		0.0618913		0.0152501	0.020732	0	0.0855376	0.179449	0	0.00854945	0.0547071	0.0784653
	22:1-Campesterol	738.712	Product ion scanning	383.366	0	8.82643e-05	0	5.5909e-05	0	1.16547e-07	7.68697e-05		0.000172646		4.92258e-05	6.23891e-05	0.000251921	0	0	0.00021187	1.45188e-05	9.56619e-05	0.000125307		0	0.0121572	0	0.0047735	0	1.14167e-05	0.00883011		0.0218354		0.00595095	0.0079465	0.0963352	0	0	0.404193	0.0118056	0.102467	0.173417
	22:0-Campesterol	740.728	Product ion scanning	383.366	0.000138931	0.000216286	0	0.000143541	0.000197536	0.00160379	0.000179844		0.000212724		0.000336582	0.000516742	0.000251529	7.06111e-08	4.17782e-05	0.000115434	8.45338e-05	9.8669e-05	9.59234e-05		0.0126336	0.0297905	0	0.0122555	0.0187104	0.157105	0.0206588		0.0269042		0.0347572	0.0503067	0.0961852	0.000144662	0.120415	0.220218	0.0687367	0.10114	0.0803518
	22:3-Stigmasterol	746.54	Product ion scanning	395.366	0	0	0	0	0	0	0		0		0	0	0	7.79365e-05	0	0.000220831	0	5.97536e-05	9.61615e-05		0	0	0	0	0	0	0		0		0	0	0	0.15967	0	0.421289	0	0.116192	0.184036
	22:3-Sitosterol	748.556	Product ion scanning	397.382	0.000639145	4.25052e-05	0.00133134	0.000507318	0.000225256	0	0.000153825		0.000764276		0.000457958	0.000450533	0	0	2.49039e-05	7.79203e-05	0	2.05648e-05	3.38275e-05		0.05812	0.0058545	0.115872	0.0433147	0.021336	0	0.01767		0.0966615		0.0448536	0.042646	0	0	0.0717794	0.148652	0	0.0440862	0.0662036
	22:2-Stigmasterol	748.697	Product ion scanning	395.366	0	0	0.000261557	0	0	0	0		0		3.26946e-05	9.24742e-05	0.00124547	0	0	0	1.04618e-05	0.000251187	0.000555841		0	0	0.0227643	0	0	0	0		0		0.00284554	0.00804841	0.476271	0	0	0	0.00850681	0.0969556	0.212076
	22:1-Stigmasterol	750.712	Product ion scanning	395.366	0.000370839	0	0	0	0.000120389	0.000736224	9.97627e-05		0.00053351		0.000232591	0.00028179	0.000289381	8.53881e-08	0	0.000139972	0.00013161	0.00011221	0.000120104		0.0337219	0	0	0	0.0114031	0.0721191	0.0114598		0.0674755		0.0245224	0.0300994	0.11066	0.000174936	0	0.26703	0.107015	0.0969762	0.109523
	22:2-Sitosterol	750.712	Product ion scanning	397.382	0.000600619	0	0.00104497	0.000152286	0.000621531	0.000659699	9.68724e-05		0		0.000396997	0.000386547	0.00019423	1.26921e-07	0.000138458	3.53137e-05	0	7.36258e-05	8.80899e-05		0.0546167	0	0.0909481	0.0130021	0.0588707	0.0646228	0.0111278		0		0.0366485	0.0347324	0.074274	0.000260026	0.399072	0.0673695	0	0.108195	0.16642
	22:0-Stigmasterol	752.728	Product ion scanning	395.366	0	0	0.000857707	0	0.000614118	0.00170514	8.35111e-05		0.00180271		0.000632898	0.000762754	0.0001162	0	0.000230021	0.000213144	9.33966e-05	0.000130552	9.40024e-05		0	0	0.0746497	0	0.0581686	0.167032	0.00959301		0.227997		0.0671801	0.0868704	0.0444351	0	0.662978	0.406624	0.0759433	0.237996	0.286973
	22:1-Sitosterol	752.728	Product ion scanning	397.382	0.000626006	4.65691e-08	0.00149927	0.000101374	0	0	0		0.00107472		0.000412677	0.000590711	0.000223345	9.55774e-05	0.000351009	0	8.24076e-05	0.000150468	0.000137672		0.0569252	6.41425e-06	0.130488	0.00865533	0	0	0		0.135925		0.0414999	0.0598093	0.0854078	0.195811	1.0117	0	0.0670079	0.271985	0.419458
	22:0-Sitosterol	754.744	Product ion scanning	397.382	0.0111684	0.000309281	0.0225191	0.000163684	0.000689363	0.00316937	0.000759142		0.0177327		0.00706388	0.00893087	0.00132179	0.000370916	0.000587769	0.001146	0.000404783	0.000766251	0.000439214		1.01558	0.0425991	1.95993	0.0139753	0.0652958	0.310466	0.0872034		2.24274		0.717224	0.917885	0.505456	0.759904	1.6941	2.18627	0.32914	1.09497	0.805633
	SE	total			1.0997	0.726026	1.14898	1.17124	1.05576	1.02084	0.870541		0.790672		0.985469	0.168586	0.261505	0.0488109	0.0346951	0.052418	0.122982	0.104082	0.0944427
	Steryl glycoside composition				Col-0 control												Col-0 heat								Col-0 control												Col-0 heat
	Lipid species	Molecular Ion (m/z)	Detection method	Mass difference (m/z)	Col-0 control 1	Col-0 control 2	Col-0 control 3	Col-0 control 4	Col-0 control 5	Col-0 control 6	Col-0 control 7	Col-0 control 8	Col-0 control 9	Col-0 control 10	Mean	SD	Col-0 heat 1	Col-0 heat 2	Col-0 heat 3	Col-0 heat 4	Col-0 heat 5	Mean	SD		Col-0 control 1	Col-0 control 2	Col-0 control 3	Col-0 control 4	Col-0 control 5	Col-0 control 6	Col-0 control 7	Col-0 control 8	Col-0 control 9	Col-0 control 10	Mean	SD	Col-0 heat 1	Col-0 heat 2	Col-0 heat 3	Col-0 heat 4	Col-0 heat 5	Mean	SD
	Glc-Cholesterol	566.442	neutral loss scan	197.091	0.00464547	0.00312111	0.0062864	0.00388802	0.00454554	0.0131883	0.00920148	0.00455127	0.0104593	0.00956068	0.00694476	0.00340651	0.00483416	0.0019412	0.00455421	0.00429854	0.00660493	0.00444661	0.00166727		0.338408	0.297619	0.547644	0.327885	0.377619	0.874848	0.548551	0.40939	0.995406	0.634181	0.535155	0.239465	0.297002	0.123702	0.329269	0.283818	0.473313	0.301421	0.124735
	Glc-Campesterol	580.457	neutral loss scan	197.091	0.08462	0.0393889	0.0645168	0.0512279	0.0705871	0.055836	0.0777497	0.0463774	0.052284	0.0546865	0.0597274	0.0143193	0.114776	0.110354	0.0915347	0.100556	0.106508	0.104746	0.00904511		6.16431	3.75599	5.62042	4.32017	5.86401	3.70389	4.63509	4.17168	4.97584	3.62748	4.68389	0.935775	7.05164	7.03224	6.61796	6.63936	7.63242	6.99473	0.412172
	Glc-Stigmasterol	592.457	neutral loss scan	197.091	0.17912	0.156018	0.121756	0.131302	0.117849	0.211322	0.17057	0.126021	0.125263	0.196715	0.153594	0.0341383	0.262578	0.219749	0.179145	0.216374	0.222201	0.220009	0.0295806		13.0483	14.8774	10.6068	11.073	9.79029	14.0181	10.1686	11.3357	11.9212	13.0485	11.9888	1.70077	16.1323	14.0034	12.9522	14.2865	15.923	14.6595	1.3463
	Glc-Sitosterol	594.473	neutral loss scan	197.091	1.10436	0.850166	0.95534	0.999369	1.01075	1.22715	1.41989	0.934769	0.862751	1.2466	1.06111	0.185566	1.24547	1.23721	1.10789	1.19331	1.06016	1.16881	0.0816571		80.449	81.069	83.2251	84.279	83.9681	81.4032	84.6477	84.0832	82.1075	82.6898	82.7922	1.48171	76.5191	78.8406	80.1006	78.7904	75.9713	78.0444	1.73514
	SG	total			1.37274	1.04869	1.1479	1.18579	1.20373	1.5075	1.67742	1.11172	1.05076	1.50756	1.28138	0.220247	1.62765	1.56925	1.38313	1.51454	1.39547	1.49801	0.107086
	Acylated Steryl glycoside composition				Col-0 control												Col-0 heat								Col-0 control												Col-0 heat
	Lipid species	Molecular Ion (m/z)	Detection method	Scan for (m/z)	Col-0 control 1	Col-0 control 2	Col-0 control 3	Col-0 control 4	Col-0 control 5	Col-0 control 6	Col-0 control 7	Col-0 control 8	Col-0 control 9	Col-0 control 10	Mean	SD	Col-0 heat 1	Col-0 heat 2	Col-0 heat 3	Col-0 heat 4	Col-0 heat 5	Mean	SD		Col-0 control 1	Col-0 control 2	Col-0 control 3	Col-0 control 4	Col-0 control 5	Col-0 control 6	Col-0 control 7	Col-0 control 8	Col-0 control 9	Col-0 control 10	Mean	SD	Col-0 heat 1	Col-0 heat 2	Col-0 heat 3	Col-0 heat 4	Col-0 heat 5	Mean	SD
	16:3 Glc-Cholesterol	798.624	Product ion scanning	369.351	0.00331556	0.000552551	0.00162174	0.000900458	0.00153052	0.0134338	0.00264364	0.00215991	0.000678939	0.00207376	0.00289109	0.00380614	0.00218933	0.00176791	0.00596011	0.00339336	0	0.00266214	0.00220915		0.184739	0.0304407	0.0982739	0.0511902	0.0919167	0.537368	0.149501	0.141186	0.0463444	0.0817164	0.141268	0.147607	0.0315522	0.0202646	0.0644715	0.0488627	0	0.0330302	0.0249768
	16:2 Glc-Cholesterol	800.64	Product ion scanning	369.351	0.00194571	0.00794159	0.00254202	0.000478953	0.0079567	0.0110522	0.000276402	0.00112579	0.000418532	0.00633171	0.00400696	0.00394487	0.00717415	0.00664747	0.00266329	0	0.000680083	0.003433	0.00332737		0.108413	0.437511	0.154041	0.0272281	0.477846	0.442099	0.0156309	0.0735891	0.0285691	0.249501	0.201443	0.186894	0.103393	0.0761963	0.0288093	0	0.0197039	0.0456204	0.0427435
	16:1 Glc-Cholesterol	802.656	Product ion scanning	369.351	0	0	0	0.000791582	0.00190614	0.00240576	0.000589513	0	0.00283122	0.00343317	0.00119574	0.00132915	0.00518294	0.00685844	0.00168839	6.59943e-06	0.00144864	0.003037	0.00286066		0	0	0	0.0450007	0.114475	0.0962332	0.0333377	0	0.193259	0.135284	0.061759	0.0691303	0.0746957	0.0786145	0.0182636	9.50287e-05	0.041971	0.042728	0.0343745
	16:0 Glc-Cholesterol	804.671	Product ion scanning	369.351	3.78403e-06	0.00149549	0.00391924	0.00435132	0.00460878	0	0	0.00459025	0	0.00320832	0.00221772	0.00210694	0.00750418	0.0066725	0.0309069	0.00437497	0.0018227	0.0102562	0.0117535		0.000210842	0.0823884	0.237498	0.247369	0.276784	0	0	0.300049	0	0.126424	0.127072	0.127162	0.108149	0.0764832	0.334325	0.0629975	0.0528086	0.126953	0.117783
	16:3 Glc-Campesterol	812.64	Product ion scanning	383.366	0.00190326	0.00219549	0.00255382	0.00324109	0.000924438	0.0159996	0	0.00206209	0.00390359	0	0.00327834	0.00464669	0.00706443	0.0116494	0.00777757	0.00263724	0	0.00582574	0.00456523		0.106048	0.120952	0.154756	0.184253	0.0555179	0.64	0	0.134792	0.266459	0	0.166278	0.185335	0.101811	0.133531	0.0841313	0.037975	0	0.0714898	0.052826
	16:2 Glc-Campesterol	814.656	Product ion scanning	383.366	0.0064778	0.00323987	0	0.00252607	0.00250656	0.0178604	0.000463365	0.00612616	0	0.00395222	0.00431525	0.00528381	0.00872601	0.0256107	0.0116279	0.00729362	0.00493196	0.011638	0.00817864		0.360935	0.178488	0	0.143605	0.150534	0.714436	0.0262039	0.400446	0	0.155738	0.213039	0.222929	0.125758	0.293561	0.125781	0.105025	0.142893	0.158603	0.0766279
	16:1 Glc-Campesterol	816.671	Product ion scanning	383.366	0.00265834	0.00308033	0.00210828	0.000407264	0.00517374	0.0174573	0.0079294	0.00580007	7.59173e-06	0.0110255	0.00556478	0.0053862	0.0144841	0.00470651	0.0184631	0.00626753	0.00617874	0.01002	0.00608859		0.148119	0.169699	0.127758	0.0231526	0.310713	0.698311	0.448417	0.37913	0.000518213	0.434459	0.274028	0.219706	0.208742	0.0539481	0.199719	0.0902494	0.179015	0.146335	0.0698094
	16:0 Glc-Campesterol	818.687	Product ion scanning	383.366	0.0275862	0.0448792	0.0339496	0.0449646	0.0267111	0.0380183	0.0377494	0.0214582	0.00956917	0.0366988	0.0321585	0.011008	0.199231	0.313423	0.284342	0.302975	0.136781	0.24735	0.0764348		1.53707	2.47245	2.05728	2.5562	1.60416	1.52077	2.13478	1.40265	0.653193	1.44612	1.73847	0.57234	2.87129	3.59259	3.07578	4.36269	3.96293	3.57305	0.615562
	16:3 Glc-Stigmasterol	824.64	Product ion scanning	395.366	0.00642254	0.00668983	0.00411854	0.00922989	0.0102876	0	0.00622334	0.00484896	0.00607379	0	0.00538945	0.00337742	0.0221941	0.00511732	0.0318079	0.00755648	0.00725802	0.0147868	0.0116945		0.357856	0.368551	0.249575	0.524711	0.617834	0	0.351938	0.31696	0.414598	0	0.320202	0.198365	0.319858	0.058657	0.344072	0.10881	0.210285	0.208336	0.125673
	16:2 Glc-Stigmasterol	826.656	Product ion scanning	395.366	0.00501666	0.00793841	0.00305983	0.0126997	0.00783157	0.0048785	0.0144688	0.00240004	0.0151545	0.0059375	0.00793855	0.00464013	0.0148927	0.0148935	0.038423	0.00538995	0.00422724	0.0155653	0.0137429		0.279522	0.437336	0.185419	0.721969	0.470332	0.195146	0.818228	0.156882	1.03445	0.233967	0.453325	0.306994	0.214631	0.170716	0.415628	0.0776128	0.122475	0.200212	0.130916
	16:3 Glc-Sitosterol	826.656	Product ion scanning	397.382	0.00485192	0.00256964	0.00173215	0.00880235	0.00166033	0.0102925	0.0119821	0.00407408	0.00296308	0.00204559	0.00509738	0.00383869	0.0117056	0.020664	0.0218555	0.0150519	0.00624315	0.015104	0.00645297		0.270343	0.141565	0.104965	0.500406	0.0997124	0.411713	0.677603	0.266309	0.20226	0.0806066	0.275548	0.197823	0.168699	0.23686	0.236414	0.216741	0.180881	0.207919	0.0316096
	18:3 Glc-Cholesterol	826.656	Product ion scanning	369.351	0	0.00258241	0.00669993	0	0.00932751	0.00363696	0.00311279	0	0.00166932	0.00194356	0.00289725	0.00305688	0.00244246	0.0125763	0.00250811	0	0.00638613	0.0047826	0.00492026		0	0.142268	0.406002	0	0.560172	0.145482	0.176032	0	0.113948	0.0765862	0.162049	0.184774	0.0352003	0.144155	0.0271307	0	0.185024	0.078302	0.0811383
	16:1 Glc-Stigmasterol	828.671	Product ion scanning	395.366	0.0240271	0.0123843	0.0116851	0.010928	0.0125319	0.0546565	0.0318537	0.0164064	0.0128167	0.0297328	0.0217023	0.0139574	0.0217787	0.0313691	0.0308631	0.0266618	0.0164541	0.0254254	0.00632866		1.33876	0.682268	0.708091	0.621246	0.752614	2.18632	1.80137	1.07243	0.874868	1.17162	1.12096	0.522725	0.313872	0.359567	0.333852	0.383917	0.476722	0.373586	0.063413
	16:2 Glc-Sitosterol	828.671	Product ion scanning	397.382	0.0101881	0.00343566	0.0105144	0.0105086	0.00820394	0.0151726	0.0116576	0.00323987	0.00129048	0.0041987	0.00784099	0.00453352	0.0257543	0.0238712	0.0178574	0.0144892	0.00186376	0.0167672	0.0094832		0.567668	0.189274	0.637154	0.597403	0.492695	0.606919	0.659252	0.211779	0.0880886	0.16545	0.421568	0.228382	0.371166	0.273622	0.193167	0.208638	0.0539982	0.220118	0.116332
	18:2 Glc-Cholesterol	828.671	Product ion scanning	369.351	0	0.00664541	0.00185561	0.00060202	0	0.00989403	0.00458868	0	0.00469836	0	0.00282841	0.00347995	0.00647073	0.0155505	0.000778267	0.0103115	0.000323681	0.00668692	0.00646432		0	0.366104	0.112446	0.0342243	0	0.395772	0.259496	0	0.320711	0	0.148875	0.167676	0.093255	0.178246	0.00841865	0.14848	0.00937794	0.0875556	0.078012
	16:0 Glc-Stigmasterol	830.687	Product ion scanning	395.366	0.0844388	0.0872315	0.0649342	0.0518613	0.0603134	0.0730298	0.077075	0.0613687	0.0566939	0.102634	0.0719581	0.015956	0.506556	0.537686	0.724852	0.525446	0.254024	0.509713	0.167856		4.70483	4.80569	3.93488	2.94827	3.62218	2.92127	4.35869	4.01146	3.86993	4.04431	3.92215	0.636811	7.3004	6.16319	7.84085	7.56617	7.35977	7.24608	0.641235
	16:1 Glc-Sitosterol	830.687	Product ion scanning	397.382	0.0248142	0.0385549	0.034186	0.0381174	0.0372268	0.0532092	0.0376589	0.0344961	0.0303501	0.0459385	0.0374552	0.00782885	0.0988591	0.11211	0.121053	0.0696846	0.0435918	0.0890598	0.0319909		1.38262	2.12403	2.0716	2.16694	2.23569	2.12843	2.12966	2.25489	2.0717	1.81021	2.03758	0.260427	1.42474	1.28505	1.30946	1.00342	1.26298	1.25713	0.154929
	18:1 Glc-Cholesterol	830.687	Product ion scanning	369.351	0.011633	0.0107797	0.00495518	0.00396297	0.0130382	0.0173743	0.0107737	0.00498557	0.00445944	0.00673447	0.00886966	0.0045106	0.0213149	0.0252007	0.0239487	0.00811964	0.00152382	0.0160216	0.0105799		0.648178	0.593867	0.300274	0.225291	0.783023	0.694991	0.609266	0.32589	0.304402	0.265372	0.475055	0.209122	0.307187	0.288862	0.259057	0.116919	0.0441492	0.203235	0.116203
	16:0 Glc-Sitosterol	832.702	Product ion scanning	397.382	0.522994	0.511235	0.42236	0.418073	0.462542	0.526473	0.352235	0.372489	0.362313	0.667265	0.461798	0.0977148	2.45662	3.01448	3.2688	2.53081	1.18157	2.49045	0.805664		29.1406	28.1645	25.5942	23.7671	27.7784	21.0595	19.9193	24.3483	24.7315	26.2936	25.0797	2.98512	35.4043	34.5533	35.3591	36.4425	34.2333	35.1985	0.860769
	18:0 Glc-Cholesterol	832.702	Product ion scanning	369.351	0	0.00413503	5.5008e-05	0	0	0.0165869	7.56514e-05	0.00156417	0.00447073	0.00382624	0.00307137	0.00510961	0.00355337	0.00991121	0.0102622	0.0161027	0.000443784	0.00805466	0.00614976		0	0.227804	0.00333337	0	0	0.663494	0.00427818	0.102245	0.305172	0.150773	0.14571	0.212433	0.0512106	0.113607	0.111008	0.231872	0.0128577	0.104111	0.0830453
	18:3 Glc-Campesterol	840.671	Product ion scanning	383.366	0.0168879	0.012867	0.00771724	0.010096	0.0145032	0.0342031	0.0110472	0.0138369	0.00934259	0.00508089	0.0135582	0.00803322	0.0421842	0.0597955	0.0884396	0.0467084	0.0258045	0.0525864	0.0234385		0.940972	0.708857	0.467649	0.573949	0.871005	1.36816	0.624733	0.90447	0.637727	0.200213	0.729774	0.315521	0.607951	0.685402	0.956667	0.672579	0.747628	0.734046	0.133967
	18:2 Glc-Campesterol	842.687	Product ion scanning	383.366	0.0208213	0.0127016	0.0132422	0.0142307	0.0225258	0.0266666	0.0167936	0.0142214	0.012073	0.0208755	0.0174152	0.00499089	0.0877324	0.130547	0.142233	0.0782857	0.0531006	0.0983798	0.0371659		1.16014	0.699748	0.802451	0.809004	1.35281	1.0667	0.949697	0.929605	0.824107	0.8226	0.941686	0.198917	1.26438	1.49639	1.53856	1.12728	1.53847	1.39302	0.187211
	18:1 Glc-Campesterol	844.702	Product ion scanning	383.366	0.0239091	0.0206463	0.0134504	0.0283512	0.0308546	0.0203717	0.0215596	0.0143584	0.020337	0.034165	0.0228003	0.0066908	0.0865627	0.119576	0.0853823	0.0556905	0.0439185	0.0782261	0.0296455		1.33218	1.13743	0.815068	1.61174	1.853	0.814892	1.21922	0.938559	1.38821	1.34627	1.24566	0.336403	1.24753	1.37064	0.923595	0.801917	1.27244	1.12322	0.245978
	18:0 Glc-Campesterol	846.718	Product ion scanning	383.366	0	0.000936587	0.000927359	0.00553049	0.0059792	0.00520523	0.00262862	0.00693239	0.00171061	0.00502022	0.00348707	0.00250928	0.0244765	0.0203006	0.0529825	0.0131339	0.0147335	0.0251254	0.0162134		0	0.0515977	0.0561961	0.314403	0.359086	0.208215	0.148651	0.453146	0.116766	0.197822	0.190588	0.146793	0.352751	0.232695	0.573121	0.189122	0.42687	0.354912	0.154289
	18:3 Glc-Stigmasterol	852.671	Product ion scanning	395.366	0.0221695	0.0288825	0.0421992	0.0394496	0.026772	0.046021	0.0247067	0.0200246	0.0273452	0.0519264	0.0329497	0.0110359	0.100048	0.147912	0.131423	0.111219	0.0456415	0.107249	0.0390543		1.23526	1.59117	2.55718	2.24268	1.60782	1.84089	1.39719	1.30894	1.86659	2.04616	1.76939	0.425505	1.44187	1.69543	1.42163	1.60151	1.32236	1.49656	0.149594
	18:3 Glc-Sitosterol	854.687	Product ion scanning	397.382	0.137067	0.177703	0.193335	0.236206	0.229552	0.283037	0.16687	0.142676	0.16314	0.244299	0.197388	0.0485547	0.561959	0.702015	0.719282	0.516553	0.262408	0.552444	0.184192		7.6372	9.78989	11.7157	13.4281	13.786	11.3218	9.4367	9.32622	11.136	9.62661	10.7204	1.92683	8.09886	8.04681	7.7806	7.43812	7.60269	7.79342	0.282967
	18:2 Glc-Stigmasterol	854.687	Product ion scanning	395.366	0.0429979	0.0433646	0.0382593	0.039865	0.0335257	0.0617709	0.031705	0.0399402	0.0412779	0.0573961	0.0430103	0.00955508	0.196349	0.217026	0.20875	0.159805	0.11413	0.179212	0.0424508		2.39579	2.38901	2.31843	2.26629	2.01341	2.47091	1.79296	2.61075	2.81764	2.26169	2.33369	0.287062	2.82974	2.48765	2.25808	2.30112	3.30667	2.63665	0.437125
	20:3 Glc-Cholesterol	854.687	Product ion scanning	369.351	0.000315916	0.00994618	0.00964739	0.00439623	0.000780816	0.0173722	0	0.00150962	0.00119678	0.00219279	0.00473579	0.0057549	0.0185723	0.0206577	0.0123058	0.0206281	0.00464749	0.0153623	0.00689608		0.0176024	0.547947	0.584612	0.249922	0.0468926	0.694907	0	0.0986789	0.0816922	0.0864069	0.240866	0.265329	0.267662	0.236788	0.133114	0.297034	0.134651	0.21385	0.0760466
	18:2 Glc-Sitosterol	856.702	Product ion scanning	397.382	0.278041	0.226923	0.193355	0.249401	0.221814	0.328871	0.284514	0.182874	0.232128	0.326608	0.252453	0.0509553	0.815972	1.14133	1.07421	0.85714	0.384371	0.854605	0.297092		15.4921	12.5015	11.7169	14.1782	13.3212	13.1552	16.0896	11.9538	15.8451	12.87	13.7124	1.60893	11.7597	13.0824	11.6199	12.3424	11.1363	11.9881	0.747723
	18:1 Glc-Stigmasterol	856.702	Product ion scanning	395.366	0.050573	0.0422761	0.0641899	0.0313567	0.0232342	0.0475674	0.0392446	0.0489626	0.035624	0.0983562	0.0481385	0.0209718	0.159593	0.152709	0.148046	0.122091	0.0896763	0.134423	0.0287569		2.81787	2.32904	3.88977	1.7826	1.39535	1.90275	2.21933	3.20051	2.4317	3.87573	2.58447	0.853021	2.30003	1.75041	1.60144	1.75805	2.59817	2.00162	0.426469
	20:2 Glc-Cholesterol	856.702	Product ion scanning	369.351	0	0.00164861	0.00105722	0.00487651	0.00123108	0.00378267	0.00861148	0.0026671	0	0.00616074	0.00300354	0.00283732	0.00939092	0.00575678	0.000721688	0.00294345	0.00348626	0.00445982	0.00328704		0	0.090824	0.0640654	0.277226	0.0739333	0.151311	0.48699	0.174339	0	0.242764	0.156145	0.149162	0.13534	0.0659868	0.00780662	0.0423842	0.101007	0.0705049	0.0496897
	18:0 Glc-Stigmasterol	858.718	Product ion scanning	395.366	0.00637369	0.0131612	0.0166131	0.00317948	0.00992091	0.0438545	0.0208654	0.0070831	0.00165143	0.0200958	0.0142798	0.0123583	0.0545042	0.0588905	0.055458	0.0378913	0.0224753	0.0458439	0.0153865		0.355134	0.725067	1.00672	0.18075	0.595809	1.75423	1.17996	0.462997	0.112727	0.791875	0.716527	0.499182	0.785505	0.67503	0.599899	0.545617	0.651172	0.651445	0.089979
	18:1 Glc-Sitosterol	858.718	Product ion scanning	397.382	0.329079	0.350588	0.303848	0.301637	0.216965	0.313844	0.372175	0.305115	0.278145	0.462818	0.323421	0.0643307	0.738917	0.948196	0.951847	0.738061	0.401938	0.755792	0.224315		18.3359	19.3143	18.4125	17.1478	13.03	12.5541	21.047	19.9443	18.9862	18.2374	17.701	2.79472	10.6491	10.8686	10.2963	10.6277	11.6453	10.8174	0.505921
	20:1 Glc-Cholesterol	858.718	Product ion scanning	369.351	9.90712e-07	0.000475577	0.00130362	0.00519129	0	0.000864311	0	0.00454713	0.00144883	0	0.00138318	0.00192255	0.00634121	0.0101143	0.00908222	0.00377211	0.00583997	0.00702996	0.00256071		5.52013e-05	0.0262001	0.0789966	0.29512	0	0.0345734	0	0.29723	0.0988976	0	0.0831073	0.117509	0.0913884	0.115935	0.098244	0.0543166	0.1692	0.105817	0.0419453
	18:0 Glc-Sitosterol	860.734	Product ion scanning	397.382	0.0273452	0.0297616	0.0261088	0.0278493	0.0477956	0.0806057	0.0399894	0.0425602	0.0144092	0.0659456	0.0402371	0.0201363	0.197107	0.266038	0.33512	0.258095	0.117415	0.234755	0.0818268		1.52364	1.6396	1.58214	1.58321	2.87041	3.22432	2.26145	2.78201	0.983575	2.59859	2.10489	0.739593	2.84067	3.04945	3.62505	3.71644	3.40185	3.32669	0.374051
	20:0 Glc-Cholesterol	860.734	Product ion scanning	369.351	0.00043653	0.0016598	0	0	0.00263724	0.000672613	2.70056e-05	0	0	0.00151652	0.00069497	0.000932358	0.00909491	0.000346385	0.00498625	0.000271574	0.00152025	0.00324387	0.0037905		0.0243229	0.0914402	0	0	0.158381	0.0269053	0.0015272	0	0	0.0597584	0.0362335	0.0529215	0.131074	0.00397042	0.0539371	0.00391053	0.0440458	0.0473876	0.0520405
	20:3 Glc-Campesterol	868.702	Product ion scanning	383.366	0.0065905	0	0.00240269	0	0	0.0017577	0	0.000440482	0.00046716	0.00733127	0.00189898	0.00279674	0.00666193	0.00397588	0.00364094	0.00237106	0	0.00332996	0.00243023		0.367215	0	0.145598	0	0	0.0703098	0	0.0287928	0.0318884	0.288889	0.0932693	0.133041	0.0960106	0.0455734	0.0393847	0.0341422	0	0.0430222	0.0344865
	20:2 Glc-Campesterol	870.718	Product ion scanning	383.366	0	0	0.00504441	0	0.00595742	0.0269602	0.00453157	0.000269046	0.00150069	0.000893572	0.00451569	0.00821605	0.00366354	0.00786899	0.00674131	0.00457556	0.000644402	0.00469876	0.00281723		0	0	0.305681	0	0.357778	1.07844	0.256266	0.0175866	0.102438	0.0352112	0.21534	0.333079	0.0527984	0.0901979	0.0729219	0.0658859	0.0186701	0.0600948	0.0268026
	20:1 Glc-Campesterol	872.734	Product ion scanning	383.366	0.00271312	0.00221289	0.00141323	0	0.00347036	0.017128	0.00485457	0	0	0.00114958	0.00329418	0.0051212	0.00973328	0.0049807	0.0155753	0	0.0039035	0.00683855	0.00599045		0.151172	0.121911	0.0856385	0	0.208415	0.685141	0.274532	0	0	0.0452991	0.157211	0.207678	0.140274	0.057091	0.168481	0	0.113095	0.0957882	0.0675196
	20:0 Glc-Campesterol	874.749	Product ion scanning	383.366	0.00513903	0.000259794	0	0.00312845	0	0	0.00239148	0.00207839	0.0125503	0.00459053	0.0030138	0.00385943	0.0062394	0.0054821	0.0122273	0.00784172	0.00761524	0.00788115	0.00261782		0.286341	0.0143124	0	0.177849	0	0	0.135241	0.135857	0.856686	0.18089	0.178718	0.257726	0.0899212	0.0628382	0.132265	0.112917	0.220635	0.123715	0.0600649
	20:3 Glc-Stigmasterol	880.702	Product ion scanning	395.366	0	0	0.00565522	0.000403405	0	0.0118458	0	0.00764865	0.00284407	0.00179478	0.00301919	0.00409775	0.00184916	0.00544185	0.0151087	0	0.000693959	0.00461874	0.00622745		0	0	0.342694	0.0229332	0	0.473846	0	0.499965	0.194136	0.0707232	0.16043	0.204878	0.0266498	0.0623769	0.163434	0	0.0201059	0.0545133	0.0649181
	22:3 Glc-Cholesterol	882.577	Product ion scanning	369.351	0	0.00332566	0.000427206	0	0	0.00102233	0.00140397	0.000558664	0.00957944	0.000678853	0.00169961	0.00294223	0.0025262	0.000883341	0.0104297	0.00861886	0.00105236	0.00470209	0.00449401		0	0.183215	0.0258878	0	0	0.0408945	0.0793964	0.0365179	0.653894	0.0267502	0.104656	0.200641	0.0364071	0.0101252	0.11282	0.124108	0.0304897	0.0627899	0.0519032
	20:2 Glc-Stigmasterol	882.718	Product ion scanning	395.366	0.00424207	0.000378728	0.00410277	0.00107525	0.000965206	0.0175511	0.00451471	0.0018255	0.00217158	0.00383883	0.00406657	0.00497658	0.0139471	0.0115168	0.00339345	0.0158542	0.00133629	0.00920957	0.00647561		0.236363	0.0208645	0.248619	0.0611269	0.0579663	0.702063	0.255313	0.119326	0.148233	0.151269	0.200114	0.194914	0.201003	0.132011	0.0367076	0.228293	0.0387161	0.127346	0.0890336
	20:3 Glc-Sitosterol	882.718	Product ion scanning	397.382	0	0.00497442	0.00310052	0.00236024	0.00307182	0.0100539	0	0.00281907	0.00222546	0	0.00286055	0.00300959	0.0140273	0.010951	0.00337497	0.00402982	0.00795768	0.00806816	0.00453235		0	0.274047	0.187885	0.134178	0.184481	0.402168	0	0.184273	0.15191	0	0.151894	0.129312	0.202159	0.125526	0.0365076	0.0580275	0.230556	0.130555	0.0855246
	20:1 Glc-Stigmasterol	884.734	Product ion scanning	395.366	0.00100539	0.000646457	0	0.00283086	0.000929366	0.0050495	0.00833788	0.00219698	0.00350511	0.0054387	0.00299403	0.00263258	0.00893883	0.00883883	0.0196364	0.00405945	0.00648604	0.0095919	0.0059611		0.0560192	0.0356141	0	0.160932	0.0558139	0.201986	0.471518	0.143609	0.239259	0.214312	0.157906	0.137841	0.128825	0.101315	0.21241	0.0584542	0.187919	0.137784	0.0628212
	20:2 Glc-Sitosterol	884.734	Product ion scanning	397.382	0.0103854	0.0096353	0.00416378	0.0031275	0.00795784	0.0345462	0.026066	0.0159219	0.0114585	0.0196719	0.0142934	0.00995983	0.0140076	0.037251	0.00965715	0.0260441	0.0105561	0.0195032	0.0118845		0.578662	0.53082	0.252317	0.177795	0.477915	1.38189	1.47407	1.04076	0.78216	0.775173	0.747156	0.439219	0.201876	0.426987	0.104463	0.375022	0.305839	0.282837	0.130555
	22:2 Glc-Cholesterol	884.734	Product ion scanning	369.351	0	0	0	0	0.000846832	0.0068999	0	0.00206474	0	0.00051148	0.00103229	0.00216523	0.00215312	0.000671251	0.00145642	0.00150719	0.000893946	0.00133639	0.000580688		0	0	0	0	0.0508572	0.276004	0	0.134965	0	0.0201549	0.0481981	0.0907718	0.0310304	0.00769418	0.0157544	0.0217028	0.0259001	0.0204164	0.00905501
	20:0 Glc-Stigmasterol	886.749	Product ion scanning	395.366	0.00184308	0.0020883	0.00309222	0.0224818	0.00165528	0.0016056	0.00502654	0.00184116	0	0.00200999	0.00416439	0.00656033	0.0173299	0.0130602	0.025095	0.0103343	0.004845	0.0141329	0.00761961		0.102694	0.115047	0.187382	1.27807	0.0994092	0.0642257	0.284257	0.12035	0	0.0792038	0.233064	0.374868	0.249755	0.149702	0.271457	0.148809	0.140373	0.192019	0.0631842
	20:1 Glc-Sitosterol	886.749	Product ion scanning	397.382	0.0159482	0.0155211	0.0245575	0.0210382	0.0206923	0.0340117	0.0162789	0.0206355	0.0160578	0.0405941	0.0225335	0.00846466	0.0342575	0.0889204	0.140989	0.0332436	0.025857	0.0646535	0.0495774		0.888616	0.855076	1.48813	1.196	1.24269	1.36051	0.920593	1.34887	1.09611	1.59961	1.19962	0.25761	0.493713	1.01925	1.5251	0.478692	0.74915	0.853181	0.4357
	22:1 Glc-Cholesterol	886.749	Product ion scanning	369.351	0	1.30325e-05	1.67412e-06	0	0	0	0.000459913	0.00620668	3.75395e-05	0.000498044	0.000721689	0.00193723	0.000578412	0.00359592	0.0051263	0	0	0.00186012	0.00235816		0	0.000717975	0.000101448	0	0	0	0.0260086	0.405709	0.00256245	0.0196255	0.0454725	0.126926	0.00833597	0.041218	0.055452	0	0	0.0210012	0.0256812
	20:0 Glc-Sitosterol	888.765	Product ion scanning	397.382	0.00975808	0.00574412	0.0115881	0.00951145	0.00576877	0.0191218	0	0.0134954	0.00855545	0.00231965	0.00858628	0.00553121	0.0324715	0.0356652	0.049425	0.0397309	0.0227726	0.036013	0.00976827		0.543709	0.31645	0.702213	0.540718	0.346449	0.764894	0	0.88215	0.583996	0.0914061	0.477198	0.286112	0.467973	0.408811	0.534638	0.572107	0.659785	0.528663	0.0963897
	22:0 Glc-Cholesterol	888.765	Product ion scanning	369.351	0.000769073	0.00212756	0	0.000646889	0.00242772	2.7039e-05	0.00290496	0.00132784	0	0.0045018	0.00147329	0.0014979	0.00166374	0.0087163	0.00141919	0.00590956	3.50316e-06	0.00354246	0.00363778		0.0428519	0.11721	0	0.0367751	0.145799	0.00108159	0.164279	0.0867961	0	0.177394	0.0772185	0.0703545	0.0239775	0.0999101	0.0153516	0.0850948	0.000101496	0.0448871	0.044608
	22:3 Glc-Campesterol	896.593	Product ion scanning	383.366	0.000466105	0	0.000282451	0.00104453	0.000384717	0	0.00125041	0.00464657	0.000599003	0.000818343	0.000949213	0.00136254	0.00125193	0.00208321	0.00140633	0.00655297	0	0.00225889	0.00251562		0.0259708	0	0.0171159	0.0593807	0.0231045	0	0.0707125	0.30373	0.040888	0.0322468	0.0573149	0.0895303	0.0180426	0.0238787	0.0152126	0.0943597	0	0.0302987	0.036881
	22:2 Glc-Campesterol	898.749	Product ion scanning	383.366	0.000783916	0	0.000554281	0	0	0.00492275	0	0.00242546	0.000946207	0.00256933	0.00122019	0.00162091	0.00227029	0.00943702	0.0113519	0.00613875	0.000735983	0.00598679	0.00453031		0.0436789	0	0.0335883	0	0	0.196915	0	0.158544	0.0645882	0.101245	0.0598559	0.0711357	0.0327191	0.108171	0.122795	0.088395	0.0213235	0.0746809	0.0453666
	22:1 Glc-Campesterol	900.765	Product ion scanning	383.366	0.000323811	0.00249273	0.00425855	0.000472331	0.00200477	0.011542	0.00378121	0.000932086	0	0.00380068	0.00296082	0.00339707	0.00775866	0.0079461	0.00613114	0.00451446	0.000953	0.00546067	0.00287759		0.0180424	0.137328	0.258059	0.0268516	0.120398	0.461692	0.213832	0.0609272	0	0.149766	0.14469	0.140107	0.111816	0.0910818	0.0663216	0.0650061	0.0276111	0.0723674	0.0316241
	22:0 Glc-Campesterol	902.781	Product ion scanning	383.366	0.000851346	0	0.00210835	0.00899987	0.000696293	0.00247515	0.00104818	0.00165036	0.00197408	0.00180579	0.00216094	0.00251799	0.0120076	0.0315828	0.0133024	0.00830496	0.00680334	0.0144002	0.00996286		0.047436	0	0.127762	0.511635	0.0418165	0.0990086	0.059276	0.107878	0.134751	0.0711572	0.120072	0.143796	0.173052	0.362016	0.143895	0.119587	0.197112	0.199132	0.0956476
	22:3 Glc-Stigmasterol	908.593	Product ion scanning	395.366	0	0.00189172	0.000906666	0.00358948	0	0	0.00233222	0.00173124	0	0.00349825	0.00139496	0.00143373	0	0.00937224	0.00960684	0.00485769	0.00167944	0.00510324	0.00436842		0	0.104217	0.0549421	0.204059	0	0	0.13189	0.113165	0	0.137849	0.0746122	0.0738268	0	0.107429	0.103919	0.0699484	0.0486581	0.0659908	0.0442338
	22:3 Glc-Sitosterol	910.609	Product ion scanning	397.382	0.00237668	0.000506675	0	0.00443614	0.00274401	0.0139568	0.00252773	0.000258505	0	0.00165767	0.00284642	0.00416453	0.00212787	0.00592544	0.00284432	0.00169594	0.000966398	0.00271199	0.00192123		0.132426	0.0279133	0	0.252191	0.164794	0.558289	0.142946	0.0168976	0	0.0653206	0.136078	0.170155	0.0306665	0.06792	0.0307675	0.0244207	0.0279992	0.0363548	0.0178338
	22:2 Glc-Stigmasterol	910.749	Product ion scanning	395.366	0.00237668	0.000481326	0	0.00438804	0.00274401	0.0139568	0.00249648	0.000235306	0	0.00161079	0.00282895	0.00416748	0.00212787	0.00579985	0.00271559	0.00163084	0.000943893	0.00264361	0.00188068		0.132426	0.0265168	0	0.249456	0.164794	0.558289	0.141179	0.0153812	0	0.0634734	0.135152	0.170245	0.0306665	0.0664805	0.029375	0.0234834	0.0273472	0.0354705	0.0175466
	22:1 Glc-Stigmasterol	912.765	Product ion scanning	395.366	0.00258622	0.00280376	0.0039031	0.00713678	0.0031295	0.00786536	0.000863795	0.0099883	0	0.0132506	0.00515275	0.00425518	0.0234	0.0158062	0.0115447	0.0135875	0.00749668	0.014367	0.00590423		0.144101	0.154462	0.23652	0.40572	0.187945	0.314623	0.0488487	0.6529	0	0.522142	0.266726	0.207994	0.337236	0.181178	0.124882	0.195654	0.2172	0.21123	0.0782864
	22:2 Glc-Sitosterol	912.765	Product ion scanning	397.382	0	0.00103812	0.00281176	0.0118254	0.00046493	0.0020447	0	0.00897267	0.00235208	0.0124122	0.00419218	0.00491686	0.00849632	0.00860168	0.00498301	0.00634424	0.00117819	0.00592069	0.00305661		0	0.0571913	0.170387	0.672261	0.0279218	0.0817902	0	0.586512	0.160553	0.489102	0.224572	0.257418	0.122448	0.0985963	0.0539021	0.091354	0.0341356	0.0800871	0.0355709
	22:0 Glc-Stigmasterol	914.781	Product ion scanning	395.366	0.00622351	0.0059968	0.000959376	0	0.0142412	0	0.00179334	0.00133398	0.00105578	0.00905331	0.00406573	0.00472813	0.0258255	0.0342764	0.0220732	0.0159659	0.0115176	0.0219317	0.00882637		0.346767	0.33037	0.0581362	0	0.855269	0	0.101416	0.0871976	0.0720677	0.356746	0.220797	0.263964	0.372193	0.392892	0.238769	0.229902	0.333696	0.31349	0.075381
	22:1 Glc-Sitosterol	914.781	Product ion scanning	397.382	0.0154124	0.0166773	0.0234849	0.0135706	0.0130686	0.0304214	0.0073223	0.00626345	0.0203964	0.0216352	0.0168253	0.00740626	0.0462071	0.0443909	0.0246952	0.0435059	0.0158653	0.0349329	0.0137699		0.858763	0.918772	1.42314	0.771479	0.784847	1.21689	0.414085	0.40942	1.39226	0.852535	0.904219	0.353883	0.665928	0.508828	0.267133	0.626464	0.459661	0.505603	0.15756
	22:0 Glc-Sitosterol	916.796	Product ion scanning	397.382	0.0106371	0.00524843	0.00729821	0.0129121	0.00952203	0.00902204	0.0160266	0.0155636	0.00651469	0.0303741	0.0123119	0.00731076	0.0847231	0.0991265	0.133904	0.0885898	0.0419007	0.0896489	0.032991		0.592686	0.289142	0.442257	0.734039	0.571854	0.360892	0.906325	1.01734	0.444693	1.19689	0.655612	0.300921	1.22102	1.13623	1.44847	1.27565	1.21398	1.25907	0.116957
	ASG total				1.79473	1.81517	1.65022	1.75904	1.66512	2.49993	1.76831	1.52984	1.46498	2.53775	1.84851	0.3711	6.93874	8.72414	9.24456	6.94467	3.45151	7.06073	2.26886

## Sheet: Suppl. Dataset S7
Supplemental Dataset S7: Membrane lipids of wild-type and tgd1-1 sdp1-4 roots - absolute levels. 12d-old and 14 d-old seedlings of Arabidopsis Col-0 and tgd1-1 sdp1-4, respectively, were grown on 1/2 MS with 1 % sucrose and subjected to heat stress for 24 h at 37°C or kept at 23°C (control). Subsequently, roots were harvested and their membrane lipids were extracted and measured by direct infusio…
				mg dry weight																		mg dry weight
				6.6295	9.5325	10.337	7.796	8.207			5.22	6.3145	7.235	5.633								6.946	9.1735	3.6465	4.643			4.9795	2.269	6.4025	2.5915
				nmol/mg dry weight																		nmol/mg dry weight
				Col-0 control							Col-0 heat											tgd1-1 sdp1-4 control						tgd1-1 sdp1-4 heat
	Lipid class	n carbon atoms and double bonds	Mass difference (m/z)	Col-0 control 1	Col-0 control 2	Col-0 control 3	Col-0 control 4	Col-0 control 5	Mean	SD	Col-0 heat 1	Col-0 heat 2	Col-0 heat 3	Col-0 heat 4	Mean	SD			Lipid class	n carbon atoms and double bonds	Molecular Ion (m/z)	tgd1-1 sdp1-4 control 1	tgd1-1 sdp1-4 control 2	tgd1-1 sdp1-4 control 3	tgd1-1 sdp1-4 control 4	Mean	SD	tgd1-1 sdp1-4 heat 1	tgd1-1 sdp1-4 heat 2	tgd1-1 sdp1-4 heat 3	tgd1-1 sdp1-4 heat 4	Mean	SD
	MGDG	34:6	764.531	0.582898	0.573956	0.483523	0.307081	0.431919	0.475875	0.113529	0.193952	0.222762	0.29185	0.264631	0.243299	0.0434709			MGDG	34:6	764.531	0.164169	0.126794	0.222678	0.164043	0.169421	0.0396225	0.0220876	0.00853829	0.00256289	0.0159867	0.0122939	0.00853133
	MGDG	34:5	766.546	0.0385145	0.0521005	0.0381833	0.030676	0.0533505	0.042565	0.00980064	0.0332092	0.0255448	0.0261982	0.0389111	0.0309658	0.0063319			MGDG	34:5	766.546	0.0552548	0.0659689	0.0802329	0.0708892	0.0680865	0.0104007	0.0271157	0.0262473	0.0154885	0.0191269	0.0219946	0.00562332
	MGDG	34:4	768.562	0.0443487	0.0380683	0.0294119	0.0194706	0.0562646	0.0375128	0.0140518	0.0267959	0.0211711	0.0245276	0.0155752	0.0220175	0.00487691			MGDG	34:4	768.562	0.0861579	0.0579085	0.106312	0.0901133	0.085123	0.0201295	0.0428498	0.0447485	0.0416427	0.0562958	0.0463842	0.00673026
	MGDG	34:3	770.578	0.0902631	0.0629054	0.0616128	0.0742993	0.0366849	0.0651531	0.0196353	0.0514098	0.0721486	0.0668811	0.0997329	0.0725431	0.0201504			MGDG	34:3	770.578	0.161941	0.140198	0.272321	0.195884	0.192586	0.0578855	0.0807415	0.114703	0.0736368	0.11956	0.0971603	0.0233269
	MGDG	34:2	772.593	0.0325896	0.113534	0.0657865	0.0364884	0.0875341	0.0671866	0.0342907	0.065281	0.05201	0.0515235	0.0567881	0.0564006	0.00637899			MGDG	34:2	772.593	0.116725	0.173638	0.185755	0.127144	0.150815	0.0339811	0.157433	0.170077	0.142594	0.127174	0.14932	0.0185507
	MGDG	34:1	774.609	0.176133	0.140538	0.147242	0.117565	0.1232	0.140935	0.0231274	0.100632	0.117645	0.166816	0.123476	0.127142	0.0281686			MGDG	34:1	774.609	0.231752	0.203363	0.250321	0.27626	0.240424	0.0307185	0.263199	0.302448	0.257652	0.312822	0.28403	0.0276765
	MGDG	36:6	792.562	1.17474	1.16489	0.702772	0.748462	0.863868	0.930947	0.225848	0.479355	0.47678	0.613813	0.484411	0.51359	0.0668908			MGDG	36:6	792.562	0.309785	0.308286	0.647203	0.43754	0.425703	0.15961	0.137098	0.154266	0.10583	0.161404	0.13965	0.0247467
	MGDG	36:5	794.578	0.26947	0.306337	0.21724	0.197097	0.244516	0.246932	0.0430344	0.322089	0.441024	0.552153	0.600073	0.478835	0.123926			MGDG	36:5	794.578	0.287222	0.256588	0.264246	0.220036	0.257023	0.0278832	0.177411	0.263057	0.239331	0.314119	0.24848	0.0567316
	MGDG	36:4	796.593	0.137048	0.144184	0.192084	0.084525	0.153696	0.142307	0.038657	0.320831	0.204041	0.310624	0.384334	0.304958	0.0747637			MGDG	36:4	796.593	0.345181	0.391343	0.342267	0.444067	0.380714	0.0478446	0.447609	0.477515	0.441694	0.674411	0.510307	0.11052
	MGDG	36:3	798.609	0.0365236	0.0466491	0.0317218	0.0158664	0.0242527	0.0310027	0.0117311	0.0427009	0.0426141	0.0785569	0.0589788	0.0557127	0.0170627			MGDG	36:3	798.609	0.155541	0.164138	0.217345	0.195414	0.183109	0.0285388	0.292147	0.371017	0.278513	0.374691	0.329092	0.0508596
	MGDG	36:2	800.625	0.0609499	0.0148655	0.0267681	0.0464651	0.042858	0.0383813	0.0179066	0.030038	0.0331654	0.0352273	0.0577396	0.0390426	0.0126459			MGDG	36:2	800.625	0.0948325	0.106024	0.100666	0.102736	0.101065	0.00470414	0.194426	0.16323	0.120733	0.307454	0.196461	0.0799223
	MGDG	36:1	802.64	0.236455	0.145598	0.186275	0.127641	0.163999	0.171993	0.0420921	0.199144	0.151625	0.156006	0.181538	0.172078	0.0223507			MGDG	36:1	802.64	0.176107	0.184522	0.134035	0.229062	0.180931	0.0389528	0.212639	0.169956	0.259112	0.23255	0.218564	0.0375836
	MGDG	38:6	820.593	0.0406373	0.0277095	0.0543073	0.0290293	0.0191851	0.0341737	0.0136019	0.0367149	0.0492617	0.0501344	0.020182	0.0390732	0.014007			MGDG	38:6	820.593	0.0331793	0.049817	0.0380011	0.0521829	0.0432951	0.00916303	0.108873	0.102549	0.0548539	0.091671	0.0894868	0.0241569
	MGDG	38:5	822.609	0	0.0019381	0.00754005	0	0.00313677	0.00224523	0.00339885	0.0030735	0.011875	0.00142432	0.0102676	0.00666009	0.00517963			MGDG	38:5	822.609	0.0186526	0.01329	0.0104847	0.0288664	0.0178234	0.0081044	0	0	0.00286607	0.00333443	0.00155012	0.00617018
	MGDG	38:4	824.625	0.000824217	0.0113689	0.00674471	0.0115107	0.0134958	0.00878887	0.00509497	0.00422121	0.012851	0.00674925	0.003118	0.00673487	0.00435154			MGDG	38:4	824.625	0.0126084	0.0138271	0.0281209	0.0352568	0.0224533	0.0110662	0.00111176	0.0128407	0.0101278	0.00452613	0.00715161	0.00531027
	MGDG	38:3	826.64	0	0.00519961	0.00145658	0.0153098	0.00171311	0.0047176	0.00622921	0.000511546	0.00606061	0.0232577	0.0321041	0.0154835	0.0147155			MGDG	38:3	826.64	0.00946618	0.0220483	0.002347	0.0264574	0.0150797	0.0111302	0.00649661	0.0336106	0.0203369	0.0466848	0.0267822	0.0172799
	MGDG	total		2.92058	2.84984	2.25267	1.86082	2.31967	2.44072	0.442702	1.90996	1.94058	2.45574	2.43186	2.18454	0.299794			MGDG			2.25857	2.27775	2.90234	2.69595	2.53365	0.318025	2.16127	2.41417	2.06697	2.86181	2.37606	0.355469
	DGDG	34:6	926.583	0.0565613	0.0499512	0.0463008	0.0270678	0.0439631	0.0447689	0.01098	0.0381756	0.0615577	0.0438032	0.0499103	0.0483617	0.0100178			DGDG	34:6	926.583	0.0475196	0.0576405	0.0457157	0.0620123	0.053222	0.00786672	0.0286001	0.0624665	0.0207685	0.0682973	0.0450331	0.0238325
	DGDG	34:5	928.599	0.0565725	0.0147315	0.0129166	0.014564	0.0217793	0.0241128	0.0184636	0	0.00271044	0.0161554	0.0166648	0.0088793	0.00876913			DGDG	34:5	928.599	0.0334365	0.0380322	0.00960153	0.0241151	0.0262963	0.0125457	0.0487319	0.0399046	0.0413647	0.0824388	0.05311	0.0199305
	DGDG	34:4	930.615	0.0564519	0.0670895	0.041963	0.0582424	0.0390547	0.0525603	0.0117604	0.0373315	0.0371087	0.0161464	0.024563	0.0287874	0.0103261			DGDG	34:4	930.615	0.0317637	0.0387027	0.0318622	0.0908259	0.0482886	0.0285436	0.0787105	0.0453986	0.0590757	0.0736659	0.0642127	0.0150545
	DGDG	34:3	932.63	0.325794	0.589245	0.317284	0.362933	0.390919	0.397235	0.111333	0.228519	0.218738	0.289395	0.304222	0.260219	0.0428683			DGDG	34:3	932.63	0.185971	0.307805	0.219794	0.326689	0.260065	0.067896	0.18346	0.282805	0.164058	0.297836	0.23204	0.0680388
	DGDG	34:2	934.646	0.184425	0.297433	0.196235	0.318261	0.336023	0.266475	0.070963	0.233979	0.182641	0.146892	0.262596	0.206527	0.0517177			DGDG	34:2	934.646	0.176161	0.376668	0.236446	0.368263	0.289384	0.0990998	0.207371	0.274903	0.273148	0.287422	0.260711	0.0361234
	DGDG	34:1	936.662	0.111236	0.0606171	0.0541507	0.0342777	0.0748286	0.0670221	0.0286999	0.0619925	0.0648891	0.0746618	0.11632	0.0794659	0.0251603			DGDG	34:1	936.662	0.110392	0.251192	0.144292	0.130644	0.15913	0.062935	0.232811	0.315511	0.236079	0.315899	0.275075	0.0469346
	DGDG	36:6	954.615	1.16462	1.36909	0.964228	0.837969	0.883732	1.04393	0.220641	0.579919	0.533303	0.593603	0.721515	0.607085	0.0805354			DGDG	36:6	954.615	0.347104	0.367424	0.3885	0.549043	0.413018	0.0922451	0.362767	0.417027	0.324239	0.396135	0.375042	0.0405764
	DGDG	36:5	956.63	0.583664	0.615402	0.412992	0.426922	0.47446	0.502688	0.091984	0.443969	0.356332	0.51687	0.478793	0.448991	0.0685726			DGDG	36:5	956.63	0.228394	0.284645	0.247594	0.433426	0.298515	0.0929217	0.300505	0.349004	0.385027	0.456016	0.372638	0.0654905
	DGDG	36:4	958.646	0.312935	0.485429	0.335093	0.413252	0.449397	0.399221	0.0736614	0.310427	0.219415	0.257633	0.348463	0.283984	0.056922			DGDG	36:4	958.646	0.434487	0.575049	0.372202	0.55766	0.48485	0.0977469	0.547946	0.473283	0.494774	0.908817	0.606205	0.204167
	DGDG	36:3	960.662	0.153711	0.118209	0.0797975	0.0854971	0.119877	0.111418	0.0299086	0.100349	0.0721588	0.112813	0.220553	0.126468	0.0649876			DGDG	36:3	960.662	0.206049	0.282892	0.19745	0.329285	0.253919	0.0632448	0.337404	0.556251	0.376431	0.589149	0.464809	0.126313
	DGDG	36:2	962.677	0.0625922	0.0933026	0.0557461	0.0496034	0.0385148	0.0599518	0.0206372	0.0326052	0.0349813	0.0541398	0.0584533	0.0450449	0.0131469			DGDG	36:2	962.677	0.107746	0.11144	0.119113	0.141971	0.120067	0.0153507	0.18414	0.308645	0.267481	0.298649	0.264728	0.0565132
	DGDG	36:1	964.693	0.100316	0.0651235	0.0879176	0.0588137	0.1211	0.0866543	0.025561	0.11907	0.0706366	0.0965825	0.130147	0.104109	0.0263241			DGDG	36:1	964.693	0.0808072	0.0746816	0.121397	0.100141	0.0942566	0.0210972	0.170567	0.192171	0.158988	0.173508	0.173809	0.0137529
	DGDG	38:6	982.646	0.735787	0.576783	0.631369	0.428236	0.63821	0.602077	0.112808	0.575269	0.739154	0.758005	0.72702	0.699862	0.0840347			DGDG	38:6	982.646	0.891146	0.773039	0.936167	0.644149	0.811125	0.130856	0.906417	0.965378	0.753405	1.11887	0.936018	0.151131
	DGDG	38:5	984.662	0	0.0236687	0.0439879	0.0247254	0	0.0148374	0.0234434	0.0379967	0.00565405	0.0207576	0	0.0152566	0.0181382			DGDG	38:5	984.662	0.0248713	0.0339188	0.0125	0.0604723	0.0329406	0.020346	0.0200519	0.0639717	0	0.0241772	0.025973	0.0282794
	DGDG	38:4	986.677	0.0308434	0.0170882	0.0151518	0.0221917	0.0139743	0.0198499	0.00690221	0.00173593	0.0106774	0.00354687	0.0139021	0.00746559	0.00577149			DGDG	38:4	986.677	0.0150811	0.0156016	0.010628	0.0106346	0.0129863	0.00272766	0.00446531	0.0337614	0.0192852	0.0359663	0.0233696	0.0146142
	DGDG	38:3	988.693	0.0189094	0.0317512	0.0230281	0.0168205	0.0366234	0.0254265	0.00848029	0.0164668	0.0412707	0.035535	0.0447507	0.0345058	0.012612			DGDG	38:3	988.693	0.0254812	0.0268322	0.0200914	0.00973877	0.0205359	0.00776478	0.0605871	0.0570076	0.00378979	0.0362573	0.0394105	0.0260569
	DGDG	total		3.94901	4.47491	3.31816	3.17938	3.66968	3.71823	0.519278	2.81779	2.65123	3.03654	3.51449	3.00501	0.374512			DGDG			2.94641	3.61556	3.11335	3.83907	3.3786	0.418461	3.67454	4.43749	3.5736	5.16311	4.21218	0.742039
	SQDG	34:6	828.493	0.0544703	0.0265505	0.0212704	0.0496763	0.0218778	0.0347691	0.016018	0.0756272	0.0129075	0.0452312	0.0553876	0.0472884	0.0261723			SQDG	34:6	828.493	0.0856671	0.048804	0.0259908	0.0897674	0.0625573	0.0305544	0.0431671	0.0978714	0.0934653	0.0801052	0.0786522	0.0248335
	SQDG	34:5	830.508	0	0	0.0235791	0	0.0252331	0.00770737	0.0153306	0.0238823	0.010256	0.020542	0.0834516	0.034533	0.0331239			SQDG	34:5	830.508	0.00855787	0.0468585	0.000232015	0	0.013281	0.0228753	0.0863065	0.0572814	0.00566887	0.0585808	0.0519594	0.0336388
	SQDG	34:4	832.524	0.0393681	0.0183345	0.0354792	0.0246608	0.000917933	0.0237521	0.0152722	0.0166112	0.0170289	0	0.0809342	0.028184	0.0362505			SQDG	34:4	832.524	0	0	0.0261785	0.163879	0.0462746	0.079571	0.088575	0.0540225	0.0629844	0.0491473	0.0636823	0.0175567
	SQDG	34:3	834.539	0.180929	0.215358	0.22923	0.0867397	0.151963	0.172844	0.0567938	0.23562	0.113091	0.204156	0.253926	0.201698	0.062545			SQDG	34:3	834.539	0.106634	0.12368	0.134255	0.258257	0.155707	0.0693074	0.158881	0.322525	0.147987	0.187084	0.204119	0.080638
	SQDG	34:2	836.555	0.196573	0.180627	0.0767403	0.17577	0.194187	0.164779	0.0499962	0.220806	0.248463	0.191012	0.390505	0.262697	0.0883761			SQDG	34:2	836.555	0.195416	0.157475	0.377564	0.333056	0.265878	0.105992	0.395024	0.657218	0.25327	0.314003	0.404879	0.177966
	SQDG	34:1	838.571	0.0998472	0.0634811	0.107092	0.0472104	0.0844363	0.0804134	0.0249738	0.128672	0.0828337	0.09776	0.0610929	0.0925897	0.0283778			SQDG	34:1	838.571	0.106242	0.213571	0.235624	0.138525	0.17349	0.0611338	0.313351	0.485122	0.208724	0.494461	0.375414	0.138859
	SQDG	36:6	856.524	0.375865	0.408122	0.362663	0.356967	0.295875	0.359898	0.0409134	0.338086	0.42064	0.364977	0.668564	0.448067	0.150964			SQDG	36:6	856.524	0.557107	0.394289	0.479011	0.553646	0.496013	0.0767918	0.478627	0.814033	0.541407	0.541945	0.594003	0.149668
	SQDG	36:5	858.539	0.151885	0.0515681	0.0783815	0.0616378	0.232265	0.115147	0.0763602	0.00693713	0.0620835	0.120581	0.200262	0.0974659	0.0827623			SQDG	36:5	858.539	0.0591284	0.240405	0.207533	0.363471	0.217634	0.125184	0.308643	0.299258	0.180908	0.393167	0.295494	0.0872867
	SQDG	36:4	860.555	0.22414	0.101757	0.0791931	0.0817563	0.107431	0.118856	0.0601189	0.0891408	0.0475249	0.19931	0.311739	0.161929	0.11864			SQDG	36:4	860.555	0.253457	0.255898	0.173709	0.395368	0.269608	0.092125	0.285418	0.272406	0.166666	0.465328	0.297455	0.123908
	SQDG	36:3	862.571	0.126769	0.110481	0.104157	0.0622588	0.101345	0.101002	0.0237955	0.0230471	0.0882202	0.0697037	0.171906	0.0882193	0.0621657			SQDG	36:3	862.571	0.0367757	0.13424	0.196719	0.296251	0.165997	0.10896	0.21079	0.304656	0.172256	0.26674	0.23861	0.0586803
	SQDG	36:2	864.587	0.0337988	0.0882699	0.0559018	0.00926124	0.0174886	0.0409441	0.0318923	0.0171342	0.0157254	0.0740536	0.0684262	0.0438349	0.0317331			SQDG	36:2	864.587	0.0339585	0.0523171	0.0653636	0.321927	0.118392	0.1363	0.152568	0.236592	0.106219	0.13407	0.157362	0.0561503
	SQDG	36:1	866.602	0.107997	0.0102659	0.00763555	0.0187079	0.0361751	0.0361562	0.0416811	0.020588	0.0142749	0.0478074	0.0481401	0.0327026	0.0178215			SQDG	36:1	866.602	0.0483362	0.01052	0.0435047	0.0525379	0.0387247	0.0191619	0.0374412	0.145367	0.0687632	0.0695155	0.0802717	0.0458984
	SQDG			1.58677	1.27386	1.18132	0.9702	1.26919	1.25627	0.222012	1.19615	1.13305	1.4333	2.39433	1.53921	0.584554			SQDG			1.49051	1.67386	1.96568	2.96416	2.02356	0.656888	2.55879	3.74635	2.00832	3.05415	2.8419	0.738939
	PA	34:6	682.444	0.00608419	0.00618626	0	0	0.00789316	0.00403272	0.00375083	0.00171464	0.000615664	0	0.00356036	0.00147267	0.00156207			PA	34:6	682.444	0	0	0	0	0	0	0.0023172	0.0124283	0.0034414	0.00336924	0.00538903	0.00472086
	PA	34:5	684.446	0.0331402	0.0212976	0.0266358	0.0171507	0.0131374	0.0222724	0.0078705	0.0112472	0.00563412	0.0136286	0.0186732	0.0122958	0.00541371			PA	34:5	684.446	0.0137356	0.0225951	0	0.00541257	0.0104358	0.00988056	0.00460798	0.0160426	0.00967098	0.0218197	0.0130353	0.00749551
	PA	34:4	686.476	0.0102905	0.00456398	0.0157545	0.00864405	0.0138427	0.0106191	0.00439991	0.00573518	0.0038721	0.00249909	0.0106236	0.00568248	0.00355098			PA	34:4	686.476	0.000284129	0.00842818	0	0.00415123	0.00321589	0.00395727	0.00157533	0.00480511	0.00208196	0.00520429	0.00341667	0.0018525
	PA	34:3	688.491	0.252988	0.385787	0.556405	0.320886	0.449393	0.393092	0.11698	0.187534	0.184855	0.117544	0.149492	0.159857	0.0331096			PA	34:3	688.491	0.077984	0.141061	0.078951	0.182294	0.120073	0.0509067	0.123824	0.118615	0.0731935	0.0636278	0.0948152	0.0308118
	PA	34:2	690.507	0.281638	0.398728	0.534385	0.435146	0.505643	0.431108	0.0995335	0.314544	0.257497	0.243591	0.268176	0.270952	0.0307551			PA	34:2	690.507	0.200594	0.377309	0.230367	0.3132	0.280367	0.0802903	0.302719	0.402432	0.337728	0.483552	0.381608	0.0795301
	PA	34:1	692.523	0.0648186	0.0315085	0.0526642	0.0462847	0.0548072	0.0500167	0.0123038	0.0192185	0.0485104	0.0702113	0.0633213	0.0503154	0.0226221			PA	34:1	692.523	0.0831013	0.130615	0.0461471	0.0773793	0.0843108	0.0348812	0.269401	0.291188	0.279089	0.394681	0.30859	0.0580818
	PA	36:6	710.476	0.0630354	0.11877	0.230554	0.181738	0.117053	0.14223	0.0648422	0.0424021	0.0295925	0.0224963	0.0272132	0.030426	0.00851126			PA	36:6	710.476	0.0279101	0.0388953	0.00718894	0.0470347	0.0302573	0.0172603	0.0127597	0.00701629	0.00472088	0.0222117	0.0116772	0.0077945
	PA	36:5	712.491	0.182359	0.27111	0.418687	0.263636	0.324588	0.292076	0.0871401	0.0916765	0.103492	0.0604105	0.0720737	0.0819133	0.0193233			PA	36:5	712.491	0.0838367	0.0873334	0.0444679	0.134357	0.0874987	0.0367911	0.0704826	0.102411	0.0670943	0.0748488	0.0787092	0.0161169
	PA	36:4	714.507	0.155438	0.261987	0.410356	0.266687	0.275723	0.274038	0.0906239	0.11364	0.108918	0.107418	0.0933166	0.105823	0.00874918			PA	36:4	714.507	0.16975	0.250285	0.13862	0.234083	0.198184	0.0527874	0.162545	0.191623	0.142738	0.189957	0.171715	0.0234724
	PA	36:3	716.523	0.0744563	0.0365557	0.10504	0.0477071	0.109723	0.0746964	0.0329043	0.0334873	0.0470004	0.0582833	0.0567861	0.0488892	0.0114221			PA	36:3	716.523	0.119344	0.210986	0.127077	0.143184	0.150148	0.041757	0.197333	0.139468	0.133126	0.219146	0.172268	0.0425585
	PA	36:2	718.538	0.023031	0.0455316	0.0522735	0.0236606	0.0500137	0.0389021	0.0144084	0.0218771	0.042663	0.0633978	0.0288025	0.0391851	0.0183095			PA	36:2	718.538	0.0691409	0.101503	0.032039	0.059457	0.0655349	0.0286682	0.10659	0.151195	0.118203	0.221359	0.149337	0.0515986
	PA			1.14728	1.58203	2.40276	1.61154	1.92182	1.73308	0.464983	0.843077	0.832651	0.75948	0.792039	0.806812	0.0384766			PA			0.845681	1.36901	0.704858	1.20055	1.03003	0.307521	1.25416	1.43722	1.17109	1.69978	1.39056	0.234213
	PS	34:4	756.481	0.00662924	0	0	0.00520587	0.00354309	0.00307564	0.00301262	0	0.00403954	0	0.00542943	0.00236724	0.00279173			PS	34:4	756.481	0	0.00208947	0.00203439	0	0.00103097	0.00119067	0.00585973	0	0	0.00281522	0.00216874	0.00279572
	PS	34:3	758.497	0.174089	0.169247	0.146084	0.164307	0.165841	0.163914	0.0106506	0.147595	0.140856	0.0926604	0.109724	0.122709	0.0259498			PS	34:3	758.497	0.0287015	0.0979594	0.124914	0.169522	0.105274	0.0589645	0.0318147	0.0563582	0.0427075	0.054025	0.0462264	0.0113071
	PS	34:2	760.512	0.0918219	0.19091	0.166548	0.095923	0.143001	0.137641	0.0434215	0.118391	0.125908	0.19567	0.179102	0.154768	0.03839			PS	34:2	760.512	0.128325	0.202582	0.203584	0.246645	0.195284	0.0491382	0.130263	0.155509	0.237223	0.24154	0.191134	0.0566843
	PS	34:1	762.528	0.0231996	0	0.00982025	0.00882021	0.00374924	0.00785179	0.0107044	0.0330319	0.00534417	0.0328483	0.0389766	0.0275502	0.0150752			PS	34:1	762.528	0.0402947	0.0456276	0.0798912	0.0463361	0.0530374	0.0181045	0.0711352	0.113098	0.0913474	0.100373	0.0939885	0.017656
	PS	36:6	780.481	0.0223922	0.00643942	0.0185567	0.0280708	0.0303163	0.0211551	0.00944177	0.0151893	0.00917421	0.0152595	0.0188302	0.0146133	0.00400481			PS	36:6	780.481	0.00900824	0.028848	0.00927597	0.00922752	0.0140899	0.00983941	0.0115321	0.0157448	0.00382999	0.0255276	0.0141586	0.00904341
	PS	36:5	782.497	0.0665094	0.0624544	0.0381071	0.0478385	0.028008	0.0485835	0.0161818	0.0261716	0.0396698	0.0302068	0.0305084	0.0316392	0.00570716			PS	36:5	782.497	0.0146852	0.0166713	0.0420429	0.0413951	0.0286986	0.0150588	0.0146257	0.0279228	0.0196504	0.0386723	0.0252178	0.0105124
	PS	36:4	784.512	0.0374572	0.0545593	0.0445376	0.0264323	0.0275787	0.038113	0.0118279	0.0404224	0.0308627	0.0470834	0.048568	0.0417341	0.0080669			PS	36:4	784.512	0.0256231	0.0618978	0.0737301	0.0579627	0.0548034	0.0205752	0.0269614	0.055935	0.0405525	0.0391531	0.0406505	0.011878
	PS	36:3	786.528	0.0413711	0.0360666	0.0385146	0.0419782	0.0404823	0.0396826	0.00240831	0.0512431	0.0604684	0.0709804	0.0514613	0.0585383	0.00934229			PS	36:3	786.528	0.055941	0.0598634	0.0671363	0.0670245	0.0624913	0.00553587	0.056722	0.0369153	0.0590501	0.051539	0.0510566	0.00993649
	PS	36:2	788.544	0.0305945	0.0192314	0.0154009	0.0185168	0.0484899	0.0264467	0.0136021	0.0559128	0.0442646	0.0331807	0.0269387	0.0400742	0.0127604			PS	36:2	788.544	0.0362243	0.062658	0.0524115	0.0555415	0.0517088	0.0111779	0.0611582	0.141887	0.110061	0.101703	0.103702	0.0332289
	PS	36:1	790.559	0	0.00884078	0.00979545	0.00285958	0.00849382	0.00570283	0.00484763	0.00832185	0.013162	0.0170958	0.00254933	0.0102822	0.00628116			PS	36:1	790.559	0.00858166	0	0.00424184	0.0276971	0.00940472	0.0130817	0.0190337	0.0311342	0.0487067	0.053152	0.0380067	0.0158227
	PS	38:6	808.512	0.00372283	0.0196774	0.00110753	0.00587695	0.00675484	0.00742791	0.00718651	0.00519993	0.000347154	0.0111721	0	0.0041798	0.00523109			PS	38:6	808.512	0.00659015	0.0101333	0.0220205	0.00793146	0.0116688	0.00705398	0.000785065	0.0129918	0.00517317	0.00962901	0.00714476	0.00531326
	PS	38:5	810.528	0.00444181	0.00137222	0.00564582	0.00150001	0.00468869	0.00352971	0.0019639	0.00863338	0.00488197	0.000210973	0.00272767	0.0041135	0.00356698			PS	38:5	810.528	0.00295828	0.0169994	0	0.00285672	0.00548211	0.00788381	0.00317661	0.0354945	0.00174222	0.0199119	0.0150813	0.0159132
	PS	38:4	812.544	0.0173833	0.00731796	0.00257774	0.0199674	0.000361919	0.00952168	0.00877347	0.00720183	0.00731968	0.0161488	0.00012211	0.00769811	0.00656251			PS	38:4	812.544	0.00445562	0.00777791	9.61397e-05	0	0.00300487	0.00384434	0.00513466	0.000846161	0.0019532	0.0164892	0.00610581	0.00715697
	PS	38:3	814.559	0.0545443	0.051835	0.0333848	0.0516291	0.0336687	0.0450124	0.0105483	0.0288548	0.0385313	0.066731	0.0643844	0.0496254	0.0188408			PS	38:3	814.559	0.015951	0.0539738	0.0488071	0.0351677	0.0384749	0.0169827	0.0335585	0.0680028	0.045511	0.0669899	0.0535155	0.01687
	PS	38:2	816.575	0.0406018	0.0549969	0.0254279	0.00956862	0.0260813	0.0313353	0.0171903	0.0397568	0.0515847	0.0432488	0.0571107	0.0479252	0.00788158			PS	38:2	816.575	0.0250384	0.0378819	0.0476462	0.0596857	0.0425631	0.0146975	0.0622612	0.0679405	0.0563091	0.0585388	0.0612624	0.00508424
	PS	38:1	818.591	0.00957793	0.00415022	0.0058766	0.00846261	0.00348505	0.00631048	0.00265264	0.0025197	0.00105764	0.00539295	0.0030235	0.00299845	0.00180094			PS	38:1	818.591	0.0112308	0.00750683	0.00312108	0	0.00538756	0.00504041	0.0202327	0.0144755	0.00651847	0.030486	0.0179282	0.0100848
	PS	40:4	840.575	0.00518339	0.0294223	0.0113415	0.0115987	0.00770634	0.0130505	0.00953305	0.00491743	0.0085309	0.00431744	0.012906	0.00766795	0.00395699			PS	40:4	840.575	0.00198976	0.0116399	0.00649863	0.00790633	0.00700866	0.00398765	0.0111982	0.0245163	0.00419214	0.00225647	0.0105408	0.0100777
	PS	40:3	842.591	0.21659	0.244154	0.163151	0.265976	0.236777	0.22533	0.0389873	0.216071	0.163092	0.235849	0.216156	0.207792	0.0312185			PS	40:3	842.591	0.106344	0.173278	0.19062	0.18249	0.163183	0.0385495	0.0491489	0.109771	0.143545	0.111164	0.103407	0.0393941
	PS	40:2	844.606	0.185496	0.234195	0.159914	0.186227	0.164398	0.186046	0.029454	0.277495	0.191512	0.232254	0.283181	0.24611	0.0429425			PS	40:2	844.606	0.267298	0.264913	0.323877	0.303953	0.29001	0.028793	0.222076	0.453389	0.403428	0.321322	0.350054	0.101211
	PS	40:1	846.622	0	0.00160096	0.0115602	0	0.0177972	0.00574967	0.00854636	0	0.0124162	0.0364129	0	0.0104747	0.0189225			PS	40:1	846.622	0.00656608	0.0156515	0.0165619	0.0609243	0.024926	0.0244195	0.0235122	0.0238917	0.0211781	0.0608765	0.0323646	0.0190457
	PS	42:4	868.606	0.0884484	0.132089	0.0658906	0.0790834	0.0514647	0.0833953	0.0305827	0.0738159	0.0605036	0.0678652	0.0250426	0.0568068	0.021865			PS	42:4	868.606	0.0412033	0.0644142	0.0598415	0.0762766	0.0604339	0.0145717	0.0247827	0.058524	0.0298037	0.0255226	0.0346582	0.0160637
	PS	42:3	870.622	0.357186	0.542073	0.398657	0.454883	0.358533	0.422266	0.0778978	0.362987	0.317695	0.344321	0.339892	0.341224	0.0186067			PS	42:3	870.622	0.187622	0.305205	0.295149	0.471718	0.314923	0.117297	0.127788	0.21929	0.165497	0.171785	0.17109	0.0375499
	PS	42:2	872.638	0.213739	0.386176	0.281764	0.24561	0.220414	0.26954	0.0704508	0.339108	0.301232	0.339665	0.207939	0.296986	0.0620301			PS	42:2	872.638	0.215353	0.416396	0.364579	0.459348	0.363919	0.106353	0.267096	0.328312	0.341541	0.350116	0.321767	0.037534
	PS	42:1	874.653	0.024541	0	0.0291346	0.0274747	0.00942131	0.016412	0.0159718	0.0131135	0.0219244	0.0234916	0.0169673	0.0188742	0.00474151			PS	42:1	874.653	0.0106923	0.0147799	0.0270813	0.0260452	0.0196497	0.00816661	0.0192028	0.041354	0.0513087	0.0144458	0.0315778	0.0176213
	PS	44:3	898.653	0.0192203	0.0102225	0.0220874	0.0134333	0.0170465	0.016402	0.0046819	0.0125817	0.0049092	0.0178405	0.00885794	0.0110473	0.00550671			PS	44:3	898.653	0.0197895	0.0185872	0.0101452	0.0176773	0.0165498	0.00435646	0.0114698	0.00556901	0.0181007	0.00616063	0.010325	0.00582332
	PS	44:2	900.669	0.00322666	0.0110494	0.0186998	0.010183	0.0084528	0.0103223	0.00558064	0.00702295	0.0129812	0.00597518	0.00102708	0.0067516	0.00490762			PS	44:2	900.669	0.00401982	0.00259119	0.0155339	0.0185857	0.0101826	0.00805931	0.00754288	0.0170472	0.00668253	0.0181422	0.0123537	0.00607844
	PS			1.7364	2.26324	1.72358	1.8293	1.66656	1.84382	0.24163	1.89421	1.67227	1.98588	1.74584	1.82455	0.141734			PS			1.27448	1.99702	2.08995	2.4513	1.95319	0.493079	1.31807	2.11592	1.95561	1.99234	1.84549	0.358233
	PI	34:4	848.528	0.029952	0.0388548	0.021072	0.0122628	0.0185615	0.0241406	0.0103912	0.00860575	0.0194975	0.0241168	0.0121043	0.0160811	0.00702232			PI	34:4	848.528	0.0142982	0.0255738	0.0172748	0.0227349	0.0199704	0.00511471	0.0128231	0.0184654	0.0223155	0.0353196	0.0222309	0.00955694
	PI	34:3	850.544	3.67703	3.28073	2.72364	2.9219	2.90959	3.10258	0.379213	3.11457	2.7187	2.87359	2.76216	2.86725	0.177315			PI	34:3	850.544	1.4286	1.69719	2.16981	2.42608	1.93042	0.450631	1.18474	1.43826	1.17784	1.37978	1.29516	0.13366
	PI	34:2	852.56	3.95732	3.58121	3.08033	3.09057	2.75804	3.29349	0.47349	4.6557	3.62414	4.56241	4.15628	4.24963	0.46999			PI	34:2	852.56	4.30351	5.56959	6.55559	7.75954	6.04706	1.46733	5.59103	7.05688	6.69262	7.39931	6.68496	0.784293
	PI	34:1	854.575	0.483012	0.420823	0.461532	0.448236	0.431852	0.449091	0.0245071	0.999097	0.796358	1.04286	1.04754	0.971462	0.118757			PI	34:1	854.575	1.57674	2.12933	2.12431	2.43643	2.06671	0.357772	3.23082	4.28004	3.47947	4.78164	3.94299	0.71623
	PI	36:6	872.528	0.295836	0.271812	0.256833	0.232084	0.145635	0.24044	0.057835	0.278798	0.202013	0.247357	0.175176	0.225836	0.0461955			PI	36:6	872.528	0.218328	0.203579	0.285468	0.211866	0.22981	0.0375928	0.143168	0.128776	0.133443	0.182452	0.14696	0.0244089
	PI	36:5	874.544	0.299308	0.290557	0.200623	0.210918	0.228218	0.245925	0.0459155	0.148745	0.106058	0.159967	0.159303	0.143518	0.0254971			PI	36:5	874.544	0.129483	0.176362	0.212924	0.215183	0.183488	0.0401597	0.0689624	0.142888	0.0716812	0.136192	0.104931	0.040072
	PI	36:4	876.56	0.272126	0.237824	0.182226	0.157029	0.155605	0.200962	0.0518687	0.187212	0.154055	0.164942	0.146817	0.163257	0.0176224			PI	36:4	876.56	0.250832	0.410264	0.39516	0.453964	0.377555	0.088085	0.179647	0.220974	0.158242	0.316129	0.218748	0.0699473
	PI	36:3	878.575	0.283733	0.201261	0.217351	0.215275	0.191317	0.221788	0.0362256	0.17371	0.157235	0.194848	0.162171	0.171991	0.016729			PI	36:3	878.575	0.375712	0.322191	0.490444	0.630656	0.45475	0.13667	0.304732	0.303478	0.289141	0.325219	0.305643	0.0148442
	PI	36:2	880.591	0.235742	0.252318	0.148153	0.14211	0.15272	0.186209	0.053241	0.162239	0.130273	0.165588	0.175635	0.158433	0.0196179			PI	36:2	880.591	0.27322	0.402311	0.470885	0.573396	0.429953	0.125937	0.38785	0.597732	0.338638	0.553173	0.469348	0.125481
	PI	36:1	882.607	0.0517899	0.0406192	0.054192	0.0841902	0.0766065	0.0614796	0.0182123	0.0858191	0.0662282	0.0998236	0.107446	0.0898292	0.0181046			PI	36:1	882.607	0.130335	0.187561	0.167952	0.128595	0.153611	0.0290163	0.225921	0.275582	0.230167	0.213749	0.236355	0.0270614
	PI			9.58584	8.61602	7.34595	7.51458	7.06814	8.02611	1.05151	9.8145	7.97456	9.5355	8.90463	9.05729	0.81602			PI			8.70106	11.1239	12.8898	14.8584	11.8933	2.61836	11.3297	14.4631	12.5936	15.323	13.4273	1.80383
	PG	32:1	738.529	0.034151	0.0236902	0.0217462	0.038654	0.0228593	0.0282201	0.00766832	0.0174194	0.0143458	0.0444891	0.0277471	0.0260004	0.0135935			PG	32:1	738.529	0.0258456	0.0362481	0.0132774	0.0636717	0.0347607	0.0214404	0.0365109	0.043406	0.0355681	0.0259764	0.0353654	0.0071684
	PG	32:0	740.544	0.63359	0.439706	0.488258	0.455044	0.474511	0.498222	0.0779011	0.5886	0.56249	0.64414	0.669817	0.616262	0.0493353			PG	32:0	740.544	0.538304	0.533882	0.591604	1.11699	0.695194	0.282415	0.684179	0.872486	0.72257	0.663587	0.735705	0.0944058
	PG	34:4	760.513	0.0558296	0.0477832	0.067607	0.0320111	0.0470158	0.0500493	0.0130518	0.0339754	0.0198788	0.0119829	0.0341846	0.0250054	0.0109634			PG	34:4	760.513	0.0193594	0.0158012	0.017997	0.0209713	0.0185322	0.00218925	0.0135044	0	0.000856303	0.00466547	0.00475655	0.00617441
	PG	34:3	762.528	0.695919	0.817588	0.601001	0.520046	0.625798	0.65207	0.111856	0.218263	0.205901	0.292959	0.248268	0.241348	0.0387341			PG	34:3	762.528	0.243217	0.336001	0.489293	0.427766	0.374069	0.107597	0.0730316	0.0523066	0.0560362	0.0943645	0.0689347	0.0192035
	PG	34:2	764.544	0.681982	0.665864	0.469421	0.506395	0.434532	0.551639	0.114627	0.257362	0.220917	0.334715	0.406484	0.30487	0.0827067			PG	34:2	764.544	0.581639	0.704275	1.04663	0.963587	0.824032	0.217655	0.405666	0.34596	0.397105	0.463241	0.402993	0.048043
	PG	34:1	766.559	0.188493	0.223669	0.0914505	0.0675454	0.104852	0.135202	0.0672294	0.199721	0.0946201	0.126466	0.219386	0.160048	0.0591706			PG	34:1	766.559	0.406083	0.450471	0.650883	0.533151	0.510147	0.107589	0.496466	0.372601	0.391624	0.427801	0.422123	0.0545947
	PG	34:0	768.575	2.50216	2.36848	2.77737	2.45018	2.82578	2.58479	0.204268	2.78057	2.74213	2.6445	2.88676	2.76349	0.100168			PG	34:0	768.575	2.92585	2.89143	2.96198	2.96383	2.93577	0.0343428	2.88536	2.64925	2.69816	2.80793	2.76018	0.106615
	PG			4.79212	4.58678	4.51686	4.06988	4.53535	4.5002	0.264295	4.09591	3.86028	4.09926	4.49265	4.13702	0.262152			PG			4.7403	4.96811	5.77166	6.08996	5.39251	0.641791	4.59472	4.33601	4.30192	4.48756	4.43005	0.136238
	PE	34:4	712.491	0.147978	0.0881825	0.0551531	0.0662963	0.055404	0.0826027	0.0389364	0.0640363	0.0443086	0.0843383	0.0685675	0.0653127	0.016486			PE	34:4	712.491	0.0555656	0.0537674	0.0761899	0.0475457	0.0582671	0.0124327	0.0468596	0.0538564	0.0267727	0.0665291	0.0485044	0.0166183
	PE	34:3	714.507	4.70241	4.67704	2.80167	3.39964	3.43996	3.80414	0.84706	3.01739	3.0135	3.29627	3.41748	3.18616	0.203249			PE	34:3	714.507	1.46677	1.94231	2.98516	2.94211	2.33409	0.752622	1.01115	1.54007	1.05151	1.34201	1.23619	0.250527
	PE	34:2	716.523	6.23105	5.66955	3.81705	4.20774	4.37168	4.85942	1.03523	5.29474	4.20198	5.28125	5.69702	5.11875	0.640897			PE	34:2	716.523	5.16887	6.50691	9.01509	8.64358	7.33361	1.81777	5.92372	7.86349	7.38888	8.08304	7.31478	0.971569
	PE	34:1	718.538	0.298501	0.157695	0.150076	0.171612	0.119726	0.179522	0.0691694	0.460943	0.324881	0.54979	0.700243	0.508964	0.15753			PE	34:1	718.538	0.915118	0.904649	1.39006	1.34553	1.13884	0.265034	2.09539	2.63573	2.45865	3.1172	2.57675	0.424743
	PE	36:6	736.491	1.86051	1.67414	0.825686	0.971069	1.36596	1.33947	0.442685	0.506142	0.55275	0.670039	0.709254	0.609546	0.095776			PE	36:6	736.491	0.405033	0.46143	1.11595	0.835017	0.704357	0.334209	0.168239	0.258994	0.159127	0.235881	0.20556	0.0494081
	PE	36:5	738.507	4.62347	4.14001	2.45897	2.73147	3.16517	3.42382	0.925917	2.30969	2.00388	2.44499	2.60353	2.34052	0.254536			PE	36:5	738.507	2.05327	2.36874	4.14355	3.38475	2.98758	0.957409	1.28611	1.51791	1.26987	1.67936	1.43831	0.19662
	PE	36:4	740.523	4.32667	3.67498	2.50537	2.29551	2.88927	3.13836	0.847522	3.03471	2.6734	3.50973	4.19773	3.35389	0.65861			PE	36:4	740.523	3.90448	4.50698	7.42221	6.15703	5.49768	1.59774	3.66887	4.37921	4.03881	4.36053	4.11186	0.334112
	PE	36:3	742.538	1.13586	0.930785	0.74369	0.665358	0.768594	0.848857	0.187253	1.03395	0.819153	1.05564	1.32268	1.05786	0.206307			PE	36:3	742.538	2.0719	2.48554	3.92542	3.22349	2.92659	0.818703	2.38716	3.23652	2.66018	3.59772	2.9704	0.547953
	PE	36:2	744.554	0.524664	0.465103	0.252661	0.319758	0.252077	0.362853	0.125408	0.638874	0.444664	0.566767	0.848967	0.624818	0.169574			PE	36:2	744.554	0.735691	1.05057	1.40107	1.39447	1.14545	0.318462	1.60747	1.67665	1.66132	2.16112	1.77664	0.258032
	PE	36:1	746.569	0.0535589	0.0107732	0.0202598	0.0321323	0.0425314	0.0318511	0.0170588	0.0645805	0.0386658	0.0675609	0.0805976	0.0628512	0.0175598			PE	36:1	746.569	0.0872208	0.0786631	0.113657	0.190688	0.117557	0.0509784	0.326219	0.446168	0.312873	0.412053	0.374328	0.0650009
	PE	38:6	764.523	0.0634969	0.0741655	0.0371368	0.0430066	0.0846587	0.0604929	0.0201942	0.0497945	0.0262967	0.0653011	0.0481934	0.0473964	0.0160433			PE	38:6	764.523	0.043192	0.0652233	0.110453	0.147689	0.0916394	0.0466923	0.0384119	0.134351	0.0937477	0.10004	0.0916377	0.0397175
	PE	38:5	766.538	0.0566513	0.07022	0.0250597	0.0703249	0.0645625	0.0573637	0.0189021	0.0508648	0.0568309	0.0422876	0.0641712	0.0535386	0.00926691			PE	38:5	766.538	0.0553813	0.036043	0.0564543	0.0800907	0.0569923	0.0180305	0.0357788	0.0777537	0.0405966	0.0434845	0.0494034	0.0191656
	PE	38:4	768.554	0.0742195	0.117149	0.0571941	0.0584168	0.0649864	0.0743932	0.0248377	0.0452641	0.0620292	0.0478302	0.052341	0.0518661	0.00737991			PE	38:4	768.554	0.102747	0.0818527	0.161749	0.138618	0.121242	0.0357598	0.0270297	0.05588	0.0765136	0.06708	0.0566258	0.0214577
	PE	38:3	770.569	0.352343	0.328213	0.225934	0.309414	0.352987	0.313778	0.0523656	0.232619	0.284353	0.394871	0.548956	0.3652	0.139953			PE	38:3	770.569	0.194457	0.17913	0.352405	0.443212	0.292301	0.127499	0.322765	0.37222	0.270361	0.330465	0.323953	0.0418156
	PE	38:2	772.585	0.119661	0.139436	0.0715819	0.184765	0.0818574	0.11946	0.045744	0.233414	0.0953888	0.153556	0.284936	0.191824	0.0839917			PE	38:2	772.585	0.330289	0.378707	0.698025	0.437794	0.461204	0.163887	0.218832	0.603054	0.496675	0.920436	0.559749	0.289927
	PE	40:3	798.601	0.27755	0.237087	0.1285	0.16148	0.146324	0.190188	0.0640023	0.114563	0.109688	0.124047	0.214984	0.14082	0.0498004			PE	40:3	798.601	0.183439	0.232728	0.329134	0.348829	0.273533	0.078619	0.1058	0.243446	0.156388	0.282137	0.196943	0.080358
	PE	40:2	800.616	0.488944	0.474869	0.285843	0.311397	0.360083	0.384227	0.093204	0.279918	0.203217	0.241552	0.397661	0.280587	0.0840964			PE	40:2	800.616	0.396987	0.386433	0.634576	0.679443	0.52436	0.154322	0.356535	0.467741	0.413861	0.547169	0.446327	0.0811261
	PE	40:1	802.632	0.0237541	0.0069131	0.0161006	0.0125869	0.0247327	0.0168175	0.00753782	0.0045192	0.024191	0.0113586	0.0302182	0.0175717	0.0117292			PE	40:1	802.632	0.0431759	0.100693	0.135013	0.12921	0.102023	0.0420007	0.0593395	0.0768713	0.0479853	0.124499	0.0771738	0.0337136
	PE	42:4	824.617	0.162942	0.166149	0.0684594	0.105945	0.104199	0.121539	0.0420284	0.0401621	0.0597334	0.0539481	0.0888133	0.0606642	0.0204831			PE	42:4	824.617	0.033088	0.0604961	0.134861	0.185048	0.103373	0.0693801	0.00890916	0.0537708	0.0119264	0.0324094	0.026754	0.0208182
	PE	42:3	826.632	0.799106	0.590135	0.30209	0.410883	0.423387	0.50512	0.193931	0.199128	0.170748	0.237419	0.434673	0.260492	0.119291			PE	42:3	826.632	0.246758	0.375664	0.557517	0.690149	0.467522	0.19565	0.176412	0.203631	0.252954	0.256423	0.222355	0.0389798
	PE	42:2	828.648	0.8505	0.595965	0.406939	0.471639	0.498624	0.564733	0.173619	0.360946	0.288259	0.357282	0.534556	0.38526	0.104996			PE	42:2	828.648	0.56405	0.614355	1.10121	1.18569	0.866326	0.322503	0.370549	0.633517	0.469351	0.686575	0.539998	0.145985
	PE			27.1738	24.2886	15.2554	17.0004	18.6768	20.479	5.04896	18.0363	15.4979	19.2558	22.3456	18.7839	2.844			PE			19.0575	22.8709	35.8597	32.63	27.6045	7.93437	20.2416	26.5308	23.3584	28.4462	24.6442	3.60791
	PC	32:0	734.57	0.0549149	0.048526	0.0409373	0.0519322	0.0406757	0.0473972	0.00642777	0.152642	0.123298	0.170316	0.172197	0.154613	0.022659			PC	32:0	734.57	0.0446351	0.0667939	0.0766928	0.0922975	0.0701048	0.0199632	0.267214	0.408133	0.389004	0.344455	0.352201	0.0626247
	PC	34:4	754.539	0.382123	0.362906	0.250437	0.229095	0.277797	0.300472	0.0683323	0.24922	0.259779	0.267557	0.300701	0.269314	0.0222329			PC	34:4	754.539	0.160485	0.206213	0.278152	0.250316	0.223792	0.0515604	0.0974159	0.109728	0.113174	0.166606	0.121731	0.0306718
	PC	34:3	756.554	6.54708	6.59271	4.27465	5.06519	5.20315	5.53656	1.00777	6.14429	5.99023	5.9954	6.17224	6.07554	0.0962264			PC	34:3	756.554	2.51234	2.86585	4.16647	4.45217	3.49921	0.953665	1.65058	2.08253	1.7771	2.13032	1.91013	0.23329
	PC	34:2	758.57	6.68536	6.62032	4.60235	5.11411	5.25186	5.6548	0.942951	7.40794	5.93334	7.14512	7.49555	6.99549	0.723584			PC	34:2	758.57	6.67198	7.95586	10.1195	11.1551	8.9756	2.03348	6.43443	8.35467	7.75894	7.81754	7.5914	0.816573
	PC	34:1	760.586	0.856382	0.673808	0.417373	0.507121	0.489442	0.588825	0.176605	2.17457	1.65941	2.03944	2.84184	2.17882	0.492893			PC	34:1	760.586	4.04394	4.50527	5.77836	6.08049	5.10201	0.981577	7.32764	9.39525	8.83779	11.0416	9.15058	1.53372
	PC	36:6	778.539	4.29061	4.36463	2.53624	2.93726	3.35463	3.49667	0.812288	1.58149	1.68395	1.67362	1.84082	1.69497	0.107591			PC	36:6	778.539	1.17496	1.47203	2.18591	2.27825	1.77779	0.539725	0.291562	0.366087	0.350429	0.519529	0.381902	0.0971992
	PC	36:5	780.554	8.78549	8.57881	5.68805	6.32448	6.87354	7.25008	1.37491	4.37169	4.312	4.56089	5.05811	4.57567	0.338674			PC	36:5	780.554	3.91954	4.75232	7.24344	7.14536	5.76517	1.68547	1.60673	2.03905	1.8747	2.38672	1.9768	0.326231
	PC	36:4	782.569	6.72632	6.53504	4.37736	4.40635	4.7663	5.36227	1.16994	4.71467	4.06161	4.71047	5.75738	4.81103	0.70157			PC	36:4	782.569	8.17547	9.06494	13.2552	12.3825	10.7195	2.47688	4.61358	5.61384	5.15479	6.36367	5.43647	0.741091
	PC	36:3	784.585	2.09179	1.82206	1.16165	1.18318	1.22818	1.49737	0.430883	2.62341	2.20653	2.56463	3.39267	2.69681	0.499147			PC	36:3	784.585	6.41866	6.39303	10.1668	9.20275	8.04531	1.93359	5.72049	6.26739	6.16376	7.61536	6.44175	0.817568
	PC	36:2	786.601	1.01147	0.966817	0.639099	0.634647	0.645828	0.779571	0.192002	1.65422	1.17626	1.575	2.2652	1.66767	0.449927			PC	36:2	786.601	3.03631	2.95142	4.41631	4.06539	3.61736	0.734879	4.36654	4.90769	4.62011	6.07039	4.99118	0.752669
	PC	36:1	788.616	0.121971	0.0639039	0.0479532	0.0484223	0.066077	0.0696655	0.030433	0.217283	0.166346	0.225678	0.262048	0.217839	0.0394449			PC	36:1	788.616	0.379218	0.458443	0.475717	0.689057	0.500609	0.132471	1.27151	1.60354	1.42733	1.66283	1.4913	0.177409
	PC	38:6	806.57	0.150309	0.132089	0.0503381	0.0403146	0.0750154	0.0896132	0.0491786	0.0271354	0.0310137	0.0442673	0.0525317	0.038737	0.0117633			PC	38:6	806.57	0.0179201	0.0261773	0.0441838	0.0856072	0.0434721	0.0301546	0.0462702	0.0340335	0.0366784	0.0198288	0.0342027	0.01093
	PC	38:5	808.585	0.126287	0.14164	0.0618235	0.133714	0.0797552	0.108644	0.0355502	0.062432	0.0756722	0.0760951	0.0814107	0.0739025	0.0080805			PC	38:5	808.585	0.0726194	0.0518046	0.149317	0.135395	0.102284	0.0473871	0.0401177	0.0520384	0.0478023	0.0403537	0.045078	0.00585356
	PC	38:4	810.601	0.158714	0.161557	0.0895967	0.130509	0.0886129	0.125798	0.0356287	0.127735	0.105653	0.140567	0.13073	0.126171	0.0147359			PC	38:4	810.601	0.1491	0.170209	0.285628	0.253411	0.214587	0.0653502	0.0882389	0.0996845	0.0829855	0.0853669	0.089069	0.00739577
	PC	38:3	812.616	0.158862	0.181272	0.0883455	0.152937	0.124012	0.141086	0.0358622	0.180135	0.189846	0.236652	0.233723	0.210089	0.0292757			PC	38:3	812.616	0.191036	0.161937	0.294277	0.242978	0.222557	0.0583928	0.151423	0.22394	0.160105	0.234885	0.192588	0.0429017
	PC	38:2	814.632	0.10698	0.12707	0.0939977	0.142694	0.088239	0.111796	0.0228193	0.257579	0.193423	0.207617	0.182284	0.210226	0.0332275			PC	38:2	814.632	0.171818	0.186189	0.243783	0.242544	0.211083	0.037508	0.317308	0.452059	0.371477	0.420725	0.390392	0.0589406
	PC	40:5	836.616	0.190705	0.246696	0.0907662	0.170663	0.157366	0.171239	0.0564388	0.181833	0.184756	0.241559	0.262837	0.217746	0.0407362			PC	40:5	836.616	0.0823769	0.0797622	0.123676	0.113456	0.0998179	0.0220729	0.0683654	0.0898035	0.079285	0.094976	0.0831075	0.0117989
	PC	40:4	838.632	0.0578925	0.133743	0.0759127	0.20512	0.0928175	0.113097	0.0586003	0.157101	0.127069	0.183302	0.157382	0.156213	0.0229881			PC	40:4	838.632	0.152713	0.187786	0.279622	0.199813	0.204984	0.053621	0.0940716	0.17396	0.145201	0.215847	0.15727	0.0511517
	PC	40:3	840.648	0.0713236	0.108331	0.0528585	0.0887045	0.086863	0.0816161	0.0207629	0.124909	0.11928	0.109865	0.119784	0.118459	0.00626884			PC	40:3	840.648	0.149742	0.121826	0.17626	0.127915	0.143936	0.0246586	0.0739776	0.170441	0.12351	0.197471	0.14135	0.0543234
	PC	40:2	842.663	0.0335056	0.0464737	0.0382333	0.050344	0.0475366	0.0432186	0.00705706	0.0677825	0.0648014	0.0663719	0.0993079	0.0745659	0.0165396			PC	40:2	842.663	0.0545955	0.0539878	0.0733154	0.073278	0.0637942	0.0109754	0.0700282	0.101955	0.0893263	0.120921	0.0955577	0.0214071
	PC			38.6081	37.9084	24.678	27.6168	29.0377	31.5698	6.30973	32.4781	28.6643	32.2344	36.8787	32.5639	3.36358			PC			37.5795	41.7319	59.8326	59.268	49.603	11.6129	34.5975	42.5458	39.6035	47.5494	41.0741	5.42233

## Sheet: Suppl. Dataset S8
Supplemental Dataset S8: Membrane lipids of wild-type and tgd1-1 sdp1-4 roots - relative composition of species per class. 12d-old and 14 d-old seedlings of Arabidopsis Col-0 and tgd1-1 sdp1-4, respectively, were grown on 1/2 MS with 1 % sucrose and were subjected to heat stress for 24 h at 37°C or kept at 23°C (control). Afterwards, seedling roots were harvested and their lipids extracted and me…
			mol%																	mol%
			Col-0 control							Col-0 heat										tgd1-1 sdp1-4 control						tgd1-1 sdp1-4 heat
	Lipid class	n carbon atoms and double bonds	Col-0 control 1	Col-0 control 2	Col-0 control 3	Col-0 control 4	Col-0 control 5	Mean	SD	Col-0 heat 1	Col-0 heat 2	Col-0 heat 3	Col-0 heat 4	Mean	SD			Lipid class	n carbon atoms and double bonds	tgd1-1 sdp1-4 control 1	tgd1-1 sdp1-4 control 2	tgd1-1 sdp1-4 control 3	tgd1-1 sdp1-4 control 4	Mean	SD	tgd1-1 sdp1-4 heat 1	tgd1-1 sdp1-4 heat 2	tgd1-1 sdp1-4 heat 3	tgd1-1 sdp1-4 heat 4	Mean	SD
	MGDG	34:6	19.9583	20.1399	21.4644	16.5024	18.6198	19.337	1.87788	10.1548	11.4792	11.8844	10.8818	11.1	0.752795			MGDG	34:6	7.26869	5.56664	7.67237	6.08478	6.64812	0.986771	1.02197	0.353673	0.123992	0.558623	0.514565	0.382028
	MGDG	34:5	1.31873	1.82819	1.69502	1.64852	2.29992	1.75807	0.3562	1.73874	1.31635	1.06681	1.60006	1.43049	0.299477			MGDG	34:5	2.44645	2.89622	2.76443	2.62947	2.68414	0.192278	1.25462	1.08722	0.749332	0.668348	0.939879	0.277373
	MGDG	34:4	1.51849	1.3358	1.30565	1.04634	2.42554	1.52637	0.530102	1.40296	1.09097	0.998786	0.640466	1.03329	0.313837			MGDG	34:4	3.8147	2.54235	3.663	3.34254	3.34065	0.567427	1.98262	1.85357	2.01467	1.96714	1.9545	0.0701356
	MGDG	34:3	3.09059	2.20733	2.7351	3.99282	1.58147	2.72146	0.910591	2.69167	3.71789	2.72346	4.10109	3.30853	0.711468			MGDG	34:3	7.17005	6.1551	9.38283	7.26587	7.49346	1.35613	3.73583	4.75121	3.56254	4.17779	4.05684	0.530459
	MGDG	34:2	1.11586	3.98388	2.92038	1.96088	3.77355	2.75091	1.2137	3.41793	2.68013	2.09808	2.33517	2.63283	0.575374			MGDG	34:2	5.16809	7.62322	6.40018	4.7161	5.97689	1.30809	7.28428	7.04495	6.89869	4.44383	6.41794	1.32563
	MGDG	34:1	6.03074	4.93144	6.53634	6.3179	5.31108	5.8255	0.680781	5.26882	6.06237	6.79289	5.07741	5.80037	0.787178			MGDG	34:1	10.261	8.92824	8.62481	10.2472	9.51531	0.862041	12.178	12.528	12.4652	10.9309	12.0255	0.745472
	MGDG	36:6	40.2229	40.8756	31.1973	40.2221	37.2409	37.9518	4.0308	25.0977	24.5689	24.995	19.9194	23.6452	2.49444			MGDG	36:6	13.7159	13.5346	22.2994	16.2295	16.4449	4.09219	6.3434	6.39003	5.12003	5.63992	5.87335	0.608243
	MGDG	36:5	9.22659	10.7493	9.64367	10.5919	10.541	10.1505	0.673854	16.8637	22.7264	22.4842	24.6755	21.6874	3.36211			MGDG	36:5	12.717	11.265	9.10458	8.16171	10.3121	2.06347	8.20863	10.8964	11.5788	10.9762	10.415	1.50214
	MGDG	36:4	4.69248	5.05937	8.52696	4.54234	6.62576	5.88938	1.69079	16.7978	10.5145	12.6489	15.8041	13.9413	2.88925			MGDG	36:4	15.2831	17.1811	11.7928	16.4716	15.1822	2.39139	20.7104	19.7796	21.3691	23.5659	21.3563	1.61094
	MGDG	36:3	1.25056	1.6369	1.40819	0.852655	1.04552	1.23876	0.305687	2.2357	2.19595	3.19891	2.42525	2.51395	0.46747			MGDG	36:3	6.8867	7.20614	7.48862	7.24842	7.20747	0.247398	13.5174	15.3683	13.4744	13.0928	13.8632	1.02135
	MGDG	36:2	2.08691	0.521626	1.18828	2.49702	1.84759	1.62829	0.779652	1.5727	1.70905	1.43449	2.3743	1.77263	0.416476			MGDG	36:2	4.19878	4.65476	3.46846	3.81074	4.03319	0.510611	8.99591	6.7613	5.84104	10.7433	8.0854	2.2124
	MGDG	36:1	8.09615	5.10897	8.26909	6.8594	7.06991	7.0807	1.26295	10.4266	7.81341	6.35271	7.46498	8.01442	1.72455			MGDG	36:1	7.79725	8.10104	4.61818	8.49651	7.25324	1.77989	9.83858	7.03991	12.5358	8.12596	9.38506	2.39569
	DGDG	34:6	1.43229	1.11625	1.39538	0.851356	1.19801	1.19866	0.23489	1.3548	2.32186	1.44254	1.42013	1.63483	0.459527			DGDG	34:6	1.61279	1.59423	1.46837	1.61529	1.57267	0.0701652	0.778331	1.4077	0.581165	1.32279	1.0225	0.40536
	DGDG	34:5	1.43258	0.329201	0.389269	0.458076	0.593494	0.640523	0.453569	0	0.102233	0.532034	0.474175	0.27711	0.265325			DGDG	34:5	1.13482	1.0519	0.308398	0.62815	0.780818	0.385267	1.32621	0.899262	1.15751	1.59669	1.24492	0.292956
	DGDG	34:4	1.42952	1.49924	1.26465	1.83188	1.06425	1.41791	0.285781	1.32485	1.39968	0.531736	0.698905	0.988792	0.437682			DGDG	34:4	1.07805	1.07045	1.0234	2.36583	1.38443	0.654711	2.14205	1.02307	1.65311	1.42678	1.56125	0.466724
	DGDG	34:3	8.25002	13.1677	9.56204	11.4152	10.6527	10.6095	1.86145	8.10985	8.25045	9.53041	8.65623	8.63674	0.639233			DGDG	34:3	6.31178	8.51334	7.05973	8.50959	7.59861	1.09741	4.99275	6.37309	4.59082	5.76855	5.4313	0.795704
	DGDG	34:2	4.67016	6.64668	5.91397	10.0102	9.15674	7.27954	2.23911	8.30364	6.88892	4.83748	7.47179	6.87546	1.47748			DGDG	34:2	5.97883	10.418	7.59457	9.5925	8.39597	2.00041	5.64346	6.19502	7.64348	5.56684	6.2622	0.962427
	DGDG	34:1	2.81682	1.3546	1.63195	1.07813	2.0391	1.78412	0.677783	2.20004	2.44751	2.45878	3.30973	2.60401	0.485394			DGDG	34:1	3.74666	6.94752	4.63462	3.403	4.68295	1.5964	6.33578	7.11012	6.6062	6.11839	6.54262	0.427725
	DGDG	36:6	29.4915	30.5947	29.0591	26.3564	24.082	27.9168	2.65031	20.5806	20.1153	19.5487	20.5297	20.1936	0.477784			DGDG	36:6	11.7806	10.1623	12.4785	14.3015	12.1807	1.71468	9.87245	9.39782	9.07316	7.67242	9.00396	0.946428
	DGDG	36:5	14.78	13.7523	12.4464	13.4279	12.9292	13.4672	0.885687	15.7559	13.4403	17.0217	13.6234	14.9603	1.73014			DGDG	36:5	7.75159	7.87276	7.95264	11.2899	8.71672	1.71742	8.17805	7.8649	10.7742	8.8322	8.91233	1.30502
	DGDG	36:4	7.92441	10.8478	10.0988	12.9979	12.2462	10.823	1.98007	11.0167	8.27596	8.48443	9.91503	9.42302	1.28822			DGDG	36:4	14.7463	15.9048	11.955	14.5259	14.283	1.66569	14.912	10.6656	13.8452	17.6021	14.2562	2.86862
	DGDG	36:3	3.89239	2.64159	2.40487	2.68911	3.26669	2.97893	0.600946	3.56126	2.72171	3.71518	6.27553	4.06842	1.53481			DGDG	36:3	6.99323	7.82429	6.34204	8.5772	7.43419	0.973977	9.18223	12.5353	10.5336	11.4108	10.9155	1.41645
	DGDG	36:2	1.58501	2.08501	1.68003	1.56016	1.04954	1.59195	0.369505	1.15712	1.31944	1.78295	1.66321	1.48068	0.29176			DGDG	36:2	3.65685	3.08223	3.82587	3.69805	3.56575	0.330283	5.01125	6.95539	7.4849	5.78428	6.30896	1.11953
	DGDG	36:1	2.54028	1.4553	2.64959	1.84985	3.30003	2.35901	0.720893	4.22566	2.6643	3.18068	3.70316	3.44345	0.672167			DGDG	36:1	2.74256	2.06556	3.89923	2.60847	2.82895	0.771219	4.64188	4.33062	4.44895	3.36054	4.1955	0.57123
	SQDG	34:6	3.43278	2.08426	1.80056	5.12021	1.72376	2.83231	1.45327	6.32254	1.13919	3.15575	2.31328	3.23269	2.2197			SQDG	34:6	5.74749	2.91565	1.32223	3.02842	3.25345	1.83617	1.68701	2.61244	4.65391	2.62283	2.89405	1.25259
	SQDG	34:5	0	0	1.99599	0	1.98812	0.796823	1.0911	1.99659	0.905165	1.4332	3.48538	1.95508	1.11328			SQDG	34:5	0.574156	2.79942	0.0118033	0	0.846345	1.32933	3.37294	1.52899	0.282269	1.91808	1.77557	1.27314
	SQDG	34:4	2.48102	1.43929	3.00334	2.54183	0.0723241	1.90756	1.17466	1.38872	1.50292	0	3.38024	1.56797	1.38795			SQDG	34:4	0	0	1.33178	5.5287	1.71512	2.61875	3.4616	1.442	3.13618	1.6092	2.41224	1.03465
	SQDG	34:3	11.4023	16.906	19.4045	8.94039	11.9732	13.7253	4.29334	19.6982	9.98114	14.2438	10.6053	13.6321	4.45954			SQDG	34:3	7.15421	7.38887	6.82996	8.71265	7.52142	0.826552	6.20922	8.60904	7.36869	6.12556	7.07813	1.16769
	SQDG	34:2	12.3883	14.1795	6.49613	18.1168	15.3	13.2962	4.33299	18.4597	21.9287	13.3268	16.3095	17.5062	3.62249			SQDG	34:2	13.1106	9.40787	19.2077	11.2361	13.2406	4.25565	15.4379	17.5429	12.6111	10.2812	13.9683	3.18194
	SQDG	34:1	6.29249	4.98336	9.06545	4.86604	6.65275	6.37202	1.69824	10.7572	7.31068	6.82064	2.55156	6.86002	3.36429			SQDG	34:1	7.12788	12.7592	11.9869	4.67332	9.13681	3.8817	12.2461	12.9492	10.393	16.1898	12.9445	2.41733
	SQDG	36:6	23.6875	32.0382	30.6997	36.7931	23.312	29.3061	5.76541	28.2645	37.1246	25.4642	27.9227	29.694	5.10836			SQDG	36:6	37.3768	23.5556	24.3687	18.678	25.9948	7.99332	18.7052	21.7287	26.9582	17.7446	21.2842	4.14617
	SQDG	36:5	9.57198	4.04817	6.63506	6.35311	18.3002	8.9817	5.56639	0.579954	5.47933	8.41284	8.36401	5.70903	3.68419			SQDG	36:5	3.96698	14.3623	10.5578	12.2622	10.2873	4.49167	12.0621	7.98799	9.00794	12.8732	10.4828	2.35283
	SQDG	36:4	14.1256	7.98811	6.70376	8.42675	8.46452	9.14174	2.87589	7.45229	4.19442	13.9057	13.0198	9.64307	4.62097			SQDG	36:4	17.0047	15.2879	8.83706	13.3383	13.617	3.52107	11.1544	7.27124	8.29881	15.236	10.4901	3.56498
	SQDG	36:3	7.98915	8.67289	8.81701	6.41711	7.98496	7.97623	0.951753	1.92677	7.78608	4.86318	7.1797	5.43893	2.65871			SQDG	36:3	2.46732	8.01979	10.0077	9.99444	7.6223	3.56131	8.23786	8.13206	8.57713	8.73371	8.42019	0.282362
	SQDG	36:2	2.13004	6.92932	4.73213	0.95457	1.37793	3.2248	2.53766	1.43244	1.38788	5.16666	2.85784	2.71121	1.77362			SQDG	36:2	2.27831	3.12553	3.32523	10.8606	4.89743	4.0013	5.9625	6.31527	5.28895	4.38978	5.48913	0.847594
	SQDG	36:1	6.80609	0.805888	0.646356	1.92825	2.85024	2.60736	2.51199	1.72119	1.25986	3.33548	2.01058	2.08178	0.891145			SQDG	36:1	3.24292	0.628487	2.21321	1.77244	1.96426	1.0829	1.46324	3.88023	3.42392	2.2761	2.76087	1.09719
	PA	34:6	0.530315	0.391033	0	0	0.410713	0.266412	0.248972	0.203379	0.0739403	0	0.449518	0.181709	0.197335			PA	34:6	0	0	0	0	0	0	0.184762	0.86474	0.293864	0.198217	0.385396	0.323233
	PA	34:5	2.88859	1.34622	1.10855	1.06424	0.683593	1.41824	0.855577	1.33407	0.676648	1.79446	2.35761	1.5407	0.712043			PA	34:5	1.6242	1.65047	0	0.45084	0.931379	0.83576	0.367417	1.11622	0.825812	1.28368	0.898283	0.401289
	PA	34:4	0.896944	0.288489	0.655684	0.536384	0.720291	0.619558	0.22634	0.680267	0.465033	0.329052	1.34129	0.703911	0.448848			PA	34:4	0.0335977	0.61564	0	0.345777	0.248754	0.289937	0.125609	0.334333	0.17778	0.306175	0.235974	0.100282
	PA	34:3	22.0511	24.3856	23.1569	19.9117	23.3838	22.5778	1.70576	22.244	22.2008	15.4769	18.8744	19.699	3.22708			PA	34:3	9.22145	10.3039	11.201	15.1842	11.4776	2.60021	9.8731	8.25309	6.25005	3.74331	7.02988	2.64511
	PA	34:2	24.5483	25.2036	22.2405	27.0019	26.3107	25.061	1.84167	37.309	30.9249	32.0734	33.859	33.5416	2.78668			PA	34:2	23.7198	27.5607	32.6827	26.088	27.5128	3.79242	24.1373	28.0006	28.8388	28.448	27.3562	2.17307
	PA	34:1	5.64977	1.99165	2.19183	2.87208	2.85184	3.11143	1.47202	2.27957	5.82602	9.24465	7.99472	6.33624	3.05103			PA	34:1	9.82656	9.54085	6.547	6.44531	8.08993	1.8445	21.4807	20.2604	23.8317	23.2196	22.1981	1.63106
	PA	36:6	5.49434	7.50747	9.5954	11.2773	6.09075	7.99305	2.42136	5.02945	3.55401	2.96206	3.43585	3.74534	0.893468			PA	36:6	3.30031	2.84112	1.01991	3.91776	2.76978	1.24719	1.01739	0.488183	0.40312	1.30674	0.80386	0.431561
	PA	36:5	15.8949	17.1369	17.4253	16.3593	16.8896	16.7412	0.614137	10.874	12.4293	7.95419	9.09976	10.0893	1.96885			PA	36:5	9.91352	6.37931	6.30877	11.1912	8.44821	2.48522	5.61992	7.12562	5.72923	4.40345	5.71956	1.11343
	PA	36:4	13.5484	16.5602	17.0786	16.5486	14.347	15.6165	1.56412	13.4792	13.0809	14.1436	11.7818	13.1214	0.994845			PA	36:4	20.0726	18.2821	19.6664	19.4979	19.3798	0.770478	12.9605	13.3328	12.1885	11.1754	12.4143	0.953577
	PA	36:3	6.48981	2.31069	4.37166	2.96034	5.70932	4.36837	1.76885	3.97203	5.64467	7.6741	7.1696	6.1151	1.66898			PA	36:3	14.1122	15.4116	18.0288	11.9265	14.8697	2.55014	15.7343	9.704	11.3677	12.8926	12.4247	2.56203
	PA	36:2	2.00745	2.87805	2.17557	1.4682	2.60242	2.22634	0.545766	2.59491	5.12375	8.34753	3.6365	4.92567	2.50618			PA	36:2	8.17577	7.41431	4.54546	4.95247	6.272	1.79363	8.49897	10.5199	10.0935	13.0229	10.5338	1.8735
	PS	34:4	0.38178	0	0	0.284582	0.2126	0.175792	0.171338	0	0.24156	0	0.310992	0.138138	0.162007			PS	34:4	0	0.104629	0.0973415	0	0.0504927	0.0583798	0.444568	0	0	0.141302	0.146468	0.2096
	PS	34:3	10.0258	7.47809	8.4756	8.98194	9.95113	8.98252	1.06618	7.79189	8.42308	4.66596	6.28487	6.79145	1.67704			PS	34:3	2.25201	4.90527	5.97688	6.91561	5.01244	2.01525	2.41373	2.66353	2.18384	2.71164	2.49319	0.244095
	PS	34:2	5.28805	8.43526	9.66288	5.24369	8.58065	7.44211	2.04252	6.25013	7.52918	9.85307	10.2588	8.4728	1.90837			PS	34:2	10.0687	10.1442	9.74106	10.0618	10.004	0.179193	9.88285	7.34947	12.1304	12.1234	10.3715	2.27555
	PS	34:1	1.33607	0	0.569757	0.482162	0.224969	0.522593	0.506778	1.74383	0.319576	1.65409	2.23254	1.48751	0.819061			PS	34:1	3.16165	2.28478	3.82263	1.89027	2.78983	0.869715	5.39691	5.34512	4.67104	5.03795	5.11275	0.334386
	PS	36:6	1.28957	0.284522	1.07663	1.53451	1.8191	1.20087	0.582348	0.801879	0.548609	0.768398	1.07858	0.799366	0.217411			PS	36:6	0.706814	1.44455	0.443836	0.376434	0.742909	0.488996	0.874919	0.744111	0.195846	1.28129	0.774042	0.448213
	PS	36:5	3.8303	2.75951	2.21092	2.61512	1.68059	2.61929	0.795949	1.38166	2.37221	1.52108	1.74749	1.75561	0.437839			PS	36:5	1.15224	0.834808	2.01166	1.6887	1.42185	0.528014	1.10962	1.31965	1.00482	1.94105	1.34379	0.419141
	PS	36:4	2.15717	2.41067	2.58401	1.44494	1.65483	2.05033	0.487081	2.13399	1.84556	2.3709	2.78192	2.28309	0.395899			PS	36:4	2.01047	3.0995	3.52783	2.36457	2.75059	0.688631	2.04552	2.64353	2.07365	1.96518	2.18197	0.311122
	PS	36:3	2.38257	1.59358	2.23457	2.29477	2.4291	2.18692	0.340176	2.70525	3.61595	3.57425	2.94765	3.21077	0.455			PS	36:3	4.3893	2.99763	3.21233	2.73424	3.33338	0.730598	4.3034	1.74465	3.01952	2.58686	2.91361	1.06708
	PS	36:2	1.76195	0.849728	0.893537	1.01223	2.90959	1.48541	0.877933	2.95177	2.64698	1.67083	1.54302	2.20315	0.701557			PS	36:2	2.84227	3.13757	2.50778	2.2658	2.68835	0.381507	4.63997	6.70568	5.62793	5.1047	5.51957	0.887772
	PS	36:1	0	0.390625	0.568319	0.156321	0.509663	0.324986	0.24067	0.43933	0.787072	0.860869	0.146023	0.558323	0.330661			PS	36:1	0.673343	0	0.202963	1.12989	0.50155	0.504987	1.44405	1.47143	2.49061	2.66782	2.01848	0.65161
	PS	38:6	0.214399	0.869436	0.0642572	0.321267	0.405317	0.374935	0.304396	0.274517	0.0207595	0.562576	0	0.214463	0.263505			PS	38:6	0.517084	0.507419	1.05364	0.323561	0.600425	0.314986	0.0595616	0.614002	0.264529	0.483302	0.355349	0.244276
	PS	38:5	0.255805	0.0606306	0.327563	0.0819989	0.28134	0.201468	0.121799	0.455777	0.291937	0.0106236	0.156238	0.228644	0.190062			PS	38:5	0.232116	0.851237	0	0.116539	0.299973	0.37953	0.241004	1.6775	0.0890884	0.999426	0.751754	0.734468
	PS	38:4	1.00111	0.32334	0.149557	1.09153	0.0217166	0.517451	0.495549	0.380202	0.43771	0.81318	0.00699432	0.409522	0.329961			PS	38:4	0.349602	0.389475	0.00460009	0	0.185919	0.212657	0.389558	0.0399902	0.0998766	0.827632	0.339264	0.359585
	PS	38:3	3.14122	2.2903	1.93694	2.82234	2.02026	2.44221	0.521903	1.52331	2.30413	3.36027	3.68787	2.7189	0.991922			PS	38:3	1.25156	2.70271	2.33532	1.43465	1.93106	0.699286	2.54603	3.21386	2.3272	3.36238	2.86237	0.503335
	PS	38:2	2.33827	2.43001	1.47529	0.523074	1.56498	1.66633	0.77274	2.09886	3.08471	2.17781	3.27124	2.65816	0.605909			PS	38:2	1.96459	1.89692	2.27977	2.43486	2.14404	0.25578	4.72366	3.21092	2.87936	2.9382	3.43803	0.869168
	PS	38:1	0.551596	0.183375	0.340952	0.462614	0.209117	0.349531	0.158915	0.133021	0.0632458	0.271564	0.173183	0.160254	0.0870045			PS	38:1	0.881206	0.375901	0.149337	0	0.351611	0.385403	1.53502	0.684123	0.333321	1.53016	1.02066	0.608236
	PS	40:4	0.298513	1.30001	0.658017	0.634052	0.462411	0.6706	0.380605	0.259603	0.51014	0.217407	0.739244	0.431598	0.242401			PS	40:4	0.156122	0.582864	0.310946	0.322536	0.343117	0.176922	0.849589	1.15866	0.214365	0.113257	0.583967	0.50299
	PS	40:3	12.4735	10.7878	9.46581	14.5397	14.2076	12.2949	2.17971	11.4069	9.75275	11.8763	12.3812	11.3543	1.1394			PS	40:3	8.34404	8.6768	9.12078	7.44463	8.39656	0.709918	3.72885	5.18785	7.34016	5.5796	5.45911	1.48552
	PS	40:2	10.6828	10.3478	9.27799	10.1802	9.86456	10.0707	0.532519	14.6496	11.4522	11.6952	16.2203	13.5044	2.32179			PS	40:2	20.973	13.2654	15.4968	12.3997	15.5337	3.85376	16.8485	21.4275	20.6292	16.1279	18.7583	2.65778
	PS	40:1	0	0.0707375	0.670708	0	1.06791	0.36187	0.484903	0	0.742474	1.83359	0	0.644015	0.86685			PS	40:1	0.515195	0.78374	0.792455	2.48539	1.14419	0.903344	1.78383	1.12914	1.08294	3.05553	1.76286	0.919298
	PS	42:4	5.09377	5.83629	3.82288	4.32314	3.08809	4.43283	1.07226	3.89692	3.61805	3.41738	1.43441	3.09169	1.12221			PS	42:4	3.23294	3.22551	2.86329	3.11168	3.10835	0.172543	1.88022	2.76589	1.52401	1.28104	1.86279	0.65041
	PS	42:3	20.5705	23.9512	23.1295	24.8665	21.5134	22.8062	1.75571	19.163	18.9978	17.3385	19.4687	18.742	0.955803			PS	42:3	14.7214	15.283	14.1223	19.2436	15.8426	2.31635	9.6951	10.3638	8.46268	8.6223	9.28597	0.903209
	PS	42:2	12.3093	17.063	16.3475	13.4264	13.2257	14.4744	2.09492	17.9023	18.0133	17.104	11.9105	16.2326	2.90968			PS	42:2	16.8972	20.8508	17.4443	18.739	18.4828	1.75741	20.2642	15.5163	17.4647	17.5731	17.7046	1.95063
	PS	42:1	1.41332	0	1.69035	1.50192	0.565316	1.03418	0.721535	0.692292	1.31106	1.18293	0.971871	1.03954	0.270457			PS	42:1	0.838954	0.740095	1.29578	1.06251	0.984335	0.247588	1.45688	1.95442	2.62366	0.725066	1.69001	0.801475
	PS	44:3	1.1069	0.451678	1.28148	0.734337	1.02286	0.91945	0.327862	0.664219	0.293565	0.898366	0.507374	0.590881	0.255144			PS	44:3	1.55275	0.930743	0.485429	0.721138	0.922514	0.457842	0.870198	0.263196	0.925575	0.309216	0.592046	0.354375
	PS	44:2	0.185824	0.488213	1.08494	0.55666	0.507202	0.564567	0.325352	0.370758	0.776261	0.300883	0.0588303	0.376683	0.298034			PS	44:2	0.315407	0.129752	0.743267	0.758196	0.486656	0.314266	0.572266	0.805666	0.34171	0.910599	0.65756	0.25364
	PI	34:4	0.31246	0.45096	0.286852	0.163186	0.262608	0.295213	0.103825	0.0876841	0.244497	0.252916	0.135933	0.180257	0.0815278			PI	34:4	0.164327	0.229898	0.134019	0.15301	0.170314	0.0416449	0.113182	0.127673	0.177198	0.230501	0.162138	0.0531817
	PI	34:3	38.3589	38.0772	37.0768	38.8831	41.1648	38.7122	1.52045	31.7344	34.0921	30.1357	31.0193	31.7454	1.69565			PI	34:3	16.4187	15.2571	16.8335	16.3279	16.2093	0.671888	10.457	9.94436	9.35269	9.00466	9.68967	0.641979
	PI	34:2	41.2829	41.5646	41.9323	41.1277	39.0207	40.9856	1.14026	47.4369	45.4463	47.8466	46.6755	46.8513	1.05491			PI	34:2	49.4596	50.0684	50.8587	52.2231	50.6524	1.19351	49.3485	48.7924	53.1432	48.289	49.8933	2.20941
	PI	34:1	5.03881	4.8842	6.28281	5.96489	6.10983	5.65611	0.646311	10.1798	9.98623	10.9366	11.764	10.7166	0.809721			PI	34:1	18.1213	19.1419	16.4805	16.3976	17.5353	1.33307	28.5164	29.5928	27.629	31.2057	29.236	1.5392
	PI	36:6	3.08618	3.15473	3.49625	3.08845	2.06044	2.97721	0.539823	2.84067	2.53322	2.59406	1.96725	2.4838	0.369137			PI	36:6	2.50922	1.8301	2.21468	1.4259	1.99497	0.470371	1.26365	0.890379	1.05962	1.19071	1.10109	0.163886
	PI	36:5	3.12239	3.37229	2.73107	2.80679	3.22882	3.05227	0.27474	1.51556	1.32995	1.67759	1.78899	1.57803	0.199883			PI	36:5	1.48813	1.58543	1.65188	1.44822	1.54342	0.092462	0.608687	0.98795	0.569189	0.888812	0.76366	0.206401
	PI	36:4	2.83883	2.76025	2.48062	2.08966	2.2015	2.47417	0.330551	1.90751	1.93183	1.72977	1.64878	1.80447	0.137426			PI	36:4	2.88277	3.68811	3.06567	3.05526	3.17295	0.353532	1.58562	1.52785	1.25653	2.06311	1.60828	0.335448
	PI	36:3	2.95992	2.3359	2.95878	2.86476	2.70675	2.76522	0.261257	1.76993	1.97171	2.0434	1.8212	1.90156	0.12757			PI	36:3	4.318	2.89637	3.80489	4.24443	3.81592	0.653552	2.68967	2.0983	2.29595	2.12243	2.30159	0.273293
	PI	36:2	2.45927	2.92848	2.0168	1.89112	2.16069	2.29127	0.414357	1.65305	1.6336	1.73654	1.9724	1.7489	0.155547			PI	36:2	3.14008	3.61662	3.65315	3.85906	3.56723	0.304106	3.4233	4.13281	2.68897	3.6101	3.4638	0.597489
	PI	36:1	0.540275	0.471438	0.737713	1.12036	1.08383	0.790723	0.300852	0.874412	0.830494	1.04686	1.20663	0.9896	0.172206			PI	36:1	1.49792	1.6861	1.30298	0.865466	1.33812	0.351788	1.99406	1.90542	1.82765	1.39496	1.78052	0.265883
	PG	32:1	0.712648	0.516488	0.481445	0.949758	0.504025	0.632873	0.199912	0.425288	0.371625	1.0853	0.617612	0.624956	0.324557			PG	32:1	0.545231	0.729616	0.230045	1.04552	0.637603	0.34132	0.794628	1.00106	0.826795	0.578854	0.800334	0.173279
	PG	32:0	13.2215	9.58637	10.8097	11.1808	10.4625	11.0522	1.34885	14.3704	14.5712	15.7136	14.9092	14.8911	0.591667			PG	32:0	11.3559	10.7462	10.2501	18.3414	12.6734	3.80564	14.8906	20.1218	16.7964	14.7872	16.649	2.4927
	PG	34:4	1.16503	1.04176	1.49677	0.786536	1.03665	1.10535	0.258446	0.829495	0.514958	0.292319	0.760902	0.599418	0.245259			PG	34:4	0.408402	0.318052	0.311817	0.344358	0.345657	0.0441428	0.293912	0	0.0199051	0.103965	0.104445	0.134106
	PG	34:3	14.5221	17.8249	13.3057	12.7779	13.7982	14.4458	1.99529	5.3288	5.33383	7.14663	5.5261	5.83384	0.880001			PG	34:3	5.13085	6.76315	8.47751	7.02411	6.84891	1.37139	1.58947	1.20633	1.30259	2.1028	1.5503	0.402686
	PG	34:2	14.2313	14.517	10.3927	12.4425	9.58102	12.2329	2.21776	6.2834	5.72282	8.16527	9.04775	7.30481	1.5625			PG	34:2	12.2701	14.1759	18.1339	15.8225	15.1006	2.48925	8.82896	7.97876	9.23086	10.3228	9.09034	0.973408
	PG	34:1	3.9334	4.87639	2.02465	1.65964	2.31188	2.96119	1.37894	4.8761	2.45112	3.0851	4.88323	3.82389	1.24628			PG	34:1	8.56662	9.06724	11.2772	8.75458	9.41642	1.2576	10.8052	8.59318	9.10346	9.53304	9.50871	0.945831
	PG	34:0	52.214	51.6371	61.4891	60.2028	62.3057	57.5697	5.21065	67.8865	71.0344	64.5118	64.2552	66.922	3.20224			PG	34:0	61.7229	58.1999	51.3193	48.6675	54.9774	6.03	62.7973	61.0988	62.72	62.5713	62.2969	0.804173
	PE	34:4	0.544559	0.363062	0.361531	0.389968	0.296647	0.391154	0.0923754	0.355042	0.285901	0.437988	0.306851	0.346445	0.0675462			PE	34:4	0.291568	0.235091	0.212466	0.145712	0.221209	0.0603308	0.231502	0.202995	0.114617	0.233877	0.195748	0.0558775
	PE	34:3	17.3049	19.2561	18.3651	19.9974	18.4184	18.6684	1.01552	16.7296	19.4445	17.1183	15.2938	17.1466	1.72125			PE	34:3	7.69655	8.49251	8.32454	9.0166	8.38255	0.54408	4.99542	5.80483	4.50165	4.71773	5.00491	0.570295
	PE	34:2	22.9303	23.3425	25.021	24.7508	23.4071	23.8903	0.931926	29.3561	27.1132	27.4268	25.4951	27.3478	1.584			PE	34:2	27.1225	28.4506	25.1399	26.4897	26.8007	1.3761	29.2651	29.639	31.6327	28.4152	29.738	1.36298
	PE	34:1	1.09849	0.649255	0.983757	1.00946	0.641043	0.876399	0.215372	2.55565	2.09629	2.85519	3.1337	2.66021	0.443904			PE	34:1	4.80188	3.95546	3.87637	4.12361	4.18933	0.421177	10.3519	9.93459	10.5258	10.9583	10.4426	0.423915
	PE	36:6	6.8467	6.8927	5.41241	5.71202	7.31366	6.4355	0.824533	2.80625	3.56661	3.47967	3.17402	3.25664	0.344238			PE	36:6	2.12532	2.01754	3.11198	2.55905	2.45347	0.497493	0.831154	0.976199	0.681241	0.82922	0.829454	0.120421
	PE	36:5	17.0144	17.0451	16.1186	16.067	16.9471	16.6385	0.499669	12.8058	12.93	12.6974	11.6512	12.5211	0.587664			PE	36:5	10.7741	10.357	11.5549	10.3731	10.7648	0.560957	6.35383	5.7213	5.43646	5.90364	5.85381	0.384815
	PE	36:4	15.9222	15.1305	16.4228	13.5026	15.4698	15.2896	1.11077	16.8256	17.2501	18.2268	18.7855	17.772	0.894835			PE	36:4	20.4879	19.7062	20.6979	18.8692	19.9403	0.831823	18.1254	16.5061	17.2906	15.3291	16.8128	1.18979
	PE	36:3	4.17996	3.8322	4.87492	3.91377	4.11524	4.18322	0.411979	5.73264	5.28557	5.48219	5.91921	5.6049	0.278171			PE	36:3	10.8719	10.8677	10.9466	9.87891	10.6413	0.509526	11.7933	12.1991	11.3886	12.6475	12.0071	0.540122
	PE	36:2	1.93077	1.9149	1.65621	1.88088	1.34968	1.74649	0.247986	3.54216	2.86919	2.94335	3.79926	3.28849	0.454668			PE	36:2	3.86037	4.59347	3.90708	4.27357	4.15862	0.343769	7.94145	6.31964	7.1123	7.59723	7.24266	0.703087
	PE	36:1	0.197097	0.0443548	0.132804	0.189009	0.227724	0.158198	0.0722867	0.358059	0.24949	0.35086	0.360687	0.329774	0.0536835			PE	36:1	0.457672	0.343944	0.316949	0.584396	0.42574	0.122089	1.61163	1.6817	1.33945	1.44854	1.52033	0.155185
	PE	38:6	0.233669	0.305351	0.243433	0.252974	0.453284	0.297742	0.0912552	0.27608	0.169679	0.339124	0.215673	0.250139	0.0736046			PE	38:6	0.22664	0.285181	0.308013	0.452619	0.318113	0.0959959	0.189768	0.506394	0.401346	0.351683	0.362298	0.131868
	PE	38:5	0.208477	0.289107	0.164268	0.413665	0.345683	0.28424	0.10085	0.282014	0.366701	0.219609	0.287176	0.288875	0.0602898			PE	38:5	0.290601	0.157594	0.157431	0.245451	0.212769	0.0664143	0.176759	0.293069	0.173799	0.152866	0.199123	0.0635269
	PE	38:4	0.273128	0.482322	0.37491	0.34362	0.347953	0.364387	0.0759095	0.250962	0.400243	0.248393	0.234234	0.283458	0.078203			PE	38:4	0.539142	0.35789	0.451059	0.424817	0.443227	0.0750161	0.133536	0.210623	0.327564	0.235814	0.226884	0.0799888
	PE	38:3	1.29663	1.35131	1.48101	1.82003	1.88998	1.56779	0.271734	1.28973	1.83479	2.05066	2.45667	1.90796	0.486143			PE	38:3	1.02037	0.783222	0.982731	1.3583	1.03616	0.238645	1.59457	1.40297	1.15745	1.16172	1.32918	0.210879
	PE	38:2	0.440355	0.574082	0.469223	1.08682	0.438285	0.601753	0.276764	1.29414	0.615495	0.797452	1.27513	0.995555	0.342056			PE	38:2	1.73312	1.65585	1.94654	1.34169	1.6693	0.250628	1.0811	2.27303	2.12633	3.23571	2.17904	0.881973
	PE	40:3	1.02139	0.976125	0.842326	0.94986	0.783457	0.914631	0.0985574	0.63518	0.707762	0.644206	0.962087	0.737308	0.153293			PE	40:3	0.962558	1.01758	0.917838	1.06904	0.991754	0.0657177	0.522687	0.917595	0.669516	0.991827	0.775406	0.217666
	PE	40:2	1.79932	1.95511	1.87372	1.8317	1.92797	1.87756	0.0647994	1.55197	1.31125	1.25443	1.77959	1.47431	0.240945			PE	40:2	2.0831	1.68963	1.76961	2.08227	1.90615	0.206442	1.7614	1.76301	1.77179	1.92352	1.80493	0.079194
	PE	40:1	0.0874152	0.0284624	0.10554	0.0740386	0.132425	0.0855762	0.0387035	0.0250562	0.156092	0.0589876	0.135231	0.0938418	0.0620066			PE	40:1	0.226556	0.440265	0.376502	0.395984	0.359827	0.0927666	0.293157	0.289743	0.205431	0.437666	0.306499	0.0963989
	PE	42:4	0.599627	0.684063	0.448755	0.623189	0.557905	0.582708	0.0876876	0.222674	0.385429	0.280165	0.397453	0.32143	0.0843225			PE	42:4	0.173622	0.264511	0.376079	0.567112	0.345331	0.169458	0.0440142	0.202673	0.0510585	0.113932	0.102919	0.073556
	PE	42:3	2.94072	2.42968	1.98022	2.41689	2.26692	2.40689	0.349011	1.10404	1.10175	1.23297	1.94523	1.346	0.404167			PE	42:3	1.29481	1.64254	1.55472	2.11508	1.65179	0.342334	0.871534	0.767527	1.08293	0.901433	0.905855	0.131259
	PE	42:2	3.12985	2.45369	2.66751	2.77428	2.66976	2.73901	0.247646	2.00122	1.85999	1.85545	2.39222	2.02722	0.25257			PE	42:2	2.95973	2.68619	3.07087	3.63375	3.08763	0.398349	1.83063	2.38785	2.00935	2.41359	2.16036	0.287172
	PC	32:0	0.142237	0.128008	0.165886	0.188046	0.140079	0.152851	0.0239871	0.469985	0.430145	0.528367	0.466926	0.473856	0.0406004			PC	32:0	0.118775	0.160055	0.128179	0.155729	0.140684	0.0203138	0.772351	0.959278	0.982246	0.724414	0.859572	0.130212
	PC	34:4	0.989749	0.957324	1.01482	0.829552	0.956677	0.949625	0.0713915	0.767349	0.90628	0.830036	0.815377	0.829761	0.0576119			PC	34:4	0.427055	0.494138	0.464885	0.422346	0.452106	0.0338781	0.281569	0.257906	0.285769	0.350385	0.293907	0.0395994
	PC	34:3	16.9578	17.3912	17.3217	18.341	17.9186	17.5861	0.543847	18.9183	20.8979	18.5994	16.7366	18.788	1.70417			PC	34:3	6.6854	6.8673	6.96355	7.51193	7.00704	0.355803	4.7708	4.8948	4.48723	4.48022	4.65826	0.207819
	PC	34:2	17.3159	17.464	18.6496	18.5181	18.0863	18.0068	0.60269	22.8091	20.6994	22.1661	20.3248	21.4999	1.18029			PC	34:2	17.7543	19.0642	16.913	18.8214	18.1382	0.995448	18.598	19.6369	19.5916	16.4409	18.5668	1.49618
	PC	34:1	2.21814	1.77746	1.69128	1.83628	1.68554	1.84174	0.219588	6.69551	5.78913	6.32691	7.70591	6.62937	0.808457			PC	34:1	10.761	10.7958	9.65755	10.2593	10.3684	0.533543	21.1797	22.0827	22.3157	23.2214	22.1999	0.838932
	PC	36:6	11.1132	11.5136	10.2773	10.6358	11.5527	11.0185	0.55571	4.86942	5.87472	5.19203	4.99156	5.23193	0.448689			PC	36:6	3.12659	3.52736	3.65337	3.84397	3.53782	0.303479	0.842727	0.860452	0.884844	1.09261	0.920158	0.116256
	PC	36:5	22.7556	22.6304	23.0491	22.9009	23.6711	23.0014	0.405886	13.4604	15.0431	14.1491	13.7155	14.092	0.694866			PC	36:5	10.43	11.3878	12.1062	12.056	11.495	0.781872	4.64408	4.79261	4.73367	5.01944	4.79745	0.160099
	PC	36:4	17.4221	17.239	17.7379	15.9553	16.4142	16.9537	0.742225	14.5165	14.1696	14.6132	15.6116	14.7277	0.619293			PC	36:4	21.7552	21.7219	22.1538	20.8923	21.6308	0.529991	13.335	13.1948	13.016	13.3833	13.2323	0.164864
	PC	36:3	5.41801	4.80647	4.70722	4.2843	4.22961	4.68912	0.479691	8.07748	7.69786	7.95619	9.19951	8.23276	0.66366			PC	36:3	17.0802	15.3193	16.9921	15.5274	16.2297	0.935718	16.5344	14.7309	15.5637	16.0157	15.7112	0.764429
	PC	36:2	2.61983	2.5504	2.58975	2.29805	2.2241	2.45643	0.181911	5.09334	4.10357	4.88609	6.1423	5.05632	0.840128			PC	36:2	8.07972	7.07234	7.38111	6.85934	7.34813	0.532691	12.621	11.5351	11.6659	12.7665	12.1471	0.636217
	PC	36:1	0.315922	0.168575	0.194316	0.175336	0.227556	0.216341	0.0601876	0.669013	0.580326	0.700117	0.710567	0.665006	0.0591473			PC	36:1	1.00911	1.09854	0.79508	1.16261	1.01634	0.160376	3.67514	3.76898	3.60404	3.49705	3.6363	0.11481
	PC	38:6	0.389319	0.348444	0.20398	0.145979	0.258338	0.269212	0.100329	0.0835499	0.108196	0.137329	0.142444	0.11788	0.0274105			PC	38:6	0.0476858	0.0627274	0.0738458	0.144441	0.082175	0.0428724	0.133739	0.0799926	0.0926141	0.0417014	0.0870117	0.0379345
	PC	38:5	0.327101	0.373638	0.250521	0.484177	0.274661	0.34202	0.0926556	0.192228	0.263995	0.236068	0.220752	0.228261	0.0299588			PC	38:5	0.193242	0.124137	0.249558	0.228446	0.198846	0.0549567	0.115956	0.122311	0.120702	0.0848669	0.110959	0.0176028
	PC	38:4	0.41109	0.426178	0.363064	0.472571	0.305165	0.395613	0.0639074	0.393295	0.368589	0.436077	0.354486	0.388112	0.0357741			PC	38:4	0.39676	0.407863	0.477378	0.427567	0.427392	0.0356759	0.255044	0.234299	0.209541	0.179533	0.219604	0.032552
	PC	38:3	0.411474	0.478183	0.357993	0.553782	0.427073	0.445701	0.0740739	0.554635	0.66231	0.73416	0.633761	0.646216	0.0742415			PC	38:3	0.508351	0.388042	0.491834	0.409965	0.449548	0.05943	0.437671	0.526349	0.404271	0.493982	0.465568	0.0548856
	PC	38:2	0.277092	0.335202	0.380897	0.516693	0.303877	0.362753	0.0943266	0.793086	0.67479	0.644084	0.49428	0.65156	0.122966			PC	38:2	0.457213	0.446154	0.407442	0.409233	0.43001	0.0254405	0.917141	1.06252	0.937991	0.884815	0.950618	0.077745
	PC	40:5	0.493951	0.650768	0.367803	0.617967	0.541936	0.534485	0.111773	0.559863	0.644553	0.749382	0.712706	0.666626	0.0833814			PC	40:5	0.219207	0.19113	0.206704	0.191429	0.202118	0.0135161	0.197602	0.211075	0.200197	0.199742	0.202154	0.00605384
	PC	40:4	0.149949	0.352805	0.307613	0.742738	0.319645	0.37455	0.220213	0.483714	0.4433	0.568653	0.426755	0.480605	0.0633868			PC	40:4	0.406375	0.449981	0.467341	0.337135	0.415208	0.0580244	0.271903	0.408876	0.366636	0.453942	0.375339	0.0776271
	PC	40:3	0.184737	0.28577	0.214193	0.321198	0.299139	0.261007	0.0585208	0.384595	0.416128	0.34083	0.324805	0.366589	0.0415841			PC	40:3	0.398468	0.291925	0.29459	0.215824	0.300201	0.0750017	0.213824	0.400605	0.311867	0.415295	0.335398	0.0930405
	PC	40:2	0.0867837	0.122595	0.154929	0.182295	0.163706	0.142062	0.0377074	0.208702	0.22607	0.205904	0.269282	0.22749	0.0292549			PC	40:2	0.14528	0.129368	0.122534	0.123638	0.130205	0.0104868	0.202408	0.239637	0.225552	0.254305	0.230476	0.0220892

## Sheet: Suppl. Dataset S9
Supplemental Dataset S9: Triacylglycerols of wild-type and tgd1-1 sdp1-4 roots - absolute levels. 12d-old and 14 d-old seedlings of Arabidopsis Col-0 and tgd1-1 sdp1-4, respectively, were grown on 1/2 MS with 1 % sucrose and were subjected to heat stress for 24 hours at 37°C or kept at 23°C (control). Immediately after the treatment, seedling roots were harvested, their triacylglycerols extracted…
					nmol/mg dry weight
						Col-0 control							Col-0 heat												tgd1-1 sdp1-4 control						tgd1-1 sdp1-4 heat
	Lipid class	n carbon atoms and double bonds		Molecular Ion (m/z)	Detection method	Col-0 control 1	Col-0 control 2	Col-0 control 3	Col-0 control 4	Col-0 control 5	Mean	SD	Col-0 heat 1	Col-0 heat 2	Col-0 heat 3	Col-0 heat 4	Col-0 heat 5	Mean	SD		Lipid class	n carbon atoms and double bonds			tgd1-1 sdp1-4 control 1	tgd1-1 sdp1-4 control 2	tgd1-1 sdp1-4 control 3	tgd1-1 sdp1-4 control 4	Mean	SD	tgd1-1 sdp1-4 heat 1	tgd1-1 sdp1-4 heat 2	tgd1-1 sdp1-4 heat 3	Mean	SD
	TAG	48:9	16:3-16:3-16:3	806.63	Neutral loss scan	0	0	0	3.70021e-05	1.01588e-05	9.43219e-06	1.43355e-05	0	3.27817e-05	0	0	0	6.55634e-06	1.31127e-05		TAG	48:9	806.63	16:3-16:3-16:3	0	0	0	0	0	0	0	0	0	0	0
	TAG	48:8		808.645	Neutral loss scan	9.91016e-06	6.54507e-06	0	0	1.16115e-05	5.61335e-06	4.86473e-06	0.00025649	0	1.60426e-05	3.52115e-05	1.5617e-05	6.46722e-05	9.65564e-05		TAG	48:8	808.645		0	0	0	0.000392348	9.80871e-05	0.000169892	6.74175e-05	7.14834e-05	0	4.63003e-05	3.27813e-05
	TAG	48:7		810.661	Neutral loss scan	0.000203864	0.000113629	9.75909e-05	7.55914e-05	0.000107558	0.000119647	4.40504e-05	4.48791e-05	3.90096e-05	2.19977e-05	0.000159746	4.53381e-05	6.21941e-05	4.95046e-05		TAG	48:7	810.661		0.000210019	8.63656e-05	0.000146173	4.23419e-05	0.000121225	6.31358e-05	0.000355069	0.00030598	0.000135206	0.000265418	9.42296e-05
	TAG	48:6		812.677	Neutral loss scan	0.00100973	0.00158112	0.00108567	0.000924943	0.000966673	0.00111363	0.000239716	0.00136866	0.00167467	0.00195777	0.00182772	0.00190083	0.00174593	0.000211173		TAG	48:6	812.677		0.000720258	0.00119649	0.00226655	0.000972733	0.00128901	0.000588993	0.00342748	0.0014649	0.00177268	0.00222169	0.000861835
	TAG	48:5		814.692	Neutral loss scan	0.000114421	0.000133925	4.27168e-05	4.77065e-05	0.000112519	9.02576e-05	3.75686e-05	0.000514181	0.000341753	0.000505284	0.000589916	0.000112758	0.000412778	0.000170455		TAG	48:5	814.692		0.000632899	0.000791005	0.000514578	0.00180914	0.000936906	0.000513046	0.00265034	0.000453848	0.00171484	0.00160634	0.000899989
	TAG	48:4		816.708	Neutral loss scan	0.000201842	8.12035e-05	0.000219536	0.000234503	0.000166575	0.000180732	5.46791e-05	0.00052367	0.00043007	0.000581301	0.000423945	0.000955055	0.000582808	0.00019526		TAG	48:4	816.708		0.00515719	0.00376865	0.00416429	0.00386037	0.00423763	0.000550736	0.00373615	0.00526036	0.00799389	0.00566347	0.00176143
	TAG	48:3		818.723	Neutral loss scan	0.00100937	0.000794412	0.00103709	0.00175002	0.00153239	0.00122466	0.000357027	0.00245833	0.0015205	0.00231162	0.00113607	0.00177479	0.00184026	0.000491244		TAG	48:3	818.723		0.0213128	0.0161983	0.0207913	0.0243094	0.020653	0.00290122	0.0169261	0.015166	0.0135771	0.0152231	0.00136782
	TAG	48:2		820.739	Neutral loss scan	0.00173628	0.00137676	0.00103847	0.00312328	0.00296694	0.00204834	0.000844696	0.00356687	0.00231128	0.00341933	0.00336897	0.00296792	0.00312687	0.000453476		TAG	48:2	820.739		0.0447391	0.0355192	0.0383848	0.0581918	0.0442087	0.00873547	0.0441591	0.0340809	0.0455603	0.0412667	0.00511327
	TAG	48:1		822.755	Neutral loss scan	0.00187822	0.00142564	0.00122561	0.00413841	0.00313045	0.00235967	0.0011089	0.00397984	0.00227476	0.0033636	0.0029023	0.00408167	0.00332043	0.000675933		TAG	48:1	822.755		0.0438304	0.0393357	0.0630992	0.0531542	0.0498549	0.00912749	0.0648883	0.0528761	0.0474973	0.0550872	0.00726998
	TAG	48:0	16:0-16:0-16:0	824.77	Neutral loss scan	0.00351825	0.00242291	0.00188502	0.00521299	0.00262379	0.00313259	0.00116583	0.0143195	0.00518857	0.00828714	0.0048933	0.00728931	0.00799555	0.00340819		TAG	48:0	824.77	16:0-16:0-16:0	0.0207767	0.0226986	0.023969	0.0225948	0.0225098	0.00113749	0.0442975	0.0306907	0.0366024	0.0371969	0.00557081
	TAG	50:9	16:3-16:3-18:3	834.661	Neutral loss scan	3.65392e-05	0.00018846	0	9.99104e-06	0.00018887	8.47721e-05	8.5665e-05	0.000731221	0.000680244	0.000372631	0.000270206	0.00013468	0.000437796	0.000231988		TAG	50:9	834.661	16:3-16:3-18:3	0.001801	0.00135374	0.00138915	0.00283693	0.0018452	0.000598957	0.00278549	0.00153554	0.00149143	0.00193748	0.000599901
	TAG	50:8		836.676	Neutral loss scan	7.03855e-05	8.50037e-05	0.000123606	0.000100837	0.000141143	0.000104195	2.55523e-05	0.00075207	0.000611885	0.000894496	0.000280016	0.000248748	0.000557443	0.000255619		TAG	50:8	836.676		0.00727213	0.00492054	0.0047778	0.00394232	0.00522819	0.0012378	0.00431727	0.00389558	0.00508306	0.00443197	0.000491522
	TAG	50:7		838.692	Neutral loss scan	0.000363956	0.000385586	0.00017798	0.000602717	0.000360559	0.000378159	0.000134955	0.00189007	0.00132632	0.00134576	0.00142537	0.000957257	0.00138896	0.000298193		TAG	50:7	838.692		0.00778943	0.00602031	0.00607328	0.00799545	0.00696962	0.000925882	0.01274	0.00842585	0.0129598	0.0113752	0.00208744
	TAG	50:6		840.708	Neutral loss scan	0.00453543	0.00412897	0.0033892	0.00373116	0.00414518	0.00398599	0.000392114	0.014851	0.011795	0.0149062	0.00938397	0.0102957	0.0122464	0.00228303		TAG	50:6	840.708		0.0607628	0.0503695	0.071259	0.085975	0.0670916	0.0131685	0.0729032	0.0488669	0.0604397	0.0607366	0.009815
	TAG	50:5		842.723	Neutral loss scan	0.00678807	0.00741077	0.00614379	0.00626593	0.00622427	0.00656657	0.000479173	0.0302787	0.021027	0.0304122	0.0195642	0.0193639	0.0241292	0.0051081		TAG	50:5	842.723		0.159255	0.133003	0.171026	0.195968	0.164813	0.0226496	0.236686	0.182253	0.209291	0.20941	0.0222223
	TAG	50:4		844.739	Neutral loss scan	0.0069711	0.00735878	0.00664109	0.00610933	0.00725214	0.00686649	0.000453015	0.036683	0.0256277	0.038383	0.0267134	0.0263074	0.0307429	0.00558088		TAG	50:4	844.739		0.333924	0.294259	0.383117	0.398098	0.352349	0.0410901	0.482476	0.360433	0.424393	0.422434	0.0498431
	TAG	50:3		846.755	Neutral loss scan	0.017742	0.0191168	0.0139158	0.0151151	0.0207977	0.0173375	0.00252782	0.0507843	0.0421868	0.0475336	0.0371062	0.0474925	0.0450207	0.00482317		TAG	50:3	846.755		0.810971	0.773324	0.976455	1.03	0.897687	0.108047	0.730465	0.548818	0.620167	0.63315	0.074723
	TAG	50:2		848.77	Neutral loss scan	0.0159038	0.0149792	0.0136474	0.0132522	0.0169887	0.0149543	0.00138898	0.0486401	0.0429148	0.0450685	0.0369871	0.0465681	0.0440357	0.00399051		TAG	50:2	848.77		1.83564	1.72213	2.13884	2.33224	2.00721	0.241703	1.41713	1.06685	1.04325	1.17575	0.170958
	TAG	50:1		850.786	Neutral loss scan	0.00395733	0.00400783	0.00358819	0.00516062	0.00456144	0.00425508	0.000549252	0.0262104	0.0181827	0.026029	0.0226966	0.0286093	0.0243456	0.00361086		TAG	50:1	850.786		1.10432	1.01939	1.31408	1.37668	1.20362	0.146586	1.21367	0.958598	0.967998	1.04676	0.118089
	TAG	50:0	16:0-16:0-18:0	852.802	Neutral loss scan	0.00599745	0.00368077	0.00285633	0.00692526	0.0033723	0.00456642	0.00159666	0.0131012	0.00445273	0.00727531	0.00540204	0.00554982	0.00715621	0.0031088		TAG	50:0	852.802	16:0-16:0-18:0	0.0895496	0.0931429	0.119048	0.0959028	0.0994107	0.011559	0.0889554	0.0731986	0.0884738	0.0835426	0.00731695
	TAG	52:9	16:3-18:3-18:3	862.692	Neutral loss scan	0.00216128	0.00174872	0.00166462	0.00124789	0.00133916	0.00163233	0.000325	0.00743853	0.00608029	0.00888633	0.00570355	0.00705425	0.00703259	0.00112026		TAG	52:9	862.692	16:3-18:3-18:3	0.0240321	0.0212091	0.0327984	0.0379678	0.0290019	0.00671245	0.0384313	0.0213329	0.0277406	0.0291683	0.00705298
	TAG	52:8		864.708	Neutral loss scan	0.00499788	0.00508719	0.00305273	0.00440043	0.00378736	0.00426512	0.000765399	0.0210965	0.0152709	0.0195941	0.0155133	0.014834	0.0172618	0.00257139		TAG	52:8	864.708		0.0768655	0.0707083	0.0876528	0.119923	0.0887874	0.0189716	0.116974	0.089164	0.0947415	0.100293	0.0120129
	TAG	52:7		866.723	Neutral loss scan	0.0160231	0.0142425	0.0124948	0.0120813	0.0127681	0.013522	0.00144735	0.0703402	0.0554009	0.0686393	0.0614172	0.0560429	0.0623681	0.00620222		TAG	52:7	866.723		0.208287	0.185376	0.249469	0.295541	0.234668	0.0419829	0.349467	0.248234	0.325416	0.307706	0.0431841
	TAG	52:6		868.739	Neutral loss scan	0.0855614	0.0827901	0.0721559	0.0728526	0.0867706	0.0800261	0.00627959	0.279297	0.249891	0.272909	0.209641	0.201191	0.242586	0.0319984		TAG	52:6	868.739		1.45359	1.31894	1.76536	1.9144	1.61307	0.237664	1.56672	1.12057	1.29312	1.3268	0.18369
	TAG	52:5		870.755	Neutral loss scan	0.120044	0.122999	0.114426	0.0974323	0.120984	0.115177	0.00931703	0.434123	0.364106	0.423121	0.323142	0.320651	0.373029	0.0480699		TAG	52:5	870.755		4.46452	4.05526	5.35897	5.59312	4.86797	0.630515	4.63678	3.46855	3.80375	3.9697	0.49115
	TAG	52:4		872.77	Neutral loss scan	0.0679534	0.0720713	0.0658738	0.0535133	0.0684359	0.0655695	0.00635006	0.356291	0.273955	0.344803	0.286568	0.310875	0.314499	0.0319439		TAG	52:4	872.77		7.38016	6.82428	8.91687	9.10045	8.05544	0.975434	8.3379	6.64805	7.29221	7.42605	0.696337
	TAG	52:3		874.786	Neutral loss scan	0.0194473	0.0211027	0.0217304	0.0152605	0.0185876	0.0192257	0.00227929	0.154571	0.10754	0.153646	0.132848	0.148086	0.139338	0.0177003		TAG	52:3	874.786		5.65766	5.1907	6.88207	7.00073	6.18279	0.7775	6.87497	5.488	6.39099	6.25132	0.574776
	TAG	52:2		876.802	Neutral loss scan	0.00989628	0.00976344	0.00791487	0.00774787	0.00913893	0.00889228	0.00090474	0.0597972	0.0427286	0.067816	0.0732224	0.0893586	0.0665846	0.0153584		TAG	52:2	876.802		2.68211	2.4615	3.32943	3.43589	2.97723	0.414575	3.18514	2.55373	2.95172	2.89686	0.260676
	TAG	52:1		878.817	Neutral loss scan	0.00220762	0.00297419	0.00214597	0.00278382	0.00223413	0.00246915	0.000341221	0.0113829	0.00783004	0.0133935	0.0118557	0.0147607	0.0118446	0.00233378		TAG	52:1	878.817		0.622338	0.555584	0.731824	0.810527	0.680068	0.098142	0.819262	0.625456	0.689864	0.711528	0.0805899
	TAG	52:0	16:0-18:0-18:0	880.833	Neutral loss scan	0.0076305	0.00466698	0.00457262	0.00768495	0.00460371	0.00583175	0.00149131	0.0112289	0.00566908	0.00844114	0.00792949	0.00730453	0.00811462	0.0018153		TAG	52:0	880.833	16:0-18:0-18:0	0.0411441	0.050051	0.0618293	0.0460202	0.0497612	0.00764809	0.0626611	0.0587346	0.0553821	0.0589259	0.00297469
	TAG	54:9	18:3-18:3-18:3	890.723	Neutral loss scan	0.14351	0.124572	0.103737	0.108844	0.110294	0.118191	0.0144251	0.591342	0.579886	0.610334	0.498244	0.450365	0.546034	0.0612693		TAG	54:9	1902-06-08 17:21:33	18:3-18:3-18:3	0.615485	0.577632	0.828477	1.02775	0.762336	0.180624	1.16071	0.633225	0.738161	0.844031	0.227985
	TAG	54:8		892.739	Neutral loss scan	0.290707	0.250298	0.222792	0.219012	0.218167	0.240195	0.0278939	1.39719	1.22452	1.37982	1.16558	1.03283	1.23999	0.136348		TAG	54:8	1902-06-10 17:44:00		2.7214	2.55064	3.57203	4.06508	3.22729	0.619378	5.50827	3.46298	4.08137	4.35087	0.856459
	TAG	54:7		894.755	Neutral loss scan	0.242371	0.21394	0.197236	0.172036	0.191348	0.203386	0.0236508	1.36082	1.07755	1.32691	1.18294	1.13087	1.21582	0.110257		TAG	54:7	894.755		5.95686	5.58226	7.35462	8.17213	6.76647	1.04638	12.3872	8.63663	10.6189	10.5475	1.53198
	TAG	54:6		896.77	Neutral loss scan	0.124536	0.111594	0.104335	0.0867524	0.0934645	0.104136	0.0133258	0.748766	0.556746	0.738202	0.701544	0.717153	0.692482	0.0698188		TAG	54:6	896.77		7.78798	7.34303	9.62851	10.3871	8.78665	1.26011	16.1019	11.8561	14.6826	14.2136	1.76478
	TAG	54:5		898.786	Neutral loss scan	0.0572332	0.0515405	0.046921	0.0377266	0.0422918	0.0471426	0.00683233	0.358492	0.249278	0.36571	0.37035	0.41547	0.35186	0.05504		TAG	54:5	898.786		6.69485	6.43515	8.29757	8.91161	7.5848	1.04668	13.0142	9.76614	12.4793	11.7532	1.42192
	TAG	54:4		900.802	Neutral loss scan	0.0237867	0.0225466	0.0203792	0.0179997	0.0179877	0.02054	0.00234779	0.145264	0.102215	0.1489	0.162355	0.191723	0.150091	0.0289844		TAG	54:4	900.802		4.28165	4.10666	5.43112	5.64115	4.86514	0.677915	7.70478	5.93856	7.55606	7.06647	0.799859
	TAG	54:3		902.817	Neutral loss scan	0.0131307	0.0122979	0.0123741	0.0101761	0.0103318	0.0116621	0.00118709	0.0587203	0.0387235	0.0649716	0.0804145	0.102172	0.0690005	0.0213039		TAG	54:3	902.817		2.09481	1.9948	2.6778	2.90595	2.41834	0.383777	3.44298	2.67003	3.28039	3.13114	0.332737
	TAG	54:2		904.833	Neutral loss scan	0.00529723	0.00583673	0.00495714	0.00564466	0.00505503	0.00535816	0.000336906	0.0194797	0.0136669	0.02081	0.0226241	0.03164	0.0216441	0.00582916		TAG	54:2	904.833		0.852279	0.8346	1.08065	1.19038	0.989479	0.151233	1.22624	0.931635	1.07053	1.07613	0.120336
	TAG	54:1		906.848	Neutral loss scan	0.00120207	0.00145341	0.00156891	0.00178345	0.0012639	0.00145435	0.000210402	0.00544056	0.0053134	0.00685365	0.00714984	0.00879828	0.00671114	0.00127569		TAG	54:1	906.848		0.231022	0.225238	0.292707	0.319036	0.267001	0.040022	0.355249	0.28295	0.300897	0.313032	0.0307376
	TAG	54:0	18:0-18:0-18:0	908.864	Neutral loss scan	0.00543292	0.0033772	0.0037819	0.00563046	0.00374062	0.00439262	0.000942723	0.00827609	0.00449831	0.00559437	0.00562501	0.00788238	0.00637523	0.00145466		TAG	54:0	908.864	18:0-18:0-18:0	0.0187327	0.0269988	0.0286835	0.0252371	0.024913	0.00377055	0.0350455	0.0257688	0.03205	0.0309548	0.00386558
	TAG	56:9	18:3-18:3-20:3	918.755	Neutral loss scan	0.00096407	0.000718611	0.000534925	0.000505794	0.000669654	0.000678611	0.00016351	0.00280952	0.00201741	0.00270648	0.00169342	0.00191886	0.00222914	0.000445598		TAG	56:9	918.755	18:3-18:3-20:3	0.00110786	0.00190168	0.00233855	0.00387288	0.00230524	0.00100688	0.00383017	0.00262412	0.00232636	0.00292688	0.000650186
	TAG	56:8		920.77	Neutral loss scan	0.00366736	0.00270619	0.00258312	0.0023379	0.00204672	0.00266826	0.000548149	0.0079879	0.00783474	0.00814001	0.00650445	0.00612529	0.00731848	0.000833774		TAG	56:8	920.77		0.0224563	0.0160668	0.0294866	0.0305778	0.0246469	0.00585268	0.027916	0.020292	0.023515	0.0239076	0.00312487
	TAG	56:7		922.786	Neutral loss scan	0.00614	0.00589226	0.00489606	0.00619503	0.00607427	0.00583952	0.000482634	0.0194676	0.0167822	0.017576	0.016502	0.0173781	0.0175412	0.00103874		TAG	56:7	922.786		0.0880483	0.0735708	0.11697	0.10905	0.0969098	0.0171248	0.133291	0.0804657	0.107	0.106919	0.0215658
	TAG	56:6		924.801	Neutral loss scan	0.0138666	0.0103197	0.00968785	0.00945562	0.0103147	0.0107289	0.00160556	0.0360187	0.0291688	0.0371937	0.0266512	0.0274793	0.0313023	0.00442159		TAG	56:6	924.801		0.287134	0.264118	0.384195	0.393158	0.332151	0.0571957	0.423725	0.266072	0.340741	0.343513	0.0643911
	TAG	56:5		926.817	Neutral loss scan	0.0141422	0.00966087	0.0087626	0.00937201	0.00974127	0.0103358	0.00193399	0.0379012	0.0288786	0.039673	0.0311066	0.0310319	0.0337183	0.00425242		TAG	56:5	926.817		0.57182	0.545604	0.692516	0.773003	0.645736	0.092026	0.88977	0.688593	0.72612	0.768161	0.0873447
	TAG	56:4		928.833	Neutral loss scan	0.00857283	0.00781093	0.00491962	0.00616412	0.0059258	0.00667866	0.00132632	0.0262591	0.0256253	0.0280684	0.0261561	0.0276483	0.0267514	0.000938479		TAG	56:4	928.833		0.752584	0.755845	0.91632	1.00297	0.856931	0.107194	1.22328	0.934896	1.03597	1.06472	0.119473
	TAG	56:3		930.848	Neutral loss scan	0.00518168	0.00509523	0.00431072	0.00543351	0.0042059	0.00484541	0.000493195	0.0179218	0.0138963	0.0218905	0.0178463	0.0211788	0.0185467	0.00285014		TAG	56:3	930.848		0.572177	0.575387	0.748794	0.778751	0.668777	0.0955907	0.921649	0.740353	0.81141	0.824471	0.0745874
	TAG	56:2		932.864	Neutral loss scan	0.00295646	0.00343274	0.00289733	0.00305051	0.00236989	0.00294139	0.00034121	0.0127079	0.00894586	0.0151528	0.0130446	0.0128419	0.0125386	0.00200592		TAG	56:2	932.864		0.307128	0.30832	0.392371	0.422512	0.357583	0.0509866	0.512463	0.421123	0.441227	0.458271	0.0391884
	TAG	56:1		934.88	Neutral loss scan	0.000679472	0.00109276	0.000805086	0.00141377	0.000550155	0.00090825	0.000310101	0.00554865	0.00342978	0.00508294	0.00491041	0.00522192	0.00483874	0.000734949		TAG	56:1	934.88		0.0902497	0.0949524	0.111904	0.130172	0.10682	0.0157051	0.17147	0.129288	0.150326	0.150361	0.0172209
	TAG	56:0	18:0-18:0-20:0	936.895	Neutral loss scan	0.00113685	0.00102819	0.000545958	0.00123715	0.000979668	0.000985564	0.000237188	0.00161538	0.00140463	0.00147991	0.000832614	0.00154061	0.00137463	0.000279741		TAG	56:0	936.895	18:0-18:0-20:0	0.00842214	0.00912444	0.0162399	0.0120274	0.0114535	0.00307623	0.0172498	0.0123387	0.0126366	0.0140751	0.0022482
	TAG	total				1.37249	1.25194	1.12117	1.05859	1.14113	1.18906	0.110929	6.51855	5.30147	6.459	5.64507	5.6161	5.90804	0.489609		TAG	total			61.1156	57.273	75.359	80.3511	68.5247	9.59252	95.6921	71.2152	85.0048	83.9707	10.0194

[truncated: 3 more sheets: Suppl. Dataset S10, Suppl. Dataset S11, Suppl. Dataset S12]
