# Supplementary material for: Arabidopsis root lipid droplets are hubs for membrane homeostasis under heat stress, and triterpenoid synthesis and storage
Source: New Phytol. 2025 Nov 25;249(2):892–916. doi: 10.1111/nph.70726 (PMC12712439; doi:10.1111/nph.70726)
Supplement: Supplementary file 2 — Dataset S13 Proteins found in Arabidopsis roots of the tgd1‐1 sdp1‐4 mutant – normalized riBAQ and rLFQ values. Dataset S14 Comparison of proteins in LD‐enriched fractions to total protein fractions isolated from Arabidopsis tgd1‐1 sdp1‐4 roots. Log2 transformed and imputed data. Dataset S15 Proteins found in Arabidopsis roots of the tgd1‐1 sdp1‐4 mutant under control and heat treatment – normalized riBAQ and rLFQ values. Dataset S16 Comparison of proteins in LD‐enriched fractions to total protein fractions isolated from Arabidopsis tgd1‐1 sdp1‐4 roots control and heat treatment. Log2 transformed and imputed data. [file NPH-249-892-s005.xlsx]

## Sheet: Supporting information
New Phytologist Supporting Information
Article title: Arabidopsis root lipid droplets are hubs for membrane homeostasis under heat stress, and triterpenoid synthesis and storage.
Authors: Patricia Scholz, Janis Dabisch, Ana C. Vilchez, Alyssa C. Clews, Philipp W. Niemeyer, Magdiel S. S. Lim, Siqi Sun, Lea Hembach, Mayuko Naganawa, Fabienne Dreier, Katharina F. Blersch, Lea M. Preuß, Martin Bonin, Elena Lesch, Yuya Iwai, Takashi L. Shimada, Jürgen Eirich, Iris Finkemeier, Katharina Gutbrod, Peter Dörmann, You Wang, Robert T. Mullen, Till Ischebeck
Article acceptance date: 3 October 2025

## Sheet: Suppl. Dataset S13
Supplemental Dataset S13: Proteins found in Arabidopsis roots of the tgd1-1 sdp1-4 mutant - normalised riBAQ and rLFQ values. LDs were isolated from roots of the Arabidopsis tgd1-1 sdp1-4 mutant and the proteomes of LD-enriched and total root protein fractions were analysed. Protein composition (5 biological replicates) was measured by LC-MS/MS after in-gel tryptic digest. LC-MS/MS data was proce…
			riBAQ values														rLFQ values
Single protein IDs	TAIR 10	LD protein				Total protein fraction					LD-enriched fraction						Total protein fraction					LD-enriched fraction						Protein IDs	Majority protein IDs	MS/MS count	Peptides	Unique peptides	Sequence coverage [%]	Unique sequence coverage [%]	Mol. weight [kDa]	Q-value	Score
			Total	LD	Enrichment	1	2	3	4	5	1	2	3	4	5		1	2	3	4	5	1	2	3	4	5
AT1G44170.1	ALDH4, ALDH3H1 | aldehyde dehydrogenase 4, aldehyde dehydrogenase 3H1 | chr1:16796564-16800031 REVERSE LENGTH=484;AT1G44170.2 | Symbols: ALDH4, ALDH3H1 | aldehyde dehydrogenase 4, aldehyde dehydrogenase 3H1 | chr1:16796564-16800031 R	AT1G44170	0.072247	6.54865	90.6425	0.0685631	0.0707297	0.0926606	0.0733162	0.0559653	4.52621	5.84837	9.63646	7.24154	5.49065		0.318477	0.239538	0.338008	0.287042	0.293363	10.1882	8.8659	13.7658	10.9553	8.67581		AT1G44170.1;AT1G44170.2;AT1G44170.3	AT1G44170.1;AT1G44170.2;AT1G44170.3	390	52	52	70.9	70.9	53.158	0	323.31
AT1G78800.1	no symbol available | no full name available | chr1:29625859-29627941 REVERSE LENGTH=403	AT1G78800	0	0.997608	#DIV/0!	0	0	0	0	0	1.83095	0.858058	0.599517	0.917547	0.781967		0	0	0	0	0	2.76264	1.15513	1.26637	1.44359	1.32846		AT1G78800.1	AT1G78800.1	71	16	16	44.7	44.7	45.027	0	286.37
AT4G33180.1	no symbol available | no full name available | chr4:16000282-16002055 FORWARD LENGTH=307;AT4G33180.2 | Symbols: no symbol available | no full name available | chr4:16000282-16001450 FORWARD LENGTH=218	AT4G33180	0	0.190009	#DIV/0!	0	0	0	0	0	0.121846	0.162794	0.143395	0.303995	0.218015		0	0	0	0	0	0.159101	0.146668	0.0934419	0.192237	0.157684		AT4G33180.1;AT4G33180.2	AT4G33180.1;AT4G33180.2	24	11	11	35.2	35.2	34.844	0	43.957
AT5G04070.1	no symbol available | no full name available | chr5:1102238-1104192 FORWARD LENGTH=359	AT5G04070	0	0.185824	#DIV/0!	0	0	0	0	0	0.172301	0.103412	0.198507	0.216143	0.238756		0	0	0	0	0	0	0.259553	0.285399	0.353809	0.349323		AT5G04070.1	AT5G04070.1	22	9	9	36.2	36.2	40.071	0	72.428
AT5G10050.1	no symbol available | no full name available | chr5:3144254-3145643 FORWARD LENGTH=279	AT5G10050	0.000623062	1.23	1974.13	0.00311531	0	0	0	0	1.44404	1.08585	0.773003	1.37642	1.47071		0.0106291	0	0	0	0	1.79452	0.536558	0.944401	0.636631	1.51702		AT5G10050.1	AT5G10050.1	83	19	19	64.5	64.5	30.658	0	319.62
AT5G59960.1	no symbol available | no full name available | chr5:24142352-24145140 REVERSE LENGTH=359;AT5G59960.2 | Symbols: no symbol available | no full name available | chr5:24142743-24145140 REVERSE LENGTH=310	AT5G59960	0.00397899	1.12738	283.333	0	0	0.0072561	0.00368399	0.00895484	1.19284	1.4901	0.903208	0.947242	1.1035		0	0	0	0	0.0153095	2.23143	1.74641	0.604786	1.82667	1.42509		AT5G59960.1;AT5G59960.2;AT5G59960.3	AT5G59960.1;AT5G59960.2	68	18	18	37	37	41.776	0	97.611
AT2G07050.1	CAS1 | cycloartenol synthase 1 | chr2:2924629-2930295 FORWARD LENGTH=759;AT2G07050.2 | Symbols: CAS1 | cycloartenol synthase 1 | chr2:2925696-2930295 FORWARD LENGTH=668	CAS1	0.00077167	0.325283	421.531	0	0	0	0.00385835	0	0.266961	0.282062	0.327013	0.361146	0.389233		0	0	0	0	0	1.10808	0.979137	0.976174	0.974826	0.962691		AT2G07050.1;AT2G07050.2;AT3G45130.5;AT3G45130.4;AT3G45130.1;AT3G45130.3;AT3G45130.2	AT2G07050.1;AT2G07050.2	96	26	24	31.2	29.6	86.032	0	103.87
AT5G53560.1	ATB5-A, CB5-E, ATCB5-E, B5 #2 | ARABIDOPSIS CYTOCHROME B5 ISOFORM E, cytochrome B5 isoform E | chr5:21759628-21760353 FORWARD LENGTH=134	CB5-E	0.276812	0.98226	3.54847	0.311326	0.220356	0.164863	0.299997	0.38752	0.921324	1.21139	0.891981	0.909769	0.976836		0.222532	0.302101	0.33057	0.30123	0.366069	1.02522	1.00871	0.714095	1.08432	0.979968		AT5G53560.1	AT5G53560.1	138	15	15	81.3	81.3	15.084	0	232.46
AT2G33380.1	AtRD20, PXG3, CLO-3, CLO3, RD20, AtCLO3 | caleosin 3, Arabidopsis thaliana caleosin 3, peroxygenase 3, RESPONSIVE TO DESICCATION 20 | chr2:14144984-14146374 REVERSE LENGTH=236;AT2G33380.2 | Symbols: AtRD20, PXG3, CLO-3, CLO3, RD20, A	CLO3	0	0.198162	#DIV/0!	0	0	0	0	0	0.0582831	0.487719	0.356933	0.0383085	0.049564		0	0	0	0	0	0	1.00049	0.275962	0.112544	0.0989367		AT2G33380.1;AT2G33380.2	AT2G33380.1;AT2G33380.2	25	6	6	30.5	30.5	26.6	0	56.303
AT1G70670.1	CLO4, AtCLO4, PXG4 | peroxygenase 4, Arabidopsis thaliana caleosin 4, caleosin 4 | chr1:26644830-26645970 FORWARD LENGTH=195	CLO4	0.0886299	2.07492	23.4111	0.0579833	0.0829757	0.138374	0.0702494	0.0935672	2.06525	2.22262	2.51117	2.09515	1.48041		0.0553384	0.0889422	0.0758447	0.0966266	0.0670228	1.4107	1.65374	1.66148	1.51604	1.10434		AT1G70670.1;AT1G70680.1	AT1G70670.1	85	16	16	54.9	54.9	22.092	0	304.29
AT2G17840.1	ERD7 | EARLY-RESPONSIVE TO DEHYDRATION 7 | chr2:7755923-7757798 REVERSE LENGTH=452;AT2G17840.2 | Symbols: ERD7 | EARLY-RESPONSIVE TO DEHYDRATION 7 | chr2:7756194-7757798 REVERSE LENGTH=394	ERD7	0.061839	3.16428	51.1696	0.0544137	0.0223687	0.115056	0.0554289	0.0619278	3.60137	2.2823	2.69775	4.03384	3.20612		0.0746667	0.0507001	0.0882851	0.0732097	0.104249	3.84771	1.97598	2.076	4.29132	3.27744		AT2G17840.1;AT2G17840.2	AT2G17840.1;AT2G17840.2	210	39	38	78.8	78.8	49	0	323.31
AT4G27760.1	FEY3, FEY | FOREVER YOUNG | chr4:13844151-13846563 FORWARD LENGTH=376	FEY3	0.00688768	0.912552	132.49	0.00123974	0.0122361	0.00681987	0.00277738	0.0113653	1.34716	0.774861	0.82028	0.799632	0.820825		0	0.0102961	0.00759642	0	0.00897982	1.17721	0.576729	1.11012	1.08421	1.23162		AT4G27760.1;AT5G53100.1	AT4G27760.1	88	19	19	64.9	64.9	41.481	0	323.31
AT1G01610.1	GPAT4, ATGPAT4 | GLYCEROL-3-PHOSPHATE sn-2-ACYLTRANSFERASE 4 | chr1:221950-224255 REVERSE LENGTH=503	GPAT4	0.00279233	0.907665	325.056	0	0.00352443	0	0.00518385	0.00525338	0.887835	0.96563	0.734585	1.12023	0.830044		0	0	0	0	0	1.45381	1.60313	1.49019	2.37723	1.48992		AT1G01610.1	AT1G01610.1	117	32	21	50.9	36.2	56.261	0	323.31
AT3G11430.1	GPAT5, ATGPAT5 | GLYCEROL-3-PHOSPHATE sn-2-ACYLTRANSFERASE 5 | chr3:3595911-3597678 FORWARD LENGTH=502	GPAT5	0	0.316688	#DIV/0!	0	0	0	0	0	0.194118	0.315163	0.451794	0.339651	0.282714		0	0	0	0	0	0.367871	0.362953	0.434619	0.348452	0.286867		AT3G11430.1;AT3G11325.1;AT3G11325.2	AT3G11430.1	48	15	11	30.3	21.1	56.08	0	49.36
AT4G00400.1	AtGPAT8, GPAT8 | GLYCEROL-3-PHOSPHATE sn-2-ACYLTRANSFERASE 8 | chr4:174312-176734 REVERSE LENGTH=500	GPAT8	0	0.0169747	#DIV/0!	0	0	0	0	0	0	0.00337341	0.00641497	0.0420359	0.0330492		0	0	0	0	0	0	0	0	0.130334	0.0820259		AT4G00400.1	AT4G00400.1	12	17	6	30.4	12	55.867	0	15.319
AT5G60620.1	ATGPAT9, GPAT9 | glycerol-3-phosphate acyltransferase 9 | chr5:24367266-24369647 FORWARD LENGTH=376	GPAT9	0.00693831	0.536935	77.3871	0.00571185	0	0.00904385	0.00620834	0.0137275	0.443932	0.545859	0.352016	0.64502	0.697849		0	0	0	0	0	1.63842	1.13086	1.31907	1.7445	1.40685		AT5G60620.1	AT5G60620.1	66	21	21	39.1	39.1	43.02	0	323.31
AT5G50700.1	HSD1 | hydroxysteroid dehydrogenase 1 | chr5:20623259-20624995 REVERSE LENGTH=349;AT5G50600.1 | Symbols: HSD1, ATHSD1 | HYDROXYSTEROID DEHYDROGENASE 1, hydroxysteroid dehydrogenase 1 | chr5:20589917-20591653 REVERSE LENGTH=349	HSD1	0	0.0966984	#DIV/0!	0	0	0	0	0	0	0.0175869	0.402077	0.0373955	0.0264327		0	0	0	0	0	0	0.226537	0.519711	0.119262	0.087945		AT5G50700.1;AT5G50600.1	AT5G50700.1;AT5G50600.1	23	13	13	41	41	39.086	0	40.804
AT3G47360.1	HSD3, ATHSD3 | HYDROXYSTEROID DEHYDROGENASE 3, hydroxysteroid dehydrogenase 3 | chr3:17451112-17452843 FORWARD LENGTH=309	HSD3	0	0.0864018	#DIV/0!	0	0	0	0	0	0	0.055015	0.149665	0.111921	0.115408		0	0	0	0	0	0	0.0734989	0.148258	0.0955616	0.0776704		AT3G47360.1;AT3G47350.3;AT3G47350.1;AT3G47350.2	AT3G47360.1	21	7	7	33.3	33.3	34.947	0	21.554
AT5G50690.1	AtHSD7, HSD7 | hydroxysteroid dehydrogenase 7 | chr5:20621330-20622638 FORWARD LENGTH=299;AT5G50590.1 | Symbols: AtHSD4, HSD4 | hydroxysteroid dehydrogenase 4 | chr5:20587988-20589296 FORWARD LENGTH=299;AT5G50690.2 | Symbols: AtHSD7,	HSD4/7	0	0.453338	#DIV/0!	0	0	0	0	0	0.789918	0.596681	0.205106	0.334798	0.340186		0	0	0	0	0	0.85804	0.424372	0.386994	0.496383	0.560465		AT5G50690.1;AT5G50590.1;AT5G50690.2;AT5G50590.2	AT5G50690.1;AT5G50590.1;AT5G50690.2;AT5G50590.2	49	16	16	51.8	51.8	33.247	0	121.43
AT1G10740.2	no symbol available | no full name available | chr1:3568612-3570466 REVERSE LENGTH=406;AT1G10740.4 | Symbols: no symbol available | no full name available | chr1:3568343-3570466 REVERSE LENGTH=473;AT1G10740.3 | Symbols: no symbol ava	LDAH1	0	0.00372458	#DIV/0!	0	0	0	0	0	0	0	0	0	0.0186229		0	0	0	0	0	0	0	0	0	0		AT1G10740.2;AT1G10740.4;AT1G10740.3;AT1G10740.1	AT1G10740.2;AT1G10740.4;AT1G10740.3;AT1G10740.1	1	2	1	5.9	3.7	45.895	0	4.1581
AT1G23330.1	no symbol available | no full name available | chr1:8279874-8281891 REVERSE LENGTH=471;AT1G23330.2 | Symbols: no symbol available | no full name available | chr1:8280261-8281891 REVERSE LENGTH=404	LDAH2	0	0.054691	#DIV/0!	0	0	0	0	0	0.0376709	0.036749	0.109522	0.0386121	0.0509009		0	0	0	0	0	0.457657	0.50555	0.56166	0.458457	0.367343		AT1G23330.1;AT1G23330.2	AT1G23330.1;AT1G23330.2	53	18	17	43.7	42.3	53.316	0	58.039
AT1G67360.2	LDAP1, SRP1 | LD-associated protein 1, small rubber particle protein | chr1:25237072-25237913 REVERSE LENGTH=240;AT1G67360.1 | Symbols: LDAP1, SRP1 | LD-associated protein 1, small rubber particle protein | chr1:25237072-25237913 REV	LDAP1	0.244583	12.4761	51.0096	0.254523	0.272942	0.392847	0.26577	0.0368314	17.1264	13.708	11.096	11.4416	9.00834		0.558616	0.507645	0.256937	0.799101	0.457807	38.6881	30.0599	18.5105	23.3511	23.063		AT1G67360.2;AT1G67360.1	AT1G67360.2;AT1G67360.1	294	34	34	83.8	83.8	26.425	0	323.31
AT2G47780.1	SRP2, LDAP2 | small rubber particle protein2, LD-associated protein 2 | chr2:19570076-19570864 FORWARD LENGTH=235	LDAP2	0	0.0183713	#DIV/0!	0	0	0	0	0	0.0183873	0	0.0199592	0.013869	0.0396408		0	0	0	0	0	0	0	0.0151499	0	0.0229335		AT2G47780.1	AT2G47780.1	8	4	4	21.7	21.7	26.642	0	15.853
AT3G05500.1	SRP3, LDAP3 | small rubber particle protein3, LD-associated protein 3 | chr3:1593540-1594802 FORWARD LENGTH=246;AT3G05500.2 | Symbols: SRP3, LDAP3 | small rubber particle protein3, LD-associated protein 3 | chr3:1593803-1594802 FORWA	LDAP3	1.12373	135.79	120.839	1.19791	1.12553	1.2664	0.895941	1.13287	245	145.079	88.5545	110.91	89.4072		0.84013	0.997278	0.957153	1.14221	1.13423	99.1176	75.3594	39.3057	49.7476	41.5909		AT3G05500.1;AT3G05500.2	AT3G05500.1;AT3G05500.2	986	56	56	98.8	98.8	27.194	0	323.31
AT5G16550.1	LDIP | LDAP Interacting Protein | chr5:5405526-5406641 FORWARD LENGTH=249	LDIP	0.0886004	4.79873	54.1616	0.0762857	0.0816215	0.0979357	0.106218	0.080941	5.11688	3.54284	4.22235	6.10937	5.00223		0.0926271	0	0.0863678	0.151973	0.114801	7.78048	3.8281	2.25103	5.11486	5.28952		AT5G16550.1	AT5G16550.1	65	12	12	39	39	26.624	0	154.67
AT5G04830.2	no symbol available | no full name available | chr5:1402294-1403671 REVERSE LENGTH=178;AT5G04830.1 | Symbols: no symbol available | no full name available | chr5:1402294-1403671 REVERSE LENGTH=178	LDNP	0.0876785	6.79388	77.4862	0.092664	0.0265941	0.0965823	0.195458	0.0270943	9.31987	7.19416	5.95015	7.98081	3.5244		0.0479653	0.0796534	0.0516711	0.0240792	0.0251463	4.52616	3.65119	2.7728	4.21536	2.14822		AT5G04830.2;AT5G04830.1	AT5G04830.2;AT5G04830.1	155	20	20	86.5	86.5	20.294	0	260.04
AT1G43890.3	RAB18-1, ATRABC1, ATRAB18, RAB18, RABC1, ATRAB-C1 | ARABIDOPSIS RAB GTPASE HOMOLOG C1, RAB GTPASE HOMOLOG 18-1, RAB GTPASE HOMOLOG B18, ARABIDOPSIS RAB GTPASE HOMOLOG B18, RAB GTPASE HOMOLOG C1 | chr1:16646934-16648395 FORWARD LENGTH	LDS1	0.136557	0.901468	6.60142	0.224485	0.100907	0.121088	0.130976	0.105328	0.478242	0.845355	0.708425	1.19756	1.27776		0.334888	0.324093	0.239912	0.381188	0.326588	0.535606	0.615887	0.480363	0.743605	0.629349		AT1G43890.3;AT1G43890.2;AT1G43890.1	AT1G43890.3;AT1G43890.2;AT1G43890.1	104	16	14	72.6	67.9	23.53	0	92.53
AT1G11755.1	LEW1 | LEAF WILTING 1 | chr1:3969987-3971488 REVERSE LENGTH=254	LEW1	0.00171229	0.261346	152.629	0.00494116	0	0	0.00362029	0	0.38145	0.258493	0.03437	0.351219	0.281196		0	0	0	0	0	0	0.283584	0.399102	0.527083	0.630316		AT1G11755.1	AT1G11755.1	27	9	9	49.6	49.6	28.555	0	88.261
AT1G18460.1	alpha/beta-HYD | alpha/beta-hydrolase | chr1:6352682-6355971 FORWARD LENGTH=701	LIDL1	0	0.0774384	#DIV/0!	0	0	0	0	0	0.0311806	0.0656418	0.140412	0.0944006	0.0555569		0	0	0	0	0	0	0.143307	0.198215	0.150411	0.10224		AT1G18460.1	AT1G18460.1	19	11	9	16	12.3	79.428	0	20.128
AT1G73920.1	no symbol available | no full name available | chr1:27791194-27794698 FORWARD LENGTH=704;AT1G73920.2 | Symbols: no symbol available | no full name available | chr1:27791767-27794698 FORWARD LENGTH=635	LIDL2	0	0.326196	#DIV/0!	0	0	0	0	0	0.26163	0.308199	0.585416	0.342354	0.133382		0	0	0	0	0	0.378198	0.396405	0.384726	0.367503	0.273149		AT1G73920.1;AT1G73920.2	AT1G73920.1;AT1G73920.2	68	21	19	30.4	26.7	80.038	0	143.91
AT4G33110.2	no symbol available | no full name available | chr4:15972497-15974531 REVERSE LENGTH=355;AT4G33110.1 | Symbols: no symbol available | no full name available | chr4:15972497-15974531 REVERSE LENGTH=355	LIME1/FUFM1	0	0.0212047	#DIV/0!	0	0	0	0	0	0	0.0544657	0.0253359	0.0112909	0.0149311		0	0	0	0	0	0	0	0.267333	0.150076	0.154807		AT4G33110.2;AT4G33110.1	AT4G33110.2;AT4G33110.1	10	15	6	36.6	22	41.228	0	49.046
AT4G33120.1	no symbol available | no full name available | chr4:15975577-15978055 REVERSE LENGTH=355	LIME2	0.0177993	3.69204	207.426	0.00813572	0.0100835	0.0461572	0.0134665	0.0111536	1.99609	3.583	4.95473	4.46663	3.45977		0.00830309	0.0055805	0.11093	0.0172803	0.0264117	0.94072	2.78694	4.09541	3.74429	3.03591		AT4G33120.1	AT4G33120.1	162	26	17	54.4	40	40.998	0	323.31
AT1G80950.1	AtLPEAT1, LPEAT1 | LYSOPHOSPHATIDYLETHANOLAMINE ACYLTRANSFERASE1 | chr1:30412653-30414935 REVERSE LENGTH=398;AT1G80950.2 | Symbols: AtLPEAT1, LPEAT1 | LYSOPHOSPHATIDYLETHANOLAMINE ACYLTRANSFERASE1 | chr1:30412387-30414935 REVERSE LEN	LPEAT1	0.0113621	0.17248	15.1803	0.00578993	0.00796778	0.0169521	0.0114249	0.0146756	0.125706	0.143082	0.172978	0.16126	0.259372		0	0	0.0166757	0	0.0141488	0.920844	0.692174	0.457552	0.708447	0.650738		AT1G80950.1;AT1G80950.2	AT1G80950.1;AT1G80950.2	66	20	20	53.8	53.8	44.713	0	323.31
AT2G39420.1	MAGL8 | | chr2:16460442-16462872 FORWARD LENGTH=317	MAGL8	0.0198214	0.31101	15.6906	0.0176047	0.0433602	0.0123702	0.014404	0.0113678	0.663297	0.297351	0.213025	0.0930467	0.28833		0.0527742	0.0984711	0.122043	0.088623	0.128252	0.65444	0.763075	0.54022	0.501882	0.657096		AT2G39420.1;AT2G39410.2	AT2G39420.1	83	20	20	57.4	57.4	35.704	0	300.49
AT5G42600.1	MRN1 | marneral synthase 1 | chr5:17053566-17057975 FORWARD LENGTH=761	MRN1	0	0.310643	#DIV/0!	0	0	0	0	0	0.0978849	0.279716	1.00718	0.033677	0.134755		0	0	0	0	0	0.573204	0.969934	1.91151	0.332538	0.386503		AT5G42600.1	AT5G42600.1	121	40	36	46.5	44.8	87.206	0	323.31
AT4G13160.1	no symbol available | no full name available | chr4:7653985-7654833 FORWARD LENGTH=282	MYOB14	0	0.300863	#DIV/0!	0	0	0	0	0	0.25918	0.206189	0.365449	0.330454	0.343045		0	0	0	0	0	0.609958	0.511095	0.510661	0.448782	0.403608		AT4G13160.1	AT4G13160.1	56	10	10	33.3	33.3	33.066	0	102.79
AT3G14360.1	OBL1, AtOBL1 | Oil body lipase 1 | chr3:4791596-4793534 FORWARD LENGTH=518	OBL1	0	0.151376	#DIV/0!	0	0	0	0	0	0.140867	0.1695	0.19952	0.104763	0.142229		0	0	0	0	0	0.365206	0.298333	0.240885	0.253567	0.267137		AT3G14360.1	AT3G14360.1	30	13	13	21.8	21.8	59.606	0	25.466
AT1G45201.3	TLL1, ATTLL1 | ARABIDOPSIS THALIANA TRIACYLGLYCEROL LIPASE-LIKE 1, triacylglycerol lipase-like 1 | chr1:17123814-17128462 FORWARD LENGTH=504;AT1G45201.1 | Symbols: TLL1, ATTLL1 | ARABIDOPSIS THALIANA TRIACYLGLYCEROL LIPASE-LIKE 1, tr	OBL3	0.0477849	0.541086	11.3234	0.0436648	0.0392762	0.0624877	0.0523905	0.0411053	0.479813	0.378075	0.411261	0.790192	0.646087		0.11195	0.0948277	0.203308	0.149439	0.109869	1.39278	1.00388	0.910255	2.27572	1.57879		AT1G45201.3;AT1G45201.1;AT1G45201.2	AT1G45201.3;AT1G45201.1;AT1G45201.2	115	19	19	38.3	38.3	57.715	0	120.53
AT1G56630.1	no symbol available | no full name available | chr1:21223593-21226943 REVERSE LENGTH=494	OBL4	0	0.423758	#DIV/0!	0	0	0	0	0	0.175529	0.372096	0.516047	0.528168	0.526951		0	0	0	0	0	0.826905	0.776313	0.663676	1.10649	0.798249		AT1G56630.1	AT1G56630.1	83	25	21	40.1	33.6	57.385	0	86.697
AT5G42930.2	no symbol available | no full name available | chr5:17211061-17214152 REVERSE LENGTH=402;AT5G42930.1 | Symbols: no symbol available | no full name available | chr5:17210738-17214152 REVERSE LENGTH=467	OBL5	0	0.0414497	#DIV/0!	0	0	0	0	0	0	0.015777	0.13066	0.0100798	0.0507316		0	0	0	0	0	0	0	0.179218	0.0940389	0		AT5G42930.2;AT5G42930.1	AT5G42930.2;AT5G42930.1	16	18	14	39.3	31.3	46.574	0	24.726
AT3G18570.1	no symbol available | no full name available | chr3:6396072-6396572 REVERSE LENGTH=166	OLE8	0	0.0504062	#DIV/0!	0	0	0	0	0	0	0	0.05146	0.0784009	0.12217		0	0	0	0	0	0	0	0	0	0		AT3G18570.1	AT3G18570.1	1	1	1	7.8	7.8	18.135	0.0020539	2.2949
AT5G15860.1	ATPCME, PCME, ICME | prenylcysteine methylesterase, Isoprenylcysteine methylesterase | chr5:5178676-5181263 REVERSE LENGTH=427	PCME	0.0059984	1.07872	179.835	0	0	0.0122863	0	0.0177057	1.16209	0.784932	0.811855	1.00235	1.63238		0	0	0	0	0	1.29205	1.46481	1.42812	2.29564	1.96543		AT5G15860.1;AT5G15860.2	AT5G15860.1	62	27	24	54.6	49.4	47.581	0	274.38
AT4G10790.1	PUX10 | plant UBX-domain containing 10 | chr4:6640752-6643035 REVERSE LENGTH=480	PUX10	0.0205502	0.211319	10.2831	0.0155702	0.0213477	0.0253794	0.0203828	0.0200711	0.288375	0.208741	0.168426	0.207571	0.183483		0.052601	0.0571183	0.0599465	0.0506473	0.0660972	0.50245	0.364543	0.232941	0.441962	0.419917		AT4G10790.1	AT4G10790.1	50	11	11	25	25	52.802	0	111.84
AT5G13710.2	CPH, SMT1 | sterol methyltransferase 1, CEPHALOPOD | chr5:4424048-4426866 REVERSE LENGTH=336;AT5G13710.1 | Symbols: CPH, SMT1 | sterol methyltransferase 1, CEPHALOPOD | chr5:4424048-4426866 REVERSE LENGTH=336	SMT1	0.0629138	1.88261	29.9236	0.0388552	0.0601203	0.0832529	0.0466593	0.0856814	1.1998	1.50383	1.27515	2.37381	3.06045		0.224461	0.228454	0.281704	0.262408	0.346758	2.75687	3.55121	3.08298	6.13297	5.69242		AT5G13710.2;AT5G13710.1	AT5G13710.2;AT5G13710.1	151	24	24	68.5	68.5	38.268	0	323.31
AT5G48010.1	THAS, THAS1, AtTHAS1 | Arabidopsis thaliana thalianol synthase 1, THALIANOL SYNTHASE, thalianol synthase 1 | chr5:19457001-19461538 FORWARD LENGTH=758;AT5G48010.2 | Symbols: THAS, THAS1, AtTHAS1 | Arabidopsis thaliana thalianol synth	THAS1	0.0192026	4.89707	255.021	0.00409581	0.0208149	0.00801416	0.0314054	0.0316828	7.80119	4.00116	3.51329	5.10507	4.06464		0.00290692	0.0187435	0.0386814	0.0148448	0.0480496	7.92572	7.45067	7.34024	9.78667	8.37709		AT5G48010.1;AT5G48010.2;AT4G15340.1;AT1G78500.2;AT1G78500.1;AT4G15340.2;AT3G29255.1;AT1G78970.3;AT1G78970.2;AT1G78970.1	AT5G48010.1;AT5G48010.2	293	63	59	59.8	57.8	87.252	0	323.31
AT3G23510.1	no symbol available | no full name available | chr3:8428071-8433159 FORWARD LENGTH=867	UFAM1/UFAD1	0	0.154289	#DIV/0!	0	0	0	0	0	0.246586	0.146653	0.151735	0.132321	0.0941498		0	0	0	0	0	1.08887	0.537532	1.28154	0.551157	0.42605		AT3G23510.1	AT3G23510.1	48	22	6	28.3	10.6	97.88	0	213.68
AT1G30130.3	no symbol available | no full name available | chr1:10587666-10589222 FORWARD LENGTH=311;AT1G30130.2 | Symbols: no symbol available | no full name available | chr1:10587666-10589222 FORWARD LENGTH=311;AT1G30130.1 | Symbols: no symbol	UFAO1	0	0.512566	#DIV/0!	0	0	0	0	0	0.291689	0.396254	0.585596	0.68544	0.603852		0	0	0	0	0	0.582598	0.531211	0.776746	1.03309	0.921986		AT1G30130.3;AT1G30130.2;AT1G30130.1	AT1G30130.3;AT1G30130.2;AT1G30130.1	49	14	14	47.6	47.6	35.772	0	165.08
AT3G01420.1	ALPHA-DOX1, PADOX-1, DIOX1, DOX1 | plant alpha dioxygenase 1, alpha-dioxygenase 1 | chr3:159689-162726 REVERSE LENGTH=639	α-DOX1	0.989167	45.8187	46.3205	1.12658	1.00241	1.26746	0.831123	0.718264	52.3778	55.9231	57.4026	37.3268	26.0631		1.36932	1.56608	2.24711	1.25672	1.43013	35.7767	42.8904	46.6902	30.5485	24.1429		AT3G01420.1	AT3G01420.1	1237	78	78	78.9	78.9	73.157	0	323.31
AT2G01520.1	MLP328, ZCE1 | (Zusammen-CA)-enhanced 1, MLP-like protein 328 | chr2:235992-236881 FORWARD LENGTH=151		69.9661	46.8861	0.670126	74.6333	61.344	62.6623	86.4989	64.692	28.7928	34.2588	53.0763	66.4055	51.8971		43.3654	35.2955	41.5128	33.5369	36.2231	14.4284	17.9179	34.2743	36.0259	27.6674		AT2G01520.1	AT2G01520.1	800	25	18	97.4	74.2	17.513	0	323.31
AT3G09260.1	LEB, BGLU23, PYK10, PSR3.1 | LONG ER BODY | chr3:2840657-2843730 REVERSE LENGTH=524		35.3811	24.5697	0.694432	33.8365	37.8913	35.4228	32.1611	37.5937	35.0727	28.0179	28.2791	16.2134	15.2656		55.0188	51.8222	49.1133	46.9101	45.099	27.8751	29.8273	34.682	21.9783	25.2952		AT3G09260.1;AT3G21370.1;AT1G75940.1;AT1G08260.2;AT1G08260.1	AT3G09260.1	1122	71	56	81.7	74.8	59.72	0	323.31
AT1G13440.1	GAPC2, GAPC-2 | glyceraldehyde-3-phosphate dehydrogenase C2, GLYCERALDEHYDE-3-PHOSPHATE DEHYDROGENASE C-2 | chr1:4608465-4610494 REVERSE LENGTH=338;AT1G13440.2 | Symbols: GAPC2, GAPC-2 | glyceraldehyde-3-phosphate dehydrogenase C2, G		26.594	19.1956	0.721804	26.4471	27.3694	20.1279	30.9695	28.0559	29.9932	21.2437	14.2748	17.0043	13.4621		35.687	31.2658	26.1781	43.947	32.6888	47.8066	26.1302	23.0657	27.8099	23.6125		AT1G13440.1;AT1G13440.2	AT1G13440.1;AT1G13440.2	900	55	12	96.7	36.1	36.913	0	323.31
AT2G22170.1	PLAT2 | PLAT domain protein 2 | chr2:9427010-9427742 REVERSE LENGTH=183		8.63285	18.188	2.10684	7.21503	8.91111	6.46893	10.6029	9.96626	12.6248	13.6679	12.2228	21.6765	30.748		3.66601	3.96979	2.76394	5.08668	4.12868	6.98078	7.78877	4.51507	11.8419	12.489		AT2G22170.1	AT2G22170.1	123	7	6	43.7	43.7	20.129	0	323.31
AT3G16420.3	PBPI, JAL30, PBP1 | PYK10-binding protein 1, JACALIN-RELATED LECTIN 30 | chr3:5579560-5580674 FORWARD LENGTH=298;AT3G16420.2 | Symbols: PBPI, JAL30, PBP1 | PYK10-binding protein 1, JACALIN-RELATED LECTIN 30 | chr3:5579560-5580674 FOR		19.1222	13.9923	0.731731	21.4557	19.1767	14.6798	23.4501	16.8485	12.1533	15.8514	14.6875	12.1192	15.15		14.0953	12.0805	9.55593	16.399	13.2286	10.5271	8.81979	9.39515	8.27846	11.5751		AT3G16420.3;AT3G16420.2;AT3G16420.1	AT3G16420.3;AT3G16420.2;AT3G16420.1	639	42	33	90.6	80.5	32.158	0	323.31
AT1G19910.2	AVA-P2, ATVHA-C2, AVA-2PE | VACUOLAR-TYPE H+ ATPASE C2 | chr1:6913317-6913790 FORWARD LENGTH=122;AT4G38920.2 | Symbols: AVA-P3, VHA-C3, ATVHA-C3 | vacuolar-type H(+)-ATPase C3 | chr4:18148100-18148853 FORWARD LENGTH=138;AT4G34720.2 |		1.7061	9.90174	5.80372	0.10487	2.52322	3.83736	0.827745	1.23731	0	17.8627	10.6006	20.6612	0.384196		0.967092	0.330982	0.478182	0.761826	0	0	0	2.12661	3.24907	3.05837		AT1G19910.2;AT4G38920.2;AT4G34720.2;AT4G38920.1;AT4G34720.1;AT2G16510.1;AT1G19910.1;AT1G75630.1;AT1G75630.2	AT1G19910.2;AT4G38920.2;AT4G34720.2;AT4G38920.1;AT4G34720.1;AT2G16510.1;AT1G19910.1;AT1G75630.1;AT1G75630.2	26	2	2	14.8	14.8	12.103	0	13.5
AT3G16460.2	JAL34 | jacalin-related lectin 34 | chr3:5593029-5595522 FORWARD LENGTH=705;AT3G16460.1 | Symbols: JAL34 | jacalin-related lectin 34 | chr3:5593029-5595522 FORWARD LENGTH=705		7.70442	7.94401	1.0311	6.83716	8.0143	7.77008	8.79021	7.11035	8.09962	10.2668	11.8117	5.18418	4.35773		6.70561	7.45836	7.15337	7.855	6.35484	9.21443	10.2841	9.48724	5.54611	4.87384		AT3G16460.2;AT3G16460.1	AT3G16460.2;AT3G16460.1	754	58	58	62.8	62.8	72.473	0	323.31
AT2G30860.1	GSTF9, ATGSTF9, ATGSTF7, GLUTTR | glutathione S-transferase PHI 9 | chr2:13139132-13140057 FORWARD LENGTH=215;AT2G30860.2 | Symbols: GSTF9, ATGSTF9, ATGSTF7, GLUTTR | glutathione S-transferase PHI 9 | chr2:13139132-13140079 FORWARD L		10.7435	7.69361	0.716121	14.0634	10.3737	9.03173	12.7148	7.53366	3.93482	5.5653	12.0632	9.34256	7.56219		5.66759	3.61249	3.06978	4.65338	2.82868	2.27785	2.35243	3.11092	2.92656	2.27763		AT2G30860.1;AT2G30860.2	AT2G30860.1;AT2G30860.2	260	33	31	80	80	24.146	0	323.31
AT3G32980.1	PRX32 | Peroxidase 32 | chr3:13526404-13529949 REVERSE LENGTH=352		9.5941	7.13797	0.743995	10.7792	9.91508	10.2849	7.64629	9.34505	7.44584	8.19664	6.24141	7.00243	6.80351		11.5571	10.9204	9.73125	7.66687	8.60099	6.93703	7.25746	6.56611	6.14073	7.19483		AT3G32980.1	AT3G32980.1	462	31	20	67.9	56.8	38.847	0	323.31
AT5G58070.1	TIL, ATTIL | TEMPERATURE-INDUCED LIPOCALIN, temperature-induced lipocalin | chr5:23500512-23501156 REVERSE LENGTH=186		0.373073	6.88608	18.4578	0.709513	0.333604	0.0388724	0.370979	0.412395	7.11657	5.78485	3.61308	7.26082	10.6551		0.330031	0.339939	0.0995419	0.310167	0.196287	3.02469	2.22542	0.970445	3.18174	3.29403		AT5G58070.1	AT5G58070.1	157	25	25	74.7	74.7	21.434	0	323.31
AT2G36830.1	TIP1;1, GAMMA-TIP, GAMMA-TIP1 | TONOPLAST INTRINSIC PROTEIN 1;1, gamma tonoplast intrinsic protein, GAMMA TONOPLAST INTRINSIC PROTEIN 1 | chr2:15445490-15446336 FORWARD LENGTH=251		1.69993	6.504	3.82604	1.48442	2.74984	1.44998	1.55608	1.25934	2.89528	6.48178	10.113	7.33417	5.69578		0	0.351726	0.204828	0.239597	0	0	2.25126	2.20499	1.9192	1.41702		AT2G36830.1	AT2G36830.1	12	1	1	6.8	6.8	25.619	0	30.536
AT5G09810.1	AtACT7, ACT7 | actin 7 | chr5:3052809-3054220 FORWARD LENGTH=377		4.80274	6.17173	1.28504	3.89705	5.09756	6.32273	3.29607	5.40027	8.79232	5.9897	6.13131	3.51263	6.43268		5.20921	5.23198	6.61262	4.78371	5.72373	11.6362	7.01298	7.58399	8.50227	8.31973		AT5G09810.1	AT5G09810.1	488	46	15	79.6	34.5	41.735	0	323.31
AT4G20260.9	ATPCAP1, PCAP1, MDP25 | ARABIDOPSIS THALIANA PLASMA-MEMBRANE ASSOCIATED CATION-BINDING PROTEIN 1, microtubule-destabilizing protein 25, plasma-membrane associated cation-binding protein 1 | chr4:10941593-10943227 FORWARD LENGTH=225;A		3.63372	5.85887	1.61236	3.37124	4.50599	3.42111	3.32083	3.54941	7.40477	5.80602	3.8783	7.039	5.16628		3.38459	5.06084	3.58499	4.15914	4.2958	8.96859	6.65917	3.93707	7.76455	5.68067		AT4G20260.9;AT4G20260.8;AT4G20260.7;AT4G20260.3;AT4G20260.2;AT4G20260.10;AT4G20260.1;AT4G20260.4;AT4G20260.5;AT4G20260.6	AT4G20260.9;AT4G20260.8;AT4G20260.7;AT4G20260.3;AT4G20260.2;AT4G20260.10;AT4G20260.1;AT4G20260.4;AT4G20260.5;AT4G20260.6	296	32	32	87.6	87.6	24.584	0	323.31
AT4G39730.1	ATPLAT1, PLAT1 | PLAT domain protein 1, Polycystin, Lipoxygenase, Alpha-toxin and Triacylglycerol lipase 1 | chr4:18432950-18433581 FORWARD LENGTH=181		1.23956	5.63938	4.54949	1.90099	1.35101	0.938896	0.502729	1.50418	0.466541	5.22611	3.35293	8.4167	10.7346		0.714721	0.613822	0.325402	0.814916	0.735377	1.46484	2.28386	1.17267	3.25012	3.81407		AT4G39730.1	AT4G39730.1	58	6	5	30.4	30.4	20.136	0	179.65
AT1G78900.2	VHA-A | vacuolar ATP synthase subunit A | chr1:29660463-29664575 FORWARD LENGTH=623;AT1G78900.1 | Symbols: VHA-A | vacuolar ATP synthase subunit A | chr1:29660463-29664575 FORWARD LENGTH=623		1.98586	5.40546	2.72197	1.64643	1.55471	3.0656	1.81117	1.85141	7.43604	6.96643	4.85095	4.17899	3.59491		2.20925	2.06637	3.5398	2.43752	2.54801	8.70565	8.61049	6.07545	6.12821	5.0314		AT1G78900.2;AT1G78900.1	AT1G78900.2;AT1G78900.1	514	51	51	82.3	82.3	68.812	0	323.31
AT1G76030.1	AtVAB1, VAB1 | V-ATPase B subunit 1 | chr1:28534134-28536916 FORWARD LENGTH=486;AT1G20260.1 | Symbols: AtVAB3, VAB3 | V-ATPase B subunit 3 | chr1:7016971-7020290 FORWARD LENGTH=487		2.32025	5.36381	2.31173	1.82584	2.14583	3.16837	1.85799	2.60323	4.52362	6.91665	5.00661	5.86494	4.50721		1.57251	1.74317	2.28683	1.67798	2.10582	4.13686	5.01376	3.16804	3.607	3.35605		AT1G76030.1;AT1G20260.1	AT1G76030.1;AT1G20260.1	538	55	16	93.4	34.4	54.107	0	323.31
AT4G23430.2	TIC32, AtTic32-IVa, Tic32-IVa | translocon at the inner envelope membrane of chloroplasts 32-IVa | chr4:12229171-12231493 FORWARD LENGTH=322;AT4G23430.1 | Symbols: TIC32, AtTic32-IVa, Tic32-IVa | translocon at the inner envelope memb		0.126725	5.00785	39.5175	0.150533	0.139528	0.14223	0.0363344	0.164999	6.207	4.08482	3.62737	5.38318	5.73687		0.260014	0.226561	0.307282	0.117472	0.230573	4.22524	3.86089	4.34513	5.98758	5.80161		AT4G23430.2;AT4G23430.1;AT4G23430.4;AT4G23430.3	AT4G23430.2;AT4G23430.1;AT4G23430.4;AT4G23430.3	173	32	22	90.7	68.3	34.739	0	323.31
AT4G16260.2	no symbol available | no full name available | chr4:9200180-9201245 REVERSE LENGTH=315;AT4G16260.1 | Symbols: no symbol available | no full name available | chr4:9200180-9201441 REVERSE LENGTH=344		7.77892	4.72271	0.607117	8.48496	5.80629	7.24918	10.0097	7.34445	3.83525	3.03399	6.57334	5.33155	4.83943		6.81668	5.96688	5.46667	7.31196	5.62998	3.39201	2.67146	4.81365	4.17166	3.8348		AT4G16260.2;AT4G16260.1	AT4G16260.2;AT4G16260.1	230	25	25	69.8	69.8	34.653	0	323.31
ATMG01190.1	ATP1 | ATP synthase subunit 1 | chrm:67098-68621 REVERSE LENGTH=507;AT2G07698.1 | Symbols: no symbol available | no full name available | chr2:3361474-3364028 FORWARD LENGTH=777		3.01336	4.66361	1.54765	2.49149	2.4311	4.15005	2.73894	3.25522	6.68787	5.92161	2.66376	3.98442	4.0604		2.49371	2.62955	4.31038	3.0758	3.27008	8.43339	7.01556	2.98509	4.60942	4.47146		ATMG01190.1;AT2G07698.1	ATMG01190.1;AT2G07698.1	491	51	50	68.6	68.6	55.029	0	323.31
AT3G19820.3	DWF1, DIM, DIM1, CBB1, EVE1 | ENHANCED VERY-LOW-FLUENCE RESPONSES 1, DIMINUTIA, DIMINUTO 1, CABBAGE 1, DWARF 1 | chr3:6879835-6881616 REVERSE LENGTH=561;AT3G19820.2 | Symbols: DWF1, DIM, DIM1, CBB1, EVE1 | ENHANCED VERY-LOW-FLUENCE R		0.105611	4.6503	44.0325	0.103218	0.0741965	0.176823	0.0469791	0.126837	3.85989	4.60362	6.51368	5.04767	3.22666		0.150087	0.12366	0.214982	0.131092	0.151935	4.30808	5.0557	8.41805	6.0549	4.58669		AT3G19820.3;AT3G19820.2;AT3G19820.1	AT3G19820.3;AT3G19820.2;AT3G19820.1	364	49	49	61	61	65.393	0	323.31
AT3G26520.1	GAMMA-TIP2, SITIP, TIP2, TIP1;2 | SALT-STRESS INDUCIBLE TONOPLAST INTRINSIC PROTEIN, tonoplast intrinsic protein 2 | chr3:9722770-9723703 REVERSE LENGTH=253		12.7738	4.61124	0.360992	2.89838	23.356	15.3168	19.2871	3.01067	4.46252	5.54814	6.26907	0.0416148	6.73486		5.18403	9.57196	5.33695	5.96934	7.54169	20.9352	19.5551	9.35262	6.76002	6.91149		AT3G26520.1	AT3G26520.1	62	4	4	18.2	18.2	25.848	0	323.31
AT5G60390.3	EF1alpha | | chr5:24289226-24290675 FORWARD LENGTH=449;AT5G60390.2 | Symbols: EF1alpha | | chr5:24289226-24290675 FORWARD LENGTH=449;AT5G60390.1 | Symbols: EF1alpha | | chr5:24289226-24290675 FORWARD LENGTH=449;AT1G07940.4 | Symbo		4.66689	4.35582	0.933346	4.33218	4.89781	6.25506	3.76137	4.08801	6.89653	7.88479	3.24228	0.767522	2.98798		9.71289	10.4554	13.8588	9.20878	9.8672	15.682	12.8109	9.74874	10.9327	9.16319		AT5G60390.3;AT5G60390.2;AT5G60390.1;AT1G07940.4;AT1G07940.3;AT1G07940.2;AT1G07940.1;AT1G07930.1;AT1G07920.1;AT1G07930.2;AT1G35550.1	AT5G60390.3;AT5G60390.2;AT5G60390.1;AT1G07940.4;AT1G07940.3;AT1G07940.2;AT1G07940.1;AT1G07930.1;AT1G07920.1;AT1G07930.2	348	31	31	63.3	63.3	49.502	0	323.31
AT5G08690.1	no symbol available | no full name available | chr5:2825739-2828352 FORWARD LENGTH=556;AT5G08670.1 | Symbols: no symbol available | no full name available | chr5:2818395-2821149 REVERSE LENGTH=556;AT5G08680.1 | Symbols: no symbol ava		7.2232	4.06915	0.563345	6.55515	7.03151	8.60604	6.36104	7.56228	4.08396	4.71772	3.12875	3.1831	5.23224		5.5867	5.98991	7.05993	5.75123	5.51283	3.77776	4.41327	2.63766	3.7249	4.45643		AT5G08690.1;AT5G08670.1;AT5G08680.1	AT5G08690.1;AT5G08670.1;AT5G08680.1	758	51	49	76.3	76.3	59.712	0	323.31
AT1G54000.1	GLL22 | GDSL lipase-like protein 22 | chr1:20154548-20156365 REVERSE LENGTH=391		4.39378	4.00062	0.91052	3.94992	4.38731	5.59898	3.98861	4.04407	2.86127	4.99677	4.84987	2.87884	4.41636		2.60353	2.45665	3.54061	2.80457	2.17938	2.50459	3.79848	3.40616	3.04023	3.02434		AT1G54000.1	AT1G54000.1	315	30	27	64.2	64.2	43.194	0	323.31
AT3G12500.1	HCHIB, PR-3, B-CHI, ATHCHIB, PR3, CHI-B | PATHOGENESIS-RELATED 3, basic chitinase | chr3:3962501-3963984 REVERSE LENGTH=335		12.0755	3.98317	0.329856	12.9358	11.3744	9.72731	10.8748	15.465	2.64886	2.81203	5.26207	4.6807	4.51217		7.97488	6.26018	4.88052	6.765	8.08323	2.25364	2.07336	2.73554	2.7253	3.31424		AT3G12500.1	AT3G12500.1	256	23	23	59.4	59.4	36.183	0	323.31
AT4G11150.1	VHA-E1, VHAE1, emb2448, TUF, TUFF | vacuolar ATP synthase subunit E1, embryo defective 2448 | chr4:6800091-6801696 FORWARD LENGTH=230		1.7806	3.87585	2.17671	1.42755	1.21461	2.15127	1.85072	2.25885	5.04296	5.06961	2.7961	3.67728	2.79328		1.25662	1.68387	1.8983	1.93431	2.03225	5.80754	4.35205	2.50744	3.13769	3.17205		AT4G11150.1;AT3G08560.1	AT4G11150.1	255	31	19	70.9	52.6	26.06	0	323.31
AT5G15910.1	no symbol available | no full name available | chr5:5193207-5195202 FORWARD LENGTH=269;AT5G15910.2 | Symbols: no symbol available | no full name available | chr5:5193833-5195202 FORWARD LENGTH=228		0.0912334	3.8306	41.9868	0.0797409	0.0963165	0.109344	0.0832981	0.0874677	3.73236	3.88192	3.73693	4.07461	3.72716		0.0485457	0.0864639	0.0794625	0.0481663	0.036459	3.26476	3.87342	3.8905	4.18188	2.6363		AT5G15910.1;AT5G15910.2	AT5G15910.1;AT5G15910.2	111	21	21	69.5	69.5	28.826	0	323.31
AT5G17920.1	ATCIMS, METS1, ATMETS, ATMS1 | COBALAMIN-INDEPENDENT METHIONINE SYNTHASE, methionine synthesis 1, 5-methyltetrahydropteroyltriglutamate homocysteine methyltransferase 1 | chr5:5935771-5939195 FORWARD LENGTH=765;AT5G17920.2 | Symbols:		7.93775	3.82864	0.482334	7.3361	8.43207	8.91402	6.83975	8.1668	3.0914	2.29123	6.84452	3.83373	3.08234		15.6798	14.7473	16.4294	14.319	13.8849	6.16775	5.90484	15.4864	8.00106	7.58062		AT5G17920.1;AT5G17920.2;AT2G43800.1	AT5G17920.1;AT5G17920.2	928	87	50	78	56.9	84.356	0	323.31
AT3G16400.2	NSP1, ATNSP1, ATMLP-470 | nitrile specifier protein 1, NITRILE SPECIFIER PROTEIN 1, MYROSINASE-BINDING PROTEIN-LIKE PROTEIN-470 | chr3:5566516-5568330 FORWARD LENGTH=470;AT3G16400.1 | Symbols: NSP1, ATNSP1, ATMLP-470 | nitrile specif		7.04435	3.76204	0.534051	5.7182	7.16831	9.28793	6.87638	6.17094	2.50274	3.00418	7.30065	2.78001	3.22264		7.65667	9.38754	10.8815	7.48245	7.61525	3.22834	3.85294	8.71065	4.0571	4.47733		AT3G16400.2;AT3G16400.1	AT3G16400.2;AT3G16400.1	650	48	19	79.6	39.6	51.669	0	323.31
AT5G01220.1	SQD2 | sulfoquinovosyldiacylglycerol 2 | chr5:86907-89885 REVERSE LENGTH=510;AT5G01220.2 | Symbols: SQD2 | sulfoquinovosyldiacylglycerol 2 | chr5:87369-89885 REVERSE LENGTH=433		0.0363964	3.70503	101.797	0.0357576	0.0117251	0.0374325	0.0453103	0.0517566	2.44525	4.40679	2.40523	4.65743	4.61045		0.0496171	0.0500132	0.0571069	0.063997	0.0770401	3.4784	4.18171	2.37932	5.97542	4.81907		AT5G01220.1;AT5G01220.2	AT5G01220.1;AT5G01220.2	250	37	37	61.4	61.4	56.63	0	323.31
AT2G27730.4	no symbol available | no full name available | chr2:11820056-11820867 REVERSE LENGTH=113;AT2G27730.3 | Symbols: no symbol available | no full name available | chr2:11820056-11820867 REVERSE LENGTH=113;AT2G27730.2 | Symbols: no symbol		2.33109	3.65711	1.56885	2.12339	4.04891	1.63305	3.15627	0.693809	4.44306	2.96292	0.201074	5.26839	5.41012		1.00582	1.77006	0.808063	1.3239	1.50138	1.76925	1.23384	0.442088	1.83126	1.82739		AT2G27730.4;AT2G27730.3;AT2G27730.2;AT2G27730.1;AT5G04750.2;AT5G04750.1	AT2G27730.4;AT2G27730.3;AT2G27730.2;AT2G27730.1	68	9	9	46.9	46.9	11.947	0	116.9
AT1G11840.4	AtGLYI3, GLX1, ATGLX1 | glyoxalaseI 3, glyoxalase I homolog | chr1:3996045-3997518 FORWARD LENGTH=283;AT1G11840.3 | Symbols: AtGLYI3, GLX1, ATGLX1 | glyoxalaseI 3, glyoxalase I homolog | chr1:3996045-3997518 FORWARD LENGTH=283;AT1G11		6.36856	3.61456	0.567563	7.45825	5.99222	3.87387	8.10309	6.41536	2.92482	2.44715	4.43658	3.7883	4.47593		4.74421	3.28347	2.38067	4.75549	3.40501	2.47416	2.08469	3.11356	2.98612	3.80681		AT1G11840.4;AT1G11840.3;AT1G11840.2;AT1G11840.1;AT1G11840.6;AT1G11840.5	AT1G11840.4;AT1G11840.3;AT1G11840.2;AT1G11840.1;AT1G11840.6;AT1G11840.5	279	30	27	61.8	57.2	31.928	0	323.31
AT3G52930.1	AtFBA8, FBA8 | fructose-bisphosphate aldolase 8 | chr3:19627383-19628874 REVERSE LENGTH=358		7.43359	3.60573	0.485059	6.76895	5.3572	7.49232	7.77216	9.77732	1.61912	2.17976	5.23531	3.87495	5.11951		9.61539	8.62961	9.15766	9.75418	10.8142	4.6443	4.68141	6.96768	6.77165	7.19483		AT3G52930.1	AT3G52930.1	642	56	36	96.4	69.8	38.539	0	323.31
AT3G11510.1	no symbol available | no full name available | chr3:3623757-3624866 REVERSE LENGTH=150		5.97975	3.5603	0.595392	4.72706	8.17889	5.1843	6.47349	5.33503	3.83121	3.39361	3.09675	3.43396	4.04595		2.40228	3.46749	2.40216	3.39347	2.68575	2.178	1.8289	1.45728	1.88659	2.0005		AT3G11510.1	AT3G11510.1	187	16	3	63.3	10.7	16.273	0	323.31
AT4G33360.1	FLDH | farnesol dehydrogenase | chr4:16067989-16069374 REVERSE LENGTH=344;AT4G33360.2 | Symbols: FLDH | farnesol dehydrogenase | chr4:16068123-16069374 REVERSE LENGTH=305		0.0467893	3.50645	74.9412	0.0474416	0.00735762	0.0728569	0.0609047	0.0453859	2.03932	4.66164	2.96911	4.214	3.64818		0.0333298	0	0.0631002	0.0410348	0.0304198	1.45403	2.73725	2.52642	3.76649	3.71887		AT4G33360.1;AT4G33360.2	AT4G33360.1;AT4G33360.2	169	32	3	80.5	6.1	37.86	0	323.31
AT1G04410.1	c-NAD-MDH1 | cytosolic-NAD-dependent malate dehydrogenase 1 | chr1:1189418-1191267 REVERSE LENGTH=332		6.23535	3.50243	0.561706	5.87934	5.24465	7.01595	6.22433	6.81249	2.02087	2.44589	6.20887	3.10732	3.72922		4.31493	4.49356	5.68617	4.65319	6.05218	2.00236	1.93538	3.30757	2.60951	2.90271		AT1G04410.1	AT1G04410.1	322	31	21	74.4	55.4	35.571	0	323.31
AT3G08580.2	AAC1 | ADP/ATP carrier 1 | chr3:2605706-2607030 REVERSE LENGTH=381;AT3G08580.1 | Symbols: AAC1 | ADP/ATP carrier 1 | chr3:2605706-2607030 REVERSE LENGTH=381		2.80177	3.46338	1.23614	2.76344	2.18805	2.74236	2.75623	3.55877	4.70245	5.43954	2.05612	3.2538	1.86497		5.46152	4.36086	5.2273	5.27031	4.5175	9.36123	8.66157	3.96519	6.29687	6.1703		AT3G08580.2;AT3G08580.1	AT3G08580.2;AT3G08580.1	409	42	27	49.9	39.1	41.475	0	323.31
AT2G47730.2	GST6, GSTF8, ATGSTF8, ATGSTF5 | glutathione S-transferase phi 8, Arabidopsis thaliana glutathione S-transferase phi 8, GLUTATHIONE S-TRANSFERASE (CLASS PHI) 5 | chr2:19558213-19559266 FORWARD LENGTH=263;AT2G47730.1 | Symbols: GST6, G		4.42753	3.38747	0.765094	2.10707	5.74395	4.33733	5.59705	4.35223	3.05811	2.96876	4.81624	2.95906	3.1352		4.8235	3.69659	4.24735	4.22303	3.70267	3.09109	2.70644	3.88839	3.63396	3.67983		AT2G47730.2;AT2G47730.1	AT2G47730.2;AT2G47730.1	219	26	25	79.8	76.8	29.231	0	323.31
AT5G62700.1	TUB3 | tubulin beta chain 3 | chr5:25184501-25186426 FORWARD LENGTH=450;AT5G62690.1 | Symbols: TUB2 | tubulin beta chain 2 | chr5:25181560-25183501 FORWARD LENGTH=450		2.05335	3.37839	1.64531	2.44038	1.56147	3.12588	1.39054	1.74846	1.91697	2.58848	4.96847	3.87761	3.5404		3.30548	2.29527	4.65149	2.12925	2.73213	3.33716	2.82709	4.74687	4.44041	3.85778		AT5G62700.1;AT5G62690.1	AT5G62700.1;AT5G62690.1	496	40	8	84.4	20.7	50.733	0	323.31
AT3G13920.1	TIF4A1, EIF4A1, RH4 | eukaryotic translation initiation factor 4A1 | chr3:4592635-4594128 REVERSE LENGTH=412;AT3G13920.3 | Symbols: TIF4A1, EIF4A1, RH4 | eukaryotic translation initiation factor 4A1 | chr3:4592635-4594094 REVERSE LEN		1.59891	3.36524	2.1047	1.42276	1.03167	2.84214	1.25769	1.4403	3.52586	3.0012	3.31478	3.71185	3.2725		1.277	1.32832	2.11172	1.41902	1.54898	4.39069	2.46613	2.70409	3.17293	2.83135		AT3G13920.1;AT3G13920.3;AT3G13920.2;AT3G13920.5	AT3G13920.1;AT3G13920.3;AT3G13920.2;AT3G13920.5	366	38	0	76.5	0	46.704	0	323.31
AT1G74020.1	SS2 | strictosidine synthase 2 | chr1:27835289-27837277 REVERSE LENGTH=335		0.212174	3.28093	15.4633	0.192893	0.259553	0.157435	0.241491	0.2095	2.50519	3.20278	2.51551	4.15306	4.02809		0.622437	0.630858	0.567401	0.608262	0.568795	5.74048	6.95156	4.54776	7.16518	6.10534		AT1G74020.1	AT1G74020.1	174	23	22	57	57	35.293	0	323.31
AT1G35720.1	ANNAT1, ATOXY5, OXY5, ANN1, AtANN1 | annexin 1 | chr1:13225304-13226939 FORWARD LENGTH=317		5.28071	3.18996	0.604077	4.56162	5.35029	5.74297	5.68397	5.06471	2.63431	1.4132	4.52698	3.02222	4.35308		5.95348	4.54546	5.04043	7.06111	5.47445	3.43798	3.12942	4.82912	5.0486	6.08202		AT1G35720.1	AT1G35720.1	593	47	47	92.7	92.7	36.203	0	323.31
AT5G16840.3	BPA1 | binding partner of acd11 1 | chr5:5536042-5538026 FORWARD LENGTH=257;AT5G16840.1 | Symbols: BPA1 | binding partner of acd11 1 | chr5:5536042-5538026 FORWARD LENGTH=259;AT5G16840.2 | Symbols: BPA1 | binding partner of acd11 1 |		0.487565	3.14597	6.45241	0.470527	0.491071	0.353001	0.679487	0.44374	4.39753	3.39412	2.01111	3.32316	2.60394		0.237657	0.246095	0.156276	0.322023	0.243207	2.26608	1.5638	0.986367	1.68976	1.29109		AT5G16840.3;AT5G16840.1;AT5G16840.2	AT5G16840.3;AT5G16840.1;AT5G16840.2	160	23	22	67.7	63.4	27.019	0	323.31
AT3G53430.1	no symbol available | no full name available | chr3:19809895-19810395 REVERSE LENGTH=166;AT2G37190.1 | Symbols: no symbol available | no full name available | chr2:15619559-15620059 REVERSE LENGTH=166		10.9279	3.12697	0.286146	11.7466	14.2987	7.8826	13.6687	7.04294	0.78486	2.46099	2.78398	3.1102	6.49483		5.33831	5.91322	2.82677	5.59445	4.20844	1.5121	1.61838	1.07397	1.75988	2.91549		AT3G53430.1;AT2G37190.1	AT3G53430.1;AT2G37190.1	95	11	5	57.8	18.7	17.97	0	136.14
AT4G38540.1	no symbol available | no full name available | chr4:18023187-18024827 FORWARD LENGTH=407		0.0307061	2.96875	96.6829	0.0258608	0.0118077	0.0633453	0.0227408	0.0297758	2.37305	2.8938	2.98719	3.3677	3.22202		0.0152824	0.0103192	0.0188496	0.0080982	0.023539	0.867012	2.26895	2.92604	3.5039	3.35726		AT4G38540.1	AT4G38540.1	161	28	27	71.5	63.4	45.505	0	323.31
AT1G20050.1	HYD1, MAD4 | miRNA action deficient 4, HYDRA1 | chr1:6949160-6950135 FORWARD LENGTH=223		0.302423	2.95204	9.76129	0.189649	0.15564	0.375851	0.291382	0.499595	3.20178	3.14007	2.11976	3.3451	2.9535		0.154549	0.565505	1.00908	0.227466	0.262957	1.59976	1.91484	1.21913	1.27095	0.978378		AT1G20050.1	AT1G20050.1	33	2	2	11.7	11.7	25.146	0	9.581
AT5G20010.1	RAN-1, ATRAN1, RAN1 | RAS-RELATED NUCLEAR PROTEIN, ARABIDOPSIS THALIANA RAS-RELATED NUCLEAR PROTEIN, RAS-related nuclear protein-1 | chr5:6760364-6761747 FORWARD LENGTH=221;AT5G55190.1 | Symbols: ATRAN3, RAN3 | RAN GTPASE 3, RAN GTPa		4.93966	2.91574	0.590272	5.4228	5.10248	4.42341	5.52638	4.22324	2.72408	2.32441	3.93561	2.6373	2.95732		3.32941	3.15	2.54505	3.34487	2.67855	1.98777	1.15831	2.1651	1.34319	1.74584		AT5G20010.1;AT5G55190.1;AT5G20020.1	AT5G20010.1;AT5G55190.1;AT5G20020.1	205	26	26	76	76	25.276	0	323.31
AT4G34870.1	ROC5, ATCYP1 | ARABIDOPSIS THALIANA CYCLOPHILIN 1, rotamase cyclophilin 5 | chr4:16614451-16614969 FORWARD LENGTH=172		4.90706	2.89536	0.59004	3.8991	4.00531	6.22988	3.84391	6.5571	1.49303	1.93733	3.8501	3.46033	3.73603		1.4276	1.3983	1.71153	1.40881	1.95949	0.658548	0.582394	1.201	0.955845	1.45514		AT4G34870.1	AT4G34870.1	178	21	19	81.4	76.2	18.378	0	323.31
AT3G16450.3	JAL33 | Jacalin-related lectin 33 | chr3:5588593-5589792 FORWARD LENGTH=300;AT3G16450.2 | Symbols: JAL33 | Jacalin-related lectin 33 | chr3:5588593-5589792 FORWARD LENGTH=300;AT3G16450.1 | Symbols: JAL33 | Jacalin-related lectin 33 |		3.09246	2.69118	0.87024	2.73109	3.14857	3.41717	3.76731	2.39815	2.08817	3.67295	3.62447	1.76028	2.31003		2.96442	3.22727	3.0787	4.36021	3.15333	2.84081	3.07397	3.13148	2.16046	2.36643		AT3G16450.3;AT3G16450.2;AT3G16450.1;AT3G21380.1	AT3G16450.3;AT3G16450.2;AT3G16450.1	422	32	30	69.3	69.3	32.022	0	323.31
AT3G53420.2	PIP2;1, AtPIP2;1, PIP2A, PIP2 | PLASMA MEMBRANE INTRINSIC PROTEIN 2, PLASMA MEMBRANE INTRINSIC PROTEIN 2;1, plasma membrane intrinsic protein 2A | chr3:19803906-19805454 REVERSE LENGTH=287;AT3G53420.1 | Symbols: PIP2;1, AtPIP2;1, PIP		3.76369	2.69037	0.714821	2.35498	5.03861	3.89433	3.91819	3.61234	3.12814	4.79204	2.61784	1.5867	1.32711		1.72635	3.11604	3.06512	2.77557	2.90984	2.80595	3.83406	1.19586	1.34686	1.00609		AT3G53420.2;AT3G53420.1	AT3G53420.2;AT3G53420.1	86	9	5	38.3	18.5	30.474	0	66.457
AT3G02090.1	MPPBETA | | chr3:365624-368526 FORWARD LENGTH=531;AT3G02090.2 | Symbols: MPPBETA | | chr3:365624-368534 FORWARD LENGTH=535		2.01784	2.67021	1.3233	1.6819	1.9123	2.06267	2.31264	2.11969	4.51598	3.9246	1.63042	1.95017	1.3299		2.38675	2.63736	2.71935	2.96605	2.50303	5.66608	5.14574	1.8275	3.0286	2.16982		AT3G02090.1;AT3G02090.2	AT3G02090.1;AT3G02090.2	396	43	43	68.5	68.5	59.159	0	323.31
AT4G09800.1	RPS18C | S18 ribosomal protein | chr4:6173818-6174963 FORWARD LENGTH=152;AT1G34030.1 | Symbols: no symbol available | no full name available | chr1:12370285-12371465 REVERSE LENGTH=152;AT1G22780.1 | Symbols: RPS18A, PFL, PFL1 | POINT		7.80319	2.64824	0.33938	10.8251	7.59668	7.24666	7.26146	6.08604	1.45931	2.84551	2.99388	2.7461	3.19642		4.73511	4.39969	3.5929	5.0953	2.7845	1.08565	2.62654	1.90729	1.93136	2.14286		AT4G09800.1;AT1G34030.1;AT1G22780.1	AT4G09800.1;AT1G34030.1;AT1G22780.1	166	20	20	66.4	66.4	17.545	0	323.31
AT1G50010.1	TUA2 | tubulin alpha-2 chain | chr1:18517737-18519729 FORWARD LENGTH=450;AT1G04820.1 | Symbols: TUA4, TOR2 | TORTIFOLIA 2, tubulin alpha-4 chain | chr1:1356421-1358266 REVERSE LENGTH=450		2.81662	2.61911	0.92988	2.46286	2.13754	3.14366	2.00307	4.33595	1.60471	1.97343	3.68866	2.7009	3.12787		3.61566	2.90802	4.15452	2.82221	3.94836	2.06594	2.3258	4.59433	3.36309	3.19382		AT1G50010.1;AT1G04820.1	AT1G50010.1;AT1G04820.1	365	37	2	67.8	3.3	49.54	0	323.31
AT5G39410.1	no symbol available | no full name available | chr5:15768415-15770274 REVERSE LENGTH=454		0.0996002	2.5774	25.8774	0.0917416	0.0855413	0.1399	0.0797902	0.101028	1.98845	2.5546	3.37083	2.65946	2.31364		0.12093	0.152344	0.182164	0.115969	0.180428	3.6967	3.03481	2.97754	3.11336	3.31373		AT5G39410.1	AT5G39410.1	242	41	41	84.4	84.4	49.68	0	323.31
AT5G01750.2	no symbol available | no full name available | chr5:290034-291109 FORWARD LENGTH=217;AT5G01750.1 | Symbols: no symbol available | no full name available | chr5:290034-290685 FORWARD LENGTH=174		0.0866243	2.53105	29.2187	0.098528	0.0880163	0.137077	0.0693132	0.040187	2.32896	2.65972	3.01051	2.58101	2.07506		0.164733	0.105676	0.217799	0.106288	0.0507424	3.28897	3.5049	3.66151	2.98982	2.1591		AT5G01750.2;AT5G01750.1	AT5G01750.2;AT5G01750.1	103	24	24	79.3	79.3	24.295	0	139.31
AT5G20650.1	AtCOPT5, COPT5 | copper transporter 5 | chr5:6985481-6985921 REVERSE LENGTH=146		0.710489	2.47386	3.48191	0.501904	0.61433	0.749373	0.792047	0.894792	4.0514	3.49208	1.47619	2.16686	1.18278		0	0	0	0	0	3.22345	2.31586	0	1.03328	0.857578		AT5G20650.1	AT5G20650.1	13	2	2	13	13	15.784	0	4.7225
AT5G48810.1	CB5-D, ATB5-B, ATCB5-D, B5 #3, CYTB5-B | cytochrome B5 isoform D, ARABIDOPSIS CYTOCHROME B5 ISOFORM D | chr5:19789249-19790180 REVERSE LENGTH=140		0.152327	2.46847	16.205	0.490617	0.0543212	0.0777354	0.0668164	0.0721451	3.4822	4.84051	0.364599	2.81901	0.836011		0.399422	0.53075	0.439997	0.422362	0.387979	2.00023	3.60985	1.16921	2.6756	1.29577		AT5G48810.1	AT5G48810.1	59	11	11	72.9	72.9	15.097	0	323.31
AT4G23670.1	no symbol available | no full name available | chr4:12332846-12333656 REVERSE LENGTH=151		4.51481	2.39008	0.529387	5.71468	4.64156	3.50451	4.68347	4.02982	0.338508	0.588327	3.34588	3.51219	4.1655		4.39475	3.97448	3.4869	4.50484	3.6549	2.01915	1.59538	2.89388	3.15372	3.16808		AT4G23670.1	AT4G23670.1	286	25	20	96	82.1	17.518	0	323.31
AT2G16600.1	AtCYP19-1, ROC3, CYP19 | rotamase CYP 3, cyclophilin 19 | chr2:7200862-7201383 FORWARD LENGTH=173;AT2G16600.2 | Symbols: AtCYP19-1, ROC3, CYP19 | rotamase CYP 3, cyclophilin 19 | chr2:7200862-7201383 FORWARD LENGTH=151		5.81633	2.31818	0.398564	5.48739	5.96474	5.85943	5.17895	6.59114	1.81783	1.84818	1.61901	2.57946	3.72643		3.44334	3.30728	3.66242	2.94038	4.86213	2.85503	1.53875	2.58019	1.98758	2.92257		AT2G16600.1;AT2G16600.2	AT2G16600.1;AT2G16600.2	194	22	20	97.1	91.9	18.492	0	323.31
AT5G02500.1	AtHsp70-1, HSP70-1, HSC70-1, HSC70, AT-HSC70-1 | ARABIDOPSIS THALIANA HEAT SHOCK COGNATE PROTEIN 70-1, heat shock cognate protein 70-1, HEAT SHOCK COGNATE PROTEIN 70, HEAT SHOCK PROTEIN 70-1 | chr5:554055-556334 REVERSE LENGTH=651;AT		1.5515	2.298	1.48115	1.35651	1.34148	2.37883	1.15859	1.52209	2.07217	2.18972	3.0351	2.32639	1.86662		5.3317	6.3439	7.28227	5.82432	6.52656	9.70855	9.28749	10.6325	7.98749	7.66649		AT5G02500.1;AT5G02500.2	AT5G02500.1;AT5G02500.2	593	64	18	71.9	28.9	71.357	0	323.31
AT2G38390.1	no symbol available | no full name available | chr2:16079726-16081381 FORWARD LENGTH=349		3.4379	2.23908	0.651292	2.54103	3.83642	3.04546	3.62648	4.1401	2.98779	1.88125	1.65265	2.02525	2.64844		6.0333	4.63582	4.61785	5.75769	6.83282	5.3454	3.26399	3.05838	3.79874	6.30074		AT2G38390.1	AT2G38390.1	130	19	14	55.3	46.7	38.1	0	323.31
AT4G13940.1	MEE58, SAHH1, EMB1395, HOG1, SAH1, ATSAHH1 | EMBRYO DEFECTIVE 1395, HOMOLOGY-DEPENDENT GENE SILENCING 1, MATERNAL EFFECT EMBRYO ARREST 58, S-ADENOSYL-L-HOMOCYSTEIN HYDROLASE 1 | chr4:8054931-8056676 FORWARD LENGTH=485;AT4G13940.3 | S		5.63559	2.1594	0.383172	5.20489	5.37608	7.43535	5.09409	5.06756	1.48193	1.69872	4.53312	1.637	1.44624		7.35471	7.30713	9.12625	7.1056	8.65057	3.53014	2.62018	5.48075	2.40138	2.8856		AT4G13940.1;AT4G13940.3;AT4G13940.2;AT4G13940.4	AT4G13940.1;AT4G13940.3;AT4G13940.2;AT4G13940.4	531	52	25	81.2	45.2	53.378	0	323.31
AT3G55280.3	RPL23A2, RPL23AB | RIBOSOMAL PROTEIN L23A2, ribosomal protein L23AB | chr3:20500667-20501519 FORWARD LENGTH=148;AT3G55280.2 | Symbols: RPL23A2, RPL23AB | RIBOSOMAL PROTEIN L23A2, ribosomal protein L23AB | chr3:20500667-20501519 FORWA		9.54115	2.13454	0.22372	9.00511	13.6095	7.80392	6.16604	11.1212	0.235389	0.888155	0.82075	2.03735	6.69108		2.68799	4.13664	2.5945	2.78811	2.69035	0.20838	0.515826	0.641182	2.08503	3.2612		AT3G55280.3;AT3G55280.2;AT3G55280.1;AT2G39460.2;AT2G39460.1	AT3G55280.3;AT3G55280.2;AT3G55280.1;AT2G39460.2;AT2G39460.1	107	13	13	45.9	45.9	16.744	0	190.11
AT3G25520.1	RPL5A, ATL5, PGY3, OLI5 | ribosomal protein L5, RIBOSOMAL PROTEIN L5 A, PIGGYBACK3, OLIGOCELLULA 5 | chr3:9269573-9271327 REVERSE LENGTH=301;AT3G25520.3 | Symbols: RPL5A, ATL5, PGY3, OLI5 | ribosomal protein L5, RIBOSOMAL PROTEIN L5		6.35257	2.08055	0.327513	6.41434	5.96551	4.97877	8.67233	5.7319	2.10632	2.52554	1.76445	1.77901	2.22744		7.08703	6.26487	5.45836	6.28623	5.87106	0	2.12027	2.52571	2.07058	2.82168		AT3G25520.1;AT3G25520.3;AT3G25520.2	AT3G25520.1;AT3G25520.3;AT3G25520.2	168	27	6	64.8	8.6	34.358	0	323.31
AT3G01280.1	VDAC1, ATVDAC1 | ARABIDOPSIS THALIANA VOLTAGE DEPENDENT ANION CHANNEL 1, voltage dependent anion channel 1 | chr3:85754-87612 FORWARD LENGTH=276		1.36754	2.03162	1.4856	1.61526	1.22456	1.17905	1.66717	1.15166	2.7725	3.1851	1.07038	1.77575	1.35436		2.19407	2.22112	1.69949	2.36344	1.7609	4.01693	4.5538	2.09515	2.72212	2.59777		AT3G01280.1	AT3G01280.1	277	23	19	63.8	59.1	29.425	0	323.31
AT2G36530.1	LOS2, ENO2 | LOW EXPRESSION OF OSMOTICALLY RESPONSIVE GENES 2, enolase 2 | chr2:15321081-15323786 REVERSE LENGTH=444;AT2G36530.2 | Symbols: LOS2, ENO2 | LOW EXPRESSION OF OSMOTICALLY RESPONSIVE GENES 2, enolase 2 | chr2:15321081-1532		4.99361	2.00792	0.402098	5.16317	5.92697	4.68024	5.2522	3.94546	1.05302	1.34957	3.34045	1.94523	2.35132		5.99062	6.73516	5.63388	5.31538	4.91271	1.7354	2.05826	3.41477	2.7119	2.6743		AT2G36530.1;AT2G36530.2	AT2G36530.1;AT2G36530.2	548	55	55	88.5	88.5	47.719	0	323.31
AT5G62300.2	no symbol available | no full name available | chr5:25021388-25022235 REVERSE LENGTH=124;AT5G62300.1 | Symbols: no symbol available | no full name available | chr5:25021388-25022235 REVERSE LENGTH=124;AT3G45030.1 | Symbols: no symbol		7.30593	1.97547	0.270393	7.37792	7.89193	7.59052	7.53358	6.13568	1.58742	1.94019	2.16062	1.56784	2.62128		3.05031	2.95368	2.39101	2.35991	2.23136	0.642492	0.924476	0.905123	0.517866	0.954381		AT5G62300.2;AT5G62300.1;AT3G45030.1	AT5G62300.2;AT5G62300.1;AT3G45030.1	102	13	4	60.5	20.2	13.878	0	86.307
AT1G53240.1	mMDH1 | mitochondrial malate dehydrogenase 1 | chr1:19854966-19856802 REVERSE LENGTH=341		7.0607	1.97297	0.279429	6.42147	7.12256	7.60217	6.78791	7.36941	1.15106	1.9581	2.46543	1.79636	2.49389		5.10439	4.83545	5.68455	4.64476	5.87246	0.839697	1.8409	2.07723	1.64788	2.07289		AT1G53240.1	AT1G53240.1	289	26	16	78	71.8	35.804	0	323.31
AT5G14040.1	MPT3, PHT3;1 | phosphate transporter 3;1, mitochondrial phosphate transporter 3 | chr5:4531059-4532965 REVERSE LENGTH=375		0.725353	1.9524	2.69166	0.53286	0.597318	1.4978	0.797128	0.201661	2.48041	1.96021	1.01219	2.13545	2.17375		1.08809	0.910225	1.83958	1.52712	1.13579	3.74289	2.9068	1.46821	3.08852	3.12731		AT5G14040.1;AT3G48850.1	AT5G14040.1	143	27	27	61.1	61.1	40.089	0	127.95
ATCG00490.1	RBCL | | chrc:54958-56397 FORWARD LENGTH=479		0.0892377	1.95238	21.8784	0.1117	0.0892293	0.046527	0.0965711	0.102161	6.07919	3.61825	0.0456006	0.00737295	0.0114665		0.376691	0.33908	0.147763	0.31536	0.258999	46.3231	20.1612	0.204296	0.048625	0.0603019		ATCG00490.1;AT2G07732.1	ATCG00490.1	161	35	35	66	66	52.954	0	323.31
AT1G77120.1	ADH1, ATADH, ADH, ATADH1 | ARABIDOPSIS THALIANA ALCOHOL DEHYDROGENASE, ALCOHOL DEHYDROGENASE, alcohol dehydrogenase 1 | chr1:28975509-28977216 FORWARD LENGTH=379		4.43856	1.94062	0.437218	4.56739	2.60137	1.55062	5.86555	7.60785	1.38255	1.21654	1.14438	2.9994	2.96021		4.0994	2.36708	1.02463	3.91888	5.22856	1.21039	0.901935	0.767731	2.03587	2.42362		AT1G77120.1	AT1G77120.1	404	41	41	87.6	87.6	41.178	0	323.31
AT5G40770.1	ATPHB3, PHB3, EER3 | prohibitin 3 | chr5:16315589-16316621 REVERSE LENGTH=277		0.788589	1.90289	2.41303	1.31566	0.429841	0.379251	1.07412	0.744075	1.56724	3.10849	0.937793	2.31863	1.58231		0.785541	0.722575	0.486694	0.806175	0.585487	1.88177	1.9764	0.822561	1.32596	0.984063		AT5G40770.1;AT5G14300.1	AT5G40770.1	174	24	13	82.7	62.1	30.399	0	323.31
AT2G30870.1	GSTF10, ATGSTF10, ERD13, ATGSTF4 | glutathione S-transferase PHI 10, ARABIDOPSIS THALIANA GLUTATHIONE S-TRANSFERASE PHI 10, EARLY DEHYDRATION-INDUCED 13 | chr2:13141490-13142392 FORWARD LENGTH=215		3.4263	1.89481	0.553017	4.41016	3.25589	2.11272	5.21841	2.13434	0.286819	1.10416	3.36866	1.99039	2.724		2.568	1.53291	1.33939	2.43516	1.32354	0.214236	0.91245	1.52309	1.24156	1.32274		AT2G30870.1	AT2G30870.1	149	26	24	76.7	76.7	24.23	0	323.31
AT4G11650.1	OSM34, ATOSM34, OSM 34 | Osmotin 34, osmotin 34 | chr4:7025127-7026113 REVERSE LENGTH=244		3.92948	1.89078	0.481178	4.44573	4.15685	3.75584	3.68425	3.60475	0.798103	1.37675	2.93693	1.68977	2.65236		1.82408	1.98148	1.54823	2.02695	2.11841	0.472181	0.873014	1.08547	0.787805	1.03432		AT4G11650.1	AT4G11650.1	132	15	15	52.5	52.5	26.633	0	323.31
AT4G39260.1	RBGA6, CCR1, ATGRP8, GR-RBP8, GRP8 | cold, circadian rhythm, and RNA binding 1, glycine-rich RNA-binding protein 8, GLYCINE-RICH PROTEIN 8, RNA-binding glycine-rich protein A6 | chr4:18274166-18274958 REVERSE LENGTH=169;AT4G39260.3		3.06209	1.88901	0.616903	3.09655	3.24131	3.4913	2.95689	2.52442	1.40833	1.61261	2.23619	2.03948	2.14846		2.73067	2.85943	2.84825	2.33933	2.61818	0.72455	0.698912	1.32429	1.31903	1.36858		AT4G39260.1;AT4G39260.3;AT4G39260.2;AT4G39260.4	AT4G39260.1;AT4G39260.3;AT4G39260.2;AT4G39260.4	140	16	12	73.4	72.2	16.578	0	323.31
AT4G38740.1	ROC1 | rotamase CYP 1 | chr4:18083620-18084138 REVERSE LENGTH=172		3.01708	1.88432	0.624553	3.37309	2.55638	2.23153	2.17503	4.74936	1.33201	0.895193	1.42898	2.38888	3.37656		5.38635	4.87779	4.10527	5.11569	6.04338	2.75398	1.82351	3.32462	3.604	3.89717		AT4G38740.1	AT4G38740.1	285	19	9	95.3	61	18.373	0	323.31
AT4G32470.1	no symbol available | no full name available | chr4:15669641-15671095 REVERSE LENGTH=122		0.990978	1.86235	1.8793	0.736375	1.13288	0.719426	1.35807	1.00814	1.36471	1.51648	0.651187	2.66367	3.11568		0.244461	0.35877	0.234338	0.434669	0.335484	0.603717	0.547371	0.199076	0.774112	0.796607		AT4G32470.1;AT4G32470.2	AT4G32470.1	76	12	11	66.4	66.4	14.527	0	220.38
AT5G42020.3	BIP2, BIP | luminal binding protein | chr5:16807697-16810344 REVERSE LENGTH=673;AT5G42020.1 | Symbols: BIP2, BIP | luminal binding protein | chr5:16807697-16810480 REVERSE LENGTH=668;AT5G42020.2 | Symbols: BIP2, BIP | luminal binding		1.2558	1.73332	1.38025	1.12883	1.41416	1.63903	0.975538	1.12146	1.62503	2.00049	1.54118	2.11819	1.38172		1.08261	1.75412	1.71292	1.33724	1.52393	2.42908	2.3089	1.59437	1.70023	1.38484		AT5G42020.3;AT5G42020.1;AT5G42020.2	AT5G42020.3;AT5G42020.1;AT5G42020.2	574	64	5	54.2	7.3	74.374	0	323.31
AT4G17720.1	IRP3, BPL1 | INVOLVED IN rRNA PROCESSING 3, BPA1-Like 1 | chr4:9862660-9864498 REVERSE LENGTH=313		0.100493	1.68348	16.7521	0.163842	0.073719	0.125454	0.060038	0.0794138	2.93375	1.63229	0.828614	1.85998	1.16276		0.252746	0.157884	0.124072	0.0496753	0.196726	2.75931	1.92335	0.69487	1.89629	1.46419		AT4G17720.1	AT4G17720.1	117	22	19	44.7	38.7	33.547	0	323.31
AT1G72370.2	RPSAA, AP40, RP40, P40 | 40s ribosomal protein SA | chr1:27243148-27244842 REVERSE LENGTH=294;AT1G72370.1 | Symbols: RPSAA, AP40, RP40, P40 | 40s ribosomal protein SA | chr1:27243148-27244842 REVERSE LENGTH=298		3.4436	1.68289	0.488701	3.98099	2.79974	3.74561	3.43819	3.25345	1.6282	1.64122	2.6643	1.14267	1.33805		3.48263	3.05574	3.46784	3.0078	2.53842	1.59729	1.57012	2.38688	1.19242	1.26682		AT1G72370.2;AT1G72370.1	AT1G72370.2;AT1G72370.1	202	23	19	56.8	56.8	31.981	0	323.31
AT1G51980.1	no symbol available | no full name available | chr1:19323692-19326771 REVERSE LENGTH=503;AT1G51980.2 | Symbols: no symbol available | no full name available | chr1:19323929-19326771 REVERSE LENGTH=451		0.862757	1.62049	1.87827	0.66257	0.69506	1.15505	0.842266	0.958838	2.64973	1.8357	0.732343	1.45524	1.42942		0.759488	0.871411	1.05991	0.877764	0.871574	2.21034	1.70749	0.867568	1.3467	1.15951		AT1G51980.1;AT1G51980.2	AT1G51980.1;AT1G51980.2	275	34	23	61.6	48.3	54.401	0	323.31
AT2G31390.1	FRK1, FRK2 | Fructokinase 2, Fructokinase 1 | chr2:13383635-13386116 REVERSE LENGTH=325		3.47209	1.592	0.458514	3.60595	2.89647	2.7891	3.93238	4.13657	1.28859	0.89897	1.76643	1.81854	2.18748		2.34086	1.5515	1.64357	2.20117	2.34211	1.13357	0.873472	1.21124	1.16715	1.32634		AT2G31390.1;AT1G06030.1;AT1G06020.1;AT1G50390.1	AT2G31390.1	285	29	23	81.5	69.5	35.275	0	323.31
AT2G38380.1	no symbol available | no full name available | chr2:16076443-16078314 FORWARD LENGTH=349		2.21021	1.58026	0.714984	3.05678	1.3026	2.00759	2.47797	2.20609	1.37579	1.93801	2.12157	0.409766	2.05617		3.06567	2.38387	2.37115	2.43105	2.51063	2.01593	1.88604	2.35402	2.50659	2.35295		AT2G38380.1;AT5G58400.1	AT2G38380.1	121	16	10	48.1	33.2	38.108	0	323.31
AT3G55440.1	ATCTIMC, CYTOTPI, TPI | CYTOSOLIC ISOFORM TRIOSE PHOSPHATE ISOMERASE, triosephosphate isomerase, CYTOSOLIC TRIOSE PHOSPHATE ISOMERASE | chr3:20553794-20556078 FORWARD LENGTH=254		3.94103	1.57094	0.398613	3.39899	3.57402	3.73868	3.92671	5.06675	1.18533	1.29035	2.37992	1.95715	1.04197		4.78296	4.13547	4.43037	4.36864	4.48031	2.0303	1.90123	4.39838	3.21558	3.49237		AT3G55440.1	AT3G55440.1	283	26	25	81.9	81.9	27.169	0	323.31
AT5G67500.3	VDAC2, ATVDAC2 | ARABIDOPSIS THALIANA VOLTAGE DEPENDENT ANION CHANNEL 2, voltage dependent anion channel 2 | chr5:26935223-26937123 FORWARD LENGTH=276;AT5G67500.1 | Symbols: VDAC2, ATVDAC2 | ARABIDOPSIS THALIANA VOLTAGE DEPENDENT ANI		0.987805	1.54903	1.56816	0.813591	0.914571	0.903173	1.15614	1.15155	1.99983	2.34879	0.805419	1.45954	1.13158		1.96676	1.96548	1.79777	2.29602	1.90003	4.02226	4.53572	1.83102	2.7505	2.38612		AT5G67500.3;AT5G67500.1;AT5G67500.2	AT5G67500.3;AT5G67500.1;AT5G67500.2	230	27	27	82.6	82.6	29.594	0	323.31
AT5G64440.1	FAAH, AtFAAH | fatty acid amide hydrolase | chr5:25766229-25770260 FORWARD LENGTH=607		0.024895	1.53361	61.6031	0.0365755	0.00945447	0.0364395	0.0164437	0.0255616	1.85227	1.46155	2.20256	1.34712	0.804534		0.0275067	0.00553972	0.0377328	0.00938046	0.00693697	2.24565	1.6208	2.2839	0.990457	0.812934		AT5G64440.1	AT5G64440.1	200	42	42	66.1	66.1	66.078	0	323.31
AT1G19570.1	ATDHAR1, DHAR1, DHAR5 | DEHYDROASCORBATE REDUCTASE 5, dehydroascorbate reductase | chr1:6773462-6774413 REVERSE LENGTH=213		2.2545	1.52318	0.675621	2.96297	1.93517	1.46545	3.09695	1.81194	0.634577	0.911272	2.40469	1.96786	1.69752		2.37693	1.43397	1.15539	1.80676	1.47227	0.640493	0.789352	1.05888	1.08342	1.27997		AT1G19570.1;AT1G19550.1	AT1G19570.1	247	26	26	98.1	98.1	23.641	0	323.31
AT4G02520.1	ATGSTF2, GSTF2, ATPM24.1, GST2, ATPM24 | glutathione S-transferase PHI 2 | chr4:1110673-1111531 REVERSE LENGTH=212		2.00263	1.52055	0.759281	2.76754	2.17515	1.26691	2.32688	1.47665	0.714525	0.9214	2.6088	1.33327	2.02478		2.95531	2.31654	2.34885	2.53119	1.61409	0.251081	1.19566	2.31781	1.3258	1.8673		AT4G02520.1;AT2G02930.1	AT4G02520.1	173	22	20	90.6	83	24.128	0	323.31
AT4G09320.1	ATNDK1, NDPK1, NDK1 | nucleoside diphosphate kinase 1 | chr4:5923484-5924366 FORWARD LENGTH=149		3.54829	1.48036	0.417203	4.56817	3.38318	3.23336	3.08018	3.47657	0.285579	1.03166	1.86901	1.95363	2.26192		1.36414	1.07649	0.777377	1.18773	0.896362	0.181151	0.397022	0.675433	0.682187	0.765785		AT4G09320.1	AT4G09320.1	181	17	17	70.5	70.5	16.5	0	323.31
AT2G44060.2	LEA26 | late embryogenesis abundant 26 | chr2:18226922-18227988 FORWARD LENGTH=325;AT2G44060.1 | Symbols: LEA26 | late embryogenesis abundant 26 | chr2:18226922-18227988 FORWARD LENGTH=325		0.956314	1.4553	1.52179	1.01137	0.867865	1.20718	0.883251	0.811906	0.437245	1.05174	1.73197	2.23664	1.81893		1.14048	0.857985	1.13166	1.02519	0.954775	0.846403	1.33609	1.99024	2.59823	2.23979		AT2G44060.2;AT2G44060.1	AT2G44060.2;AT2G44060.1	227	33	33	78.5	78.5	36.036	0	323.31
AT5G66680.1	DGL1 | DEFECTIVE GLYCOSYLATION | chr5:26617840-26620581 REVERSE LENGTH=437		0.448229	1.44659	3.22734	0.3972	0.463327	0.480567	0.396539	0.503514	1.55326	1.6756	1.0661	1.73105	1.20694		0.480385	0.610173	0.616895	0.666074	0.675825	2.51636	2.35243	1.2324	2.01525	1.43157		AT5G66680.1	AT5G66680.1	179	24	24	51.5	51.5	48.744	0	323.31
AT5G26260.1	no symbol available | no full name available | chr5:9200492-9202153 FORWARD LENGTH=351		1.2536	1.44547	1.15306	1.51266	1.36176	1.02865	1.37994	0.984975	0.810741	1.60362	2.91777	0.582661	1.31255		0.844166	0.807814	1.00047	1.16555	0.452209	1.22749	1.40993	1.78445	0.797657	0.82349		AT5G26260.1;AT5G26290.1	AT5G26260.1	158	22	21	51.6	51.6	39.826	0	323.31
AT1G26630.1	FBR12, ATELF5A-2, ELF5A-2 | FUMONISIN B1-RESISTANT12, EUKARYOTIC ELONGATION FACTOR 5A-2 | chr1:9205968-9207098 FORWARD LENGTH=159;AT1G26630.2 | Symbols: FBR12, ATELF5A-2, ELF5A-2 | FUMONISIN B1-RESISTANT12, EUKARYOTIC ELONGATION FACT		1.85237	1.44355	0.779298	1.26524	2.01471	1.99327	1.85835	2.13027	1.40939	1.21722	1.23237	1.43204	1.92671		1.37569	1.86488	1.83204	2.00579	1.92312	1.61675	1.31134	0.878903	1.09283	1.58451		AT1G26630.1;AT1G26630.2	AT1G26630.1;AT1G26630.2	142	14	10	76.7	52.8	17.14	0	323.31
AT1G79550.2	PGKc, PGK, PGK3 | phosphoglycerate kinase, phosphoglycerate kinase 3 | chr1:29924347-29926295 REVERSE LENGTH=401;AT1G79550.1 | Symbols: PGKc, PGK, PGK3 | phosphoglycerate kinase, phosphoglycerate kinase 3 | chr1:29924347-29926295 REV		2.30122	1.41303	0.614037	2.62683	1.92919	2.12106	2.44065	2.38838	0.340352	0.731661	2.28988	1.66683	2.03645		4.64814	4.55464	4.11297	4.57166	4.36117	1.74371	1.47618	2.69635	2.35133	2.58688		AT1G79550.2;AT1G79550.1	AT1G79550.2;AT1G79550.1	469	38	35	86.3	86.3	42.131	0	323.31
AT3G58730.1	VHA-D | | chr3:21718495-21719280 REVERSE LENGTH=261		0.462621	1.40296	3.03263	0.542818	0.454775	0.425187	0.30562	0.584705	1.46349	2.21964	1.23552	1.2076	0.888548		0.304085	0.324386	0.307769	0.435962	0.328167	1.28187	1.45175	0.700687	0.875447	0.770778		AT3G58730.1	AT3G58730.1	169	26	26	64.8	64.8	29.058	0	200.8
AT5G54500.1	FQR1 | flavodoxin-like quinone reductase 1 | chr5:22124674-22126256 FORWARD LENGTH=204;AT5G54500.2 | Symbols: FQR1 | flavodoxin-like quinone reductase 1 | chr5:22124674-22126435 FORWARD LENGTH=244		1.03505	1.37707	1.33044	1.57754	0.861462	0.99489	0.892691	0.848676	0.303765	1.49428	1.63967	1.941	1.50664		1.15154	1.09668	0.721539	1.08836	0.850924	0.29654	0.873551	0.929234	0.96508	1.43902		AT5G54500.1;AT5G54500.2	AT5G54500.1;AT5G54500.2	130	17	12	68.1	58.3	21.796	0	323.31
AT1G70850.1	MLP34 | MLP-like protein 34 | chr1:26715429-26716744 REVERSE LENGTH=316;AT1G70850.3 | Symbols: MLP34 | MLP-like protein 34 | chr1:26715429-26716744 REVERSE LENGTH=316;AT1G70850.2 | Symbols: MLP34 | MLP-like protein 34 | chr1:26715673		1.65037	1.37396	0.832517	2.24749	1.17655	1.617	1.50739	1.70343	0.279786	0.796547	2.63158	1.43681	1.72509		6.8665	5.22007	7.16512	5.67558	4.7166	1.97442	2.29956	6.2526	3.67749	4.0112		AT1G70850.1;AT1G70850.3;AT1G70850.2	AT1G70850.1;AT1G70850.3;AT1G70850.2	337	28	19	74.4	63.3	35.57	0	323.31
AT2G46140.1	LEA27 | late embryogenesis abundant 27 | chr2:18959163-18960362 FORWARD LENGTH=166		0.519219	1.34959	2.59927	0.433052	0.495923	0.570206	0.504354	0.592558	1.64217	0.99607	1.19925	1.64208	1.26837		0.368476	0.500346	0.367559	0.493853	0.420944	1.46944	1.1429	0.984926	1.20557	0.936274		AT2G46140.1	AT2G46140.1	55	12	12	64.5	64.5	17.846	0	203.76
AT2G47470.1	UNE5, MEE30, ATPDI11, PDI11, ATPDIL2-1 | PROTEIN DISULFIDE ISOMERASE 11, PDI-LIKE 2-1, ARABIDOPSIS THALIANA PROTEIN DISULFIDE ISOMERASE 11, UNFERTILIZED EMBRYO SAC 5, MATERNAL EFFECT EMBRYO ARREST 30 | chr2:19481503-19483683 FORWARD		1.09075	1.33998	1.2285	1.16655	1.18367	0.881865	1.01201	1.20964	1.56076	1.45817	0.959271	1.57278	1.14892		0.89695	1.01277	0.844038	1.15812	0.948858	1.8591	1.834	0.726133	1.46915	1.00213		AT2G47470.1;AT2G47470.4;AT2G47470.3;AT2G47470.2	AT2G47470.1;AT2G47470.4;AT2G47470.3;AT2G47470.2	267	36	35	69.5	69.5	39.496	0	323.31
AT1G73230.1	no symbol available | no full name available | chr1:27540506-27541364 REVERSE LENGTH=165		1.86166	1.31916	0.708594	1.63959	2.51477	1.89791	1.64169	1.61432	0	1.4822	0.078781	2.55021	2.4846		1.17184	1.51487	1.00738	1.06237	0.9432	0	0	0.459802	1.71799	1.49498		AT1G73230.1	AT1G73230.1	56	10	8	54.5	50.3	18.004	0	277.75
AT3G55750.1	no symbol available | no full name available | chr3:20698641-20699553 FORWARD LENGTH=111		3.82618	1.31061	0.342537	4.21756	4.07209	4.62736	3.07967	3.13423	0.844403	1.45371	0.620435	1.6031	2.03139		1.25116	1.20647	1.07521	1.37217	1.37508	0.683199	0.659496	0.393742	0.50093	0.680316		AT3G55750.1	AT3G55750.1	64	11	0	71.2	0	12.785	0	87.026
AT3G52300.1	ATPQ, ATPd | ATP synthase D chain, mitochondrial | chr3:19396689-19398119 FORWARD LENGTH=168;AT3G52300.2 | Symbols: ATPQ, ATPd | ATP synthase D chain, mitochondrial | chr3:19396689-19397866 FORWARD LENGTH=122		1.25015	1.30672	1.04525	1.15013	1.49423	1.0216	1.24151	1.34329	1.62027	1.27164	0.47696	1.54816	1.61658		0.715025	0.834197	0.566894	0.690943	0.590065	1.06579	0.739998	0.3106	0.997472	1.06513		AT3G52300.1;AT3G52300.2	AT3G52300.1;AT3G52300.2	136	26	26	88.7	88.7	19.586	0	299.71
AT3G56110.4	PRA1.B1 | prenylated RAB acceptor 1.B1 | chr3:20822228-20822857 REVERSE LENGTH=209;AT3G56110.3 | Symbols: PRA1.B1 | prenylated RAB acceptor 1.B1 | chr3:20822228-20822857 REVERSE LENGTH=209;AT3G56110.2 | Symbols: PRA1.B1 | prenylated		0.298381	1.29017	4.3239	0.324176	0.405352	0.713886	0	0.0484919	1.87836	2.02287	0.380472	2.01169	0.157457		0	0.411654	0.0917651	0	0	0.692837	0.565757	0	0.621122	0.425066		AT3G56110.4;AT3G56110.3;AT3G56110.2;AT3G56110.1	AT3G56110.4;AT3G56110.3;AT3G56110.2;AT3G56110.1	21	4	4	29.7	29.7	22.618	0	16.678
AT1G52760.1	CSE, LysoPL2, AtMAGL3 | Caffeoyl Shikimate Esterase, lysophospholipase 2 | chr1:19651378-19652576 FORWARD LENGTH=332		0.389652	1.28286	3.29232	0.350726	0.303342	0.418861	0.41769	0.457643	1.87735	0.655044	1.03323	1.49349	1.35519		0.189336	0.203885	0.215854	0.300231	0.183682	1.09586	0.814377	0.580306	0.951756	0.782371		AT1G52760.1	AT1G52760.1	73	12	11	34.6	27.7	36.975	0	95.812
AT2G01530.1	ZCE2, MLP329 | MLP-like protein 329, (Zusammen-CA)-enhanced 2 | chr2:239815-240349 FORWARD LENGTH=151		1.80155	1.26686	0.703202	2.04287	1.62672	2.01263	2.17001	1.15553	0.162704	0.542781	1.77568	1.5307	2.32241		1.62596	1.47516	2.1259	1.33462	1.26973	0.615221	0.678201	1.71466	1.23796	1.30163		AT2G01530.1	AT2G01530.1	169	22	15	76.8	66.2	17.602	0	323.31
AT3G18820.1	RAB7B, AtRabG1f, ATRABG3F, RABG3F, ATRAB7B, RAB71 | RAB GTPase homolog G3F | chr3:6484266-6486005 FORWARD LENGTH=206		0.370073	1.26011	3.40502	0.594412	0.466275	0.31413	0.26773	0.207819	0.648757	1.51196	1.16942	1.4747	1.49569		0.341709	0.365815	0.311843	0.241478	0.234631	0.466962	0.902611	0.488149	1.00274	0.730471		AT3G18820.1	AT3G18820.1	75	16	5	67.5	26.7	23.102	0	323.31
AT1G09740.2	no symbol available | no full name available | chr1:3154603-3155834 FORWARD LENGTH=171;AT1G09740.1 | Symbols: no symbol available | no full name available | chr1:3154603-3155834 FORWARD LENGTH=171		0.21891	1.25987	5.75518	0.157402	0.174448	0.24805	0.254872	0.25978	1.51637	1.46321	0.901129	1.21551	1.20312		0.29912	0.242465	0.396988	0.400119	0.260419	0.990443	1.12303	0.709649	0.775116	0.833183		AT1G09740.2;AT1G09740.1	AT1G09740.2;AT1G09740.1	60	9	9	61.4	61.4	18.15	0	97.452
AT5G56030.1	HSP81-2, HSP90.2, AtHsp90.2, ERD8, HSP81.2 | EARLY-RESPONSIVE TO DEHYDRATION 8, heat shock protein 81-2, heat shock protein 81.2, HEAT SHOCK PROTEIN 90.2, HEAT SHOCK PROTEIN 90.2 | chr5:22686923-22689433 FORWARD LENGTH=699;AT5G56030		1.87027	1.25244	0.66966	2.14205	1.99551	2.11335	1.22271	1.87772	0.914378	0.974556	2.54498	0.688055	1.14025		2.62139	2.7121	2.92608	2.53746	2.70934	1.44364	1.70307	2.7199	1.73449	1.63411		AT5G56030.1;AT5G56030.2	AT5G56030.1;AT5G56030.2	538	65	8	58.2	6.6	80.063	0	323.31
AT2G13560.1	NAD-ME1 | NAD-dependent malic enzyme 1 | chr2:5650089-5655103 FORWARD LENGTH=623		0.0219596	1.24269	56.5898	0.0311834	0.00622391	0.0325099	0.00645234	0.0334284	0	6.15163	0.0311555	0.01067	0.0199908		1.66819	2.80674	4.31768	2.22038	3.26508	0	4.57686	12.3437	0.295863	1.31416		AT2G13560.1	AT2G13560.1	59	18	18	37.4	37.4	69.655	0	207.53
AT2G47110.2	UBI6, UBQ6, RPS27aB | UBIQUITIN EXTENSION PROTEIN 6, ubiquitin 6, Ribosomal protein S27aB | chr2:19344701-19345174 FORWARD LENGTH=157;AT2G47110.1 | Symbols: UBI6, UBQ6, RPS27aB | UBIQUITIN EXTENSION PROTEIN 6, ubiquitin 6, Ribosomal		1.62723	1.2421	0.76332	2.15847	1.68783	0.845323	1.65567	1.78888	0.643281	0.958993	1.63228	1.46745	1.5085		0.578313	0.943828	0.705669	0.816464	0.842148	1.00223	0.695831	0.410384	0.739217	0.635655		AT2G47110.2;AT2G47110.1;AT1G23410.1;AT2G36170.1;AT4G05320.5;AT4G05320.2;AT5G20620.1;AT4G05320.6;AT4G05320.3;AT4G05320.1;AT1G65350.1;AT5G03240.2;AT5G03240.3;AT5G20620.2;AT5G03240.1;AT4G05320.8;AT4G02890.3;AT4G02890.4;AT3G52590.1;AT4G02890.1;AT4G02890.2;AT4G05050.1;AT4G05050.2;AT4G05050.3;AT1G31340.1;AT2G35635.1;AT4G05320.7;AT4G05050.4;AT4G05320.4;AT1G55060.1;AT5G37640.1	AT2G47110.2;AT2G47110.1;AT1G23410.1;AT2G36170.1;AT4G05320.5;AT4G05320.2;AT5G20620.1;AT4G05320.6;AT4G05320.3;AT4G05320.1;AT1G65350.1;AT5G03240.2;AT5G03240.3;AT5G20620.2;AT5G03240.1;AT4G05320.8;AT4G02890.3;AT4G02890.4;AT3G52590.1;AT4G02890.1;AT4G02890.2;AT4G05050.1;AT4G05050.2;AT4G05050.3;AT1G31340.1;AT2G35635.1;AT4G05320.7;AT4G05050.4;AT4G05320.4;AT1G55060.1;AT5G37640.1	276	23	3	80.9	19.7	17.812	0	323.31
AT5G45775.2	no symbol available | no full name available | chr5:18565281-18566496 REVERSE LENGTH=182;AT4G18730.1 | Symbols: RPL16B | ribosomal protein L16B | chr4:10302238-10303206 FORWARD LENGTH=182;AT3G58700.1 | Symbols: no symbol available |		2.16835	1.23251	0.568408	2.63425	1.98507	1.87556	2.52381	1.82306	0.620484	1.14988	1.24176	1.29494	1.85547		1.59621	1.26468	1.33736	1.31281	1.05735	0.388769	0.645563	0.572784	0.670662	0.980469		AT5G45775.2;AT4G18730.1;AT3G58700.1;AT2G42740.1;AT5G45775.1	AT5G45775.2;AT4G18730.1;AT3G58700.1;AT2G42740.1;AT5G45775.1	118	19	19	57.7	57.7	20.861	0	323.31
AT5G03520.1	ATRABE1D, RAB-E1D, ATRAB8C, ATRAB-E1D, RAB8C | RAB GTPase homolog 8C, RAB HOMOLOG E1D, ARABIDOPSIS RAB HOMOLOG E1D | chr5:883679-885158 FORWARD LENGTH=216;AT5G03520.2 | Symbols: ATRABE1D, RAB-E1D, ATRAB8C, ATRAB-E1D, RAB8C | RAB GTPa		0.288465	1.21998	4.22923	0.357713	0.283705	0.250331	0.35914	0.191434	0.874822	1.08207	1.27271	1.31639	1.55392		0.293781	0.291739	0.264071	0.370429	0.244706	1.22636	1.45819	1.04343	1.48007	1.41329		AT5G03520.1;AT5G03520.2	AT5G03520.1;AT5G03520.2	126	25	7	81.9	22.2	24.037	0	323.31
AT2G37170.1	PIP2;2, PIP2B | plasma membrane intrinsic protein 2, PLASMA MEMBRANE INTRINSIC PROTEIN 2;2 | chr2:15613624-15614791 REVERSE LENGTH=285		1.85599	1.21947	0.657043	1.26514	2.36661	1.34197	1.73246	2.57379	1.03274	1.85556	1.23481	1.1009	0.873331		0.991985	1.77978	1.88561	2.18314	1.74291	2.04686	2.57605	1.11313	1.12982	0.956765		AT2G37170.1	AT2G37170.1	56	6	1	24.6	4.6	30.453	0	16.918
AT3G09820.1	ATADK1, ADK1 | adenosine kinase 1 | chr3:3012122-3014624 FORWARD LENGTH=344;AT3G09820.2 | Symbols: ATADK1, ADK1 | adenosine kinase 1 | chr3:3012645-3014624 FORWARD LENGTH=302		3.19372	1.17962	0.369355	2.62546	2.65848	3.75316	3.01441	3.91711	0.720418	0.846442	2.12048	1.05481	1.15594		2.0155	1.97309	2.37946	1.94842	2.24395	0.767877	0.917578	1.71691	1.22078	1.21335		AT3G09820.1;AT3G09820.2	AT3G09820.1;AT3G09820.2	272	31	13	75.3	52.6	37.836	0	323.31
AT1G21750.1	PDIL1-1, ATPDI5, PDI5, ATPDIL1-1 | PDI-like 1-1, ARABIDOPSIS THALIANA PROTEIN DISULFIDE ISOMERASE 5, PROTEIN DISULFIDE ISOMERASE 5 | chr1:7645767-7648514 FORWARD LENGTH=501;AT1G21750.2 | Symbols: PDIL1-1, ATPDI5, PDI5, ATPDIL1-1 | PD		1.69947	1.17949	0.694035	1.4251	1.73005	1.81765	1.61481	1.90973	0.644852	1.30883	1.46595	1.15247	1.32535		1.66185	1.81559	1.48059	1.73607	1.72738	0.9872	1.16022	1.36034	1.20561	1.34634		AT1G21750.1;AT1G21750.2	AT1G21750.1;AT1G21750.2	425	51	46	65.5	62.5	55.601	0	323.31
AT5G65020.1	ANNAT2, AtANN2 | annexin 2 | chr5:25973915-25975554 FORWARD LENGTH=317;AT5G65020.2 | Symbols: ANNAT2, AtANN2 | annexin 2 | chr5:25974366-25975554 FORWARD LENGTH=302		0.893702	1.17842	1.31858	0.666156	0.781332	1.14562	0.976105	0.899295	0.299816	0.615449	2.04347	0.293801	2.63956		0.907325	0.892076	1.09731	1.14623	0.929607	0.979805	1.20281	1.75949	0.777883	2.13647		AT5G65020.1;AT5G65020.2	AT5G65020.1;AT5G65020.2	300	39	39	89.9	89.9	36.266	0	323.31
AT3G46830.2	ATRAB-A2C, ATRAB11A, ATRABA2C, RABA2c, RAB-A2C | RAB GTPASE HOMOLOG A2C, ARABIDOPSIS RAB GTPASE HOMOLOG A2C, RAB GTPase homolog A2C | chr3:17246699-17248362 REVERSE LENGTH=217;AT3G46830.1 | Symbols: ATRAB-A2C, ATRAB11A, ATRABA2C, RAB		0.13489	1.16608	8.64465	0.157256	0.0995101	0.115431	0.291021	0.0112338	1.01418	1.21076	0.942783	1.42198	1.2407		0.328941	0.189482	0.200468	0.303817	0	0.984025	1.20792	0.776219	1.17556	1.18729		AT3G46830.2;AT3G46830.1	AT3G46830.2;AT3G46830.1	94	20	9	78.3	42.4	23.849	0	192.65
AT5G61790.1	CNX1, ATCNX1 | calnexin 1 | chr5:24827394-24829642 REVERSE LENGTH=530		0.399756	1.14377	2.86117	0.777954	0.364342	0.268146	0.259631	0.328709	1.10445	1.7988	1.24056	0.69293	0.882117		0.990592	1.10014	0.833904	0.84635	1.01115	2.30938	2.3896	1.39726	1.48859	1.35303		AT5G61790.1	AT5G61790.1	260	38	26	51.5	38.5	60.485	0	323.31
AT3G14990.1	DJ-1a, AtDJ1A, DJ1A | DJ-1 homolog A | chr3:5047510-5049621 FORWARD LENGTH=392;AT3G14990.3 | Symbols: DJ-1a, AtDJ1A, DJ1A | DJ-1 homolog A | chr3:5047683-5049621 FORWARD LENGTH=369;AT3G14990.2 | Symbols: DJ-1a, AtDJ1A, DJ1A | DJ-1 ho		1.40322	1.14323	0.814717	1.17759	1.25468	2.48065	0.750134	1.35307	0.454379	0.668033	1.97531	1.31269	1.30574		1.04797	1.2528	1.84043	1.1651	1.53011	0.311286	0.618292	1.45364	1.04409	1.27271		AT3G14990.1;AT3G14990.3;AT3G14990.2	AT3G14990.1;AT3G14990.3;AT3G14990.2	245	38	38	76.3	76.3	41.857	0	323.31
AT3G63520.1	ATNCED1, ATCCD1, CCD1, NCED1 | carotenoid cleavage dioxygenase 1, CAROTENOID CLEAVAGE DIOXYGENASE 1 | chr3:23452940-23455896 FORWARD LENGTH=538		0.0134406	1.12782	83.9112	0.00988798	0.00984169	0.0160315	0.0220328	0.00940894	0.953746	1.09723	1.43207	1.20368	0.952349		0.0160569	0.0119906	0.0234237	0.0182145	0.00720904	0.927528	1.23603	1.35832	1.47436	0.693896		AT3G63520.1	AT3G63520.1	181	37	37	65.6	65.6	60.907	0	323.31
AT3G53020.1	RPL24B, RPL24, STV1 | RIBOSOMAL PROTEIN L24, SHORT VALVE1 | chr3:19660749-19661912 REVERSE LENGTH=163		6.16035	1.12757	0.183036	6.7626	6.61604	4.51799	6.38477	6.52034	0.310927	1.01261	1.16505	1.39133	1.75792		1.73079	1.81889	1.35457	1.86312	1.66167	0	0.395014	0.361898	0.450738	0.532788		AT3G53020.1	AT3G53020.1	76	17	3	57.7	9.8	18.632	0	134.1
AT3G29250.2	AtSDR4, SDR4 | short-chain dehydrogenase reductase 4 | chr3:11193767-11194840 REVERSE LENGTH=260;AT3G29250.3 | Symbols: AtSDR4, SDR4 | short-chain dehydrogenase reductase 4 | chr3:11193767-11194948 REVERSE LENGTH=296;AT3G29250.1 | Sy		1.74757	1.12339	0.642832	1.64966	1.30749	2.34594	1.95296	1.4818	0.830483	0.852164	1.79774	0.966189	1.17039		0.839076	0.655953	0.994548	1.05097	0.663291	0.544556	0.521888	1.36695	0.682699	0.674355		AT3G29250.2;AT3G29250.3;AT3G29250.1	AT3G29250.2;AT3G29250.3;AT3G29250.1	112	14	8	51.2	38.5	27.026	0	277.13
AT5G42980.1	ATH3, TRX3, TRXH3, ATTRX3, ATTRXH3 | THIOREDOXIN H3, thioredoxin 3, thioredoxin H-type 3 | chr5:17242772-17243718 FORWARD LENGTH=118		2.28812	1.11982	0.489406	2.64324	1.96419	2.64416	2.14024	2.04875	0.200747	0.204656	1.886	1.55751	1.75017		2.34907	1.8536	2.75664	2.52453	2.25395	0.245928	0.285631	1.65834	1.49692	1.61882		AT5G42980.1	AT5G42980.1	109	12	12	68.6	68.6	13.109	0	323.31
AT3G61110.1	RS27A, ARS27A | ribosomal protein S27 | chr3:22611710-22612632 FORWARD LENGTH=86;AT2G45710.1 | Symbols: no symbol available | no full name available | chr2:18831243-18831999 FORWARD LENGTH=84		3.31138	1.11911	0.337959	2.58217	3.547	3.60098	2.93162	3.89514	1.56177	1.28508	1.04873	0.907686	0.79229		0.589973	0.702554	0.861165	0.719594	0.851843	0.400516	0.343791	0.245419	0.283544	0.263146		AT3G61110.1;AT2G45710.1;AT3G61111.2;AT3G61111.1	AT3G61110.1;AT2G45710.1	46	8	7	50	34.9	9.6001	0	40.222
AT5G45750.1	RABA1c, AtRABA1c | RAB GTPase homolog A1C | chr5:18559318-18560639 FORWARD LENGTH=216		0.0499916	1.11504	22.3044	0.130716	0.0721668	0.00770855	0.0167741	0.0225926	0.768245	1.04934	0.966231	1.4402	1.35116		0.245675	0.232103	0.130037	0.344345	0.0883408	1.08731	1.4077	0.604294	0.619624	1.37038		AT5G45750.1	AT5G45750.1	48	18	8	70.4	35.2	23.87	0	136.84
AT3G09200.1	no symbol available | no full name available | chr3:2823364-2825020 REVERSE LENGTH=320;AT3G09200.2 | Symbols: no symbol available | no full name available | chr3:2823364-2825020 REVERSE LENGTH=287		3.05093	1.10262	0.361406	3.68442	2.45566	2.46964	3.66001	2.9849	0.520853	0.97118	0.963863	1.30085	1.75637		2.34157	1.6543	1.6645	2.25546	1.66504	0.505692	0.588397	0.631463	0.837398	1.08125		AT3G09200.1;AT3G09200.2;AT2G40010.1	AT3G09200.1;AT3G09200.2	182	28	7	65.9	28.1	34.133	0	323.31
AT2G37270.2	RPS5B, ATRPS5B | ribosomal protein 5B | chr2:15647883-15649042 REVERSE LENGTH=207;AT2G37270.1 | Symbols: RPS5B, ATRPS5B | ribosomal protein 5B | chr2:15647883-15649042 REVERSE LENGTH=207		4.3971	1.10158	0.250524	5.18525	3.09837	4.1809	5.28186	4.23911	0.981183	1.14404	1.35184	0.826069	1.20477		1.92979	1.94417	1.37141	2.10887	1.61641	0.924308	0.810382	0.679721	0.575777	0.638696		AT2G37270.2;AT2G37270.1	AT2G37270.2;AT2G37270.1	184	20	4	56	18.4	22.99	0	323.31
AT2G30490.1	REF3, CYP73A5, C4H, ATC4H | CINNAMATE 4-HYDROXYLASE, REDUCED EPRDERMAL FLUORESCENCE 3, cinnamate-4-hydroxylase | chr2:12993861-12995683 REVERSE LENGTH=505		0.270139	1.0977	4.06347	0.247947	0.233314	0.306498	0.211429	0.351509	1.13227	1.21448	0.963031	0.848119	1.33062		0.312638	0.263384	0.390583	0.344501	0.274872	1.32438	1.39965	0.76223	1.29249	1.05186		AT2G30490.1;AT3G61040.2;AT3G61040.1;AT2G45560.1;AT1G28430.1	AT2G30490.1	225	34	33	66.7	66.7	57.792	0	323.31
AT1G12840.1	DET3, ATVHA-C | ARABIDOPSIS THALIANA VACUOLAR ATP SYNTHASE SUBUNIT C, DE-ETIOLATED 3 | chr1:4375584-4378220 FORWARD LENGTH=375		0.335595	1.08639	3.23721	0.188916	0.265664	0.450398	0.401389	0.37161	0.792108	0.977074	1.33783	0.855277	1.46968		0.311442	0.262135	0.474675	0.365314	0.396895	1.01603	0.929922	0.864211	0.893916	1.02772		AT1G12840.1	AT1G12840.1	233	41	41	77.1	77.1	42.619	0	323.31
AT1G33140.1	PGY2 | PIGGYBACK2 | chr1:12023360-12024502 FORWARD LENGTH=194;AT1G33120.1 | Symbols: no symbol available | no full name available | chr1:12010986-12012223 FORWARD LENGTH=194		2.99485	1.08212	0.361328	3.48488	3.24638	2.47719	3.01312	2.75269	0.807052	1.1231	1.04451	1.11391	1.32205		1.47685	1.12506	0.874683	1.33965	0.976125	0.400339	0.563829	0.557952	0.588519	0.598146		AT1G33140.1;AT1G33120.1	AT1G33140.1;AT1G33120.1	161	25	19	82.5	70.1	22.017	0	323.31
AT5G10360.1	RPS6B, EMB3010 | Ribosomal protein small subunit 6b, embryo defective 3010 | chr5:3258734-3260142 REVERSE LENGTH=249;AT5G10360.2 | Symbols: RPS6B, EMB3010 | Ribosomal protein small subunit 6b, embryo defective 3010 | chr5:3258734-326		10.8615	1.07808	0.0992572	9.16595	10.3195	11.832	9.96817	13.0217	1.03394	0.713694	1.15196	1.27023	1.22057		5.69116	6.83176	5.91824	6.16022	6.4404	0.854132	0.907799	1.12023	0.938116	0.909599		AT5G10360.1;AT5G10360.2	AT5G10360.1;AT5G10360.2	226	34	12	71.9	35.7	28.162	0	323.31
AT3G04400.2	emb2171, RPL23 | embryo defective 2171 | chr3:1167611-1168308 FORWARD LENGTH=125;AT2G33370.2 | Symbols: no symbol available | no full name available | chr2:14143718-14144270 REVERSE LENGTH=125;AT3G04400.1 | Symbols: emb2171, RPL23 |		4.27207	1.07064	0.250614	3.97689	5.14363	4.32474	3.64273	4.27234	0.875082	0.863837	0.801658	1.06762	1.74501		2.08336	2.29156	2.1332	1.9262	1.5486	0.597699	0.554049	0.489185	0.590863	0.95889		AT3G04400.2;AT2G33370.2;AT3G04400.1;AT2G33370.1;AT1G04480.1	AT3G04400.2;AT2G33370.2;AT3G04400.1;AT2G33370.1;AT1G04480.1	113	22	22	90.4	90.4	13.406	0	323.31
AT1G11580.1	PME18, PMEPCRA, ATPMEPCRA | methylesterase PCR A, PECTIN METHYLESTERASE 18 | chr1:3888730-3890649 FORWARD LENGTH=557;AT1G11580.2 | Symbols: PME18, PMEPCRA, ATPMEPCRA | methylesterase PCR A, PECTIN METHYLESTERASE 18 | chr1:3888667-389		1.81181	1.06208	0.586195	0.907224	1.4765	1.38155	3.30174	1.99206	0.573464	0.79649	0.945187	1.49872	1.49652		1.36348	1.66158	1.22976	3.991	1.97494	0.74196	1.07484	1.26876	1.64073	1.50804		AT1G11580.1;AT1G11580.2;AT3G10720.1;AT4G33220.2;AT4G02320.1;AT3G60730.1;AT4G33220.1;AT3G05620.1;AT2G26440.1;AT5G53370.1;AT3G49220.1;AT3G10720.2;AT5G53370.2;AT3G49220.3	AT1G11580.1;AT1G11580.2	253	37	36	40.6	40.6	61.687	0	323.31
AT1G69620.1	RPL34 | ribosomal protein L34 | chr1:26189900-26191081 FORWARD LENGTH=119		3.93474	1.06157	0.269794	3.27674	5.04859	2.6119	4.7838	3.95265	0.7001	0.88518	0.962887	1.07269	1.68699		1.20525	1.51651	0.970855	1.40088	1.23868	0.299827	0.350291	0.19883	0.300445	0.430439		AT1G69620.1	AT1G69620.1	85	15	6	60.5	25.2	13.65	0	65.344
AT5G20090.3	AtMPC1, MPC1 | mitochondrial pyruvate carrier 1 | chr5:6787543-6788000 REVERSE LENGTH=97;AT5G20090.4 | Symbols: AtMPC1, MPC1 | mitochondrial pyruvate carrier 1 | chr5:6787246-6788000 REVERSE LENGTH=110;AT5G20090.2 | Symbols: AtMPC1,		1.02359	1.04744	1.0233	0.91336	1.04684	0.977232	1.09292	1.0876	1.65875	1.0288	0.399708	1.11528	1.03464		0	0	0	0	0	0	0	0	0	0		AT5G20090.3;AT5G20090.4;AT5G20090.2;AT5G20090.1	AT5G20090.3;AT5G20090.4;AT5G20090.2;AT5G20090.1	14	4	4	46.4	46.4	10.904	0	19.001
AT5G15200.1	no symbol available | no full name available | chr5:4935124-4936334 REVERSE LENGTH=198;AT5G15200.2 | Symbols: no symbol available | no full name available | chr5:4935602-4936334 REVERSE LENGTH=156		3.37276	1.02061	0.302604	4.41837	3.052	3.32983	2.91253	3.15105	0.773736	1.06405	1.23396	0.907265	1.12404		1.41048	1.07984	0.973003	1.15985	0.898042	0.539581	0.548961	0.413425	0.353139	0.417429		AT5G15200.1;AT5G15200.2	AT5G15200.1;AT5G15200.2	180	22	14	57.6	48.5	23.036	0	246.4
AT1G76180.2	ERD14 | EARLY RESPONSE TO DEHYDRATION 14 | chr1:28587013-28587657 REVERSE LENGTH=185;AT1G76180.1 | Symbols: ERD14 | EARLY RESPONSE TO DEHYDRATION 14 | chr1:28587013-28587657 REVERSE LENGTH=185		0.68769	1.01707	1.47897	1.05886	0.522193	1.28271	0.255906	0.318781	0.331086	0.438047	0.377887	2.21913	1.7192		0.542385	1.00743	1.07244	0.738192	0.607297	0.749178	1.0955	1.01037	2.35679	1.47369		AT1G76180.2;AT1G76180.1	AT1G76180.2;AT1G76180.1	115	18	16	62.7	62.2	20.786	0	208.15
AT5G52240.1	MAPR5, MSBP1, AtMAPR5, ATMP1 | membrane steroid binding protein 1, ARABIDOPSIS THALIANA MEMBRANE-ASSOCIATED PROGESTERONE BINDING PROTEIN 5 | chr5:21213121-21214557 FORWARD LENGTH=220;AT5G52240.2 | Symbols: MAPR5, MSBP1, AtMAPR5, ATMP		0.295858	1.00689	3.40329	0.587953	0.26548	0.296253	0.184759	0.144844	0.835339	0.840434	0.685917	1.31045	1.36231		0.387601	0.34591	0.295284	0.281124	0.267116	1.48528	0.937535	0.451841	0.804794	1.13176		AT5G52240.1;AT5G52240.2	AT5G52240.1;AT5G52240.2	82	9	7	55.5	46.8	24.405	0	185.74
AT3G16640.1	AtTCTP1, TCTP1 | translationally controlled tumor protein | chr3:5669709-5670729 REVERSE LENGTH=168		0.875628	1.00383	1.14641	1.12961	0.785953	0.765725	0.947501	0.749351	0.271688	0.801983	1.40421	0.906511	1.63475		0.914986	0.58617	0.514461	0.763139	0.473479	0.474424	0.506762	0.829011	0.554858	0.696522		AT3G16640.1	AT3G16640.1	81	14	14	44.6	44.6	18.91	0	55.427
AT1G72160.1	PATL3 | | chr1:27153823-27155609 REVERSE LENGTH=490		0.469717	0.991308	2.11044	0.435427	0.424006	0.763899	0.221452	0.503799	1.1437	1.33029	0.97048	0.821903	0.690169		0.497492	0.707978	0.635744	0.551547	0.551243	2.01329	1.31593	1.2007	1.10194	0.806628		AT1G72160.1	AT1G72160.1	141	26	23	53.7	51.2	56.104	0	157.5
AT3G03270.2	HRU1 | Hypoxia Responsive Universal Stress Protein 1 | chr3:762136-763075 REVERSE LENGTH=159;AT3G03270.1 | Symbols: HRU1 | Hypoxia Responsive Universal Stress Protein 1 | chr3:761383-763075 REVERSE LENGTH=201		0.410003	0.98503	2.40249	0.529274	0.276212	0.18551	0.348229	0.71079	0.742206	0.457656	0.256468	1.37642	2.0924		0.81388	0.569505	0.263139	0.711109	0.911315	0.379397	0.300619	0.178708	0.580059	1.20875		AT3G03270.2;AT3G03270.1	AT3G03270.2;AT3G03270.1	144	13	13	79.9	79.9	17.439	0	323.31
AT1G13930.3	no symbol available | no full name available | chr1:4761091-4761558 FORWARD LENGTH=155;AT1G13930.2 | Symbols: no symbol available | no full name available | chr1:4761091-4761558 FORWARD LENGTH=155;AT1G13930.1 | Symbols: no symbol ava		1.09037	0.977496	0.896483	1.22361	1.42949	1.00222	0.861172	0.935346	0.670934	0.558934	0.717953	1.44758	1.49208		0.64699	0.851877	0.664343	0.684045	0.630506	0.691216	0.518152	0.537461	1.03443	1.20384		AT1G13930.3;AT1G13930.2;AT1G13930.1	AT1G13930.3;AT1G13930.2;AT1G13930.1	98	11	11	93.5	93.5	16.163	0	204.96
AT2G45960.2	TMP-A, ATHH2, PIP1;2, PIP1B | TRANSMEMBRANE PROTEIN A, plasma membrane intrinsic protein 1B, NAMED PLASMA MEMBRANE INTRINSIC PROTEIN 1;2 | chr2:18910450-18911579 FORWARD LENGTH=274;AT2G45960.1 | Symbols: TMP-A, ATHH2, PIP1;2, PIP1B |		1.26418	0.968421	0.766048	0.721689	1.03141	2.3044	1.07726	1.18613	0.953285	1.2432	0.665361	1.10161	0.878648		0.488153	0.750441	0.878514	0.932597	1.05073	0.621572	1.21541	0.735922	0.823246	0.640734		AT2G45960.2;AT2G45960.1;AT2G45960.3	AT2G45960.2;AT2G45960.1;AT2G45960.3	89	12	4	52.6	27	29.132	0	323.31
AT3G12050.1	no symbol available | no full name available | chr3:3839289-3841303 FORWARD LENGTH=360;AT3G12050.2 | Symbols: no symbol available | no full name available | chr3:3839289-3841303 FORWARD LENGTH=321		0.793576	0.963928	1.21466	2.17538	0.146188	1.43145	0.0961042	0.118756	0.900054	0.783273	0.639164	1.18728	1.30987		1.11725	1.22589	1.794	1.60561	1.16054	2.46639	1.95392	1.35218	2.08997	1.73444		AT3G12050.1;AT3G12050.2	AT3G12050.1;AT3G12050.2	47	13	13	41.7	41.7	40.184	0	110.72
AT1G55160.2	no symbol available | no full name available | chr1:20578804-20579803 FORWARD LENGTH=137;AT1G55160.1 | Symbols: no symbol available | no full name available | chr1:20578476-20579803 FORWARD LENGTH=188;AT1G55160.3 | Symbols: no symbol		0.875257	0.959643	1.09641	0.757492	1.12828	0.689179	0.865351	0.935984	1.4534	1.53239	0.411586	0.820884	0.579953		0.253246	0.403653	0.205051	0.314988	0.36553	0.598299	0.57017	0.139348	0.306754	0.212058		AT1G55160.2;AT1G55160.1;AT1G55160.3	AT1G55160.2;AT1G55160.1;AT1G55160.3	38	4	4	27	27	15.423	0	36.089
AT2G44790.1	UCC2 | uclacyanin 2 | chr2:18462182-18463232 REVERSE LENGTH=202		1.43687	0.954447	0.664255	2.00701	2.22075	1.37123	1.54796	0.0373835	0.559313	1.03813	1.15167	0.77612	1.247		3.50798	3.53501	3.29151	3.11813	3.07317	0.968168	1.55921	1.00039	0	1.05659		AT2G44790.1	AT2G44790.1	62	8	8	31.7	31.7	20.354	0	171.03
AT3G02230.1	RGP1, ATRGP1 | ARABIDOPSIS THALIANA REVERSIBLY GLYCOSYLATED POLYPEPTIDE 1, reversibly glycosylated polypeptide 1 | chr3:415463-417304 FORWARD LENGTH=357		2.08637	0.952652	0.456608	2.474	1.34882	2.79209	2.1683	1.64863	0.371824	0.877627	1.6601	0.613109	1.2406		3.28673	3.07311	3.55236	3.55554	3.20411	0.647822	1.36064	2.17933	1.58788	2.12351		AT3G02230.1;AT3G08900.1;AT5G50750.1	AT3G02230.1	277	38	15	82.6	42	40.629	0	323.31
AT5G43970.1	TOM9-2, ATTOM22-V, TOM22-V | TRANSLOCASE OUTER MITOCHONDRIAL MEMBRANE 22-V, translocase of outer membrane 22-V | chr5:17692888-17693187 FORWARD LENGTH=99		0.348706	0.951973	2.73002	0.220694	0.375489	0.261159	0.277609	0.608577	1.48525	1.16836	0.237323	0.548024	1.32091		0.06874	0.21255	0.149115	0.167579	0.185677	0.629012	0.430395	0	0.365652	0.342931		AT5G43970.1	AT5G43970.1	23	6	6	34.3	34.3	10.378	0	36.866
AT3G56240.3	AtHMP31, CCH | HEAVY METAL ASSOCIATED PROTEIN 31, copper chaperone | chr3:20863460-20864402 REVERSE LENGTH=121;AT3G56240.1 | Symbols: AtHMP31, CCH | HEAVY METAL ASSOCIATED PROTEIN 31, copper chaperone | chr3:20863460-20864402 REVERSE		2.23661	0.949703	0.424617	1.87148	2.84089	1.43356	2.65228	2.38485	0.0413944	0.984512	0.446677	1.55838	1.71755		0.685186	0.837183	0.468108	0.878489	0.792651	0	0.378695	0.316891	0.568093	0.675945		AT3G56240.3;AT3G56240.1	AT3G56240.3;AT3G56240.1	119	18	3	96.7	20.7	12.971	0	191.83
AT5G38420.1	DEG24, RBCS2B | Rubisco small subunit 2B | chr5:15381203-15381978 REVERSE LENGTH=181;AT5G38410.1 | Symbols: RBCS3B | Rubisco small subunit 3B | chr5:15377501-15378306 REVERSE LENGTH=181;AT5G38410.3 | Symbols: RBCS3B | Rubisco small s		0.0268434	0.937215	34.9142	0.0385024	0	0	0.0957147	0	0.705057	3.98102	0	0	0		0.0733007	0	0	0	0	3.2943	3.04276	0	0	0		AT5G38420.1;AT5G38410.1;AT5G38410.3;AT5G38410.2	AT5G38420.1;AT5G38410.1;AT5G38410.3;AT5G38410.2	28	11	3	59.7	19.9	20.35	0	59.795
AT1G72150.1	PATL1 | PATELLIN 1 | chr1:27148558-27150652 FORWARD LENGTH=573		0.435737	0.933362	2.14203	0.41516	0.447743	0.600689	0.288983	0.426108	0.926468	1.45554	0.836044	0.939087	0.509669		0.392601	0.692523	0.738929	0.572399	0.478017	1.43951	1.564	0.846989	0.951686	0.540891		AT1G72150.1	AT1G72150.1	248	39	37	52.5	49	64.046	0	237.49
AT3G49120.1	PRX34, PRXCB, ATPCB, AtPRX34, PERX34, ATPERX34 | ARABIDOPSIS THALIANA PEROXIDASE CB, PEROXIDASE 34, peroxidase CB, ARABIDOPSIS THALIANA PEROXIDASE 34 | chr3:18207819-18210041 FORWARD LENGTH=353		2.05216	0.93318	0.45473	1.12619	2.34696	2.66777	1.70506	2.41483	0.718631	0.363267	0.791624	1.56314	1.22924		2.0039	1.8521	1.56768	2.03205	1.7969	1.07226	0.609069	1.13061	1.49197	1.65351		AT3G49120.1	AT3G49120.1	188	26	15	59.8	36	38.832	0	323.31
AT3G11930.1	no symbol available | no full name available | chr3:3776371-3777393 FORWARD LENGTH=199;AT3G11930.2 | Symbols: no symbol available | no full name available | chr3:3776371-3777393 FORWARD LENGTH=200;AT3G11930.4 | Symbols: no symbol ava		0.0330176	0.929107	28.1397	0.0152995	0.0605671	0.0314524	0.0111136	0.0466554	0.221541	1.07904	0.0941029	1.02744	2.22341		0.041994	0.0420318	0.064598	0	0.132922	0.351171	0.162434	0.0815778	0.779857	1.413		AT3G11930.1;AT3G11930.2;AT3G11930.4;AT3G11930.3	AT3G11930.1;AT3G11930.2;AT3G11930.4;AT3G11930.3	51	9	9	34.2	34.2	21.457	0	313.03
AT4G15390.2	no symbol available | no full name available | chr4:8792941-8794281 REVERSE LENGTH=446;AT4G15390.1 | Symbols: no symbol available | no full name available | chr4:8792941-8794281 REVERSE LENGTH=446		1.30385	0.924309	0.708906	1.23084	1.11639	1.76146	1.11967	1.2909	0.322901	0.656132	1.36663	1.09609	1.17979		0.944771	0.717697	0.999412	0.846526	0.799627	0.256011	0.433814	0.882031	0.65755	0.687244		AT4G15390.2;AT4G15390.1;AT3G30280.1;AT5G67160.1	AT4G15390.2;AT4G15390.1	249	29	28	55.6	55.6	48.767	0	323.31
AT5G49900.3	no symbol available | no full name available | chr5:20297235-20302019 REVERSE LENGTH=957;AT5G49900.1 | Symbols: no symbol available | no full name available | chr5:20297235-20302019 REVERSE LENGTH=957;AT5G49900.2 | Symbols: no symbol		0.00912396	0.905435	99.237	0.00863642	0.00942253	0.0160441	0.00543507	0.0060817	0.717075	0.643486	1.19164	1.00014	0.974834		0.00380691	0.0256613	0.0237338	0.0187223	0	1.36613	1.22742	2.11396	1.89611	1.89701		AT5G49900.3;AT5G49900.1;AT5G49900.2;AT3G24180.2;AT3G24180.1	AT5G49900.3;AT5G49900.1;AT5G49900.2	172	48	45	49.8	48.7	106.71	0	323.31
AT1G52400.2	BGL1, ATBG1, BGLU18 | A. THALIANA BETA-GLUCOSIDASE 1, BETA-GLUCOSIDASE HOMOLOG 1, beta glucosidase 18 | chr1:19515250-19517646 FORWARD LENGTH=461;AT1G52400.3 | Symbols: BGL1, ATBG1, BGLU18 | A. THALIANA BETA-GLUCOSIDASE 1, BETA-GLUCO		1.61762	0.902988	0.558221	1.64135	1.81296	1.6609	2.50851	0.46437	0.451266	2.23092	1.3377	0.25737	0.237682		2.68978	3.05769	2.49498	3.07012	1.58234	0	1.94017	1.37427	0.609984	0.668222		AT1G52400.2;AT1G52400.3;AT1G52400.1	AT1G52400.2;AT1G52400.3;AT1G52400.1	92	7	4	6.7	6.7	52.37	0	47.375
AT2G37970.1	AtHBP2, HBP2, SOUL-1, cHBP2, SOUL2 | haem-binding protein 2, cytosolic heme (tetrapyrrole) binding protein 2 | chr2:15890964-15891704 FORWARD LENGTH=246		0.060471	0.900513	14.8917	0.0150142	0.074152	0.127913	0.0576445	0.0276314	0.490116	0.763646	1.0198	1.31568	0.913325		0	0.117632	0.1548	0.0967147	0.0646059	0.384083	0.537293	0.704272	0.748099	0.638506		AT2G37970.1	AT2G37970.1	83	18	18	62.6	62.6	27.352	0	65.695
AT2G42210.5	OEP16-3, ATOEP16-3 | | chr2:17590642-17591591 FORWARD LENGTH=159;AT2G42210.4 | Symbols: OEP16-3, ATOEP16-3 | | chr2:17590642-17591591 FORWARD LENGTH=159;AT2G42210.3 | Symbols: OEP16-3, ATOEP16-3 | | chr2:17590642-17591591 FORWARD		0.182259	0.892943	4.89931	0.467331	0.0731233	0.310573	0.0394399	0.020828	1.1722	0.876769	0.314665	1.02711	1.07397		0.288853	0.3359	0.254869	0.433473	0.452389	0.994929	0.62988	0.237247	0.774817	0.843324		AT2G42210.5;AT2G42210.4;AT2G42210.3;AT2G42210.1;AT2G42210.2	AT2G42210.5;AT2G42210.4;AT2G42210.3;AT2G42210.1;AT2G42210.2	61	11	11	74.2	74.2	16.999	0	129.98
AT5G27850.1	RPL18C | | chr5:9873169-9874297 FORWARD LENGTH=187;AT5G27850.2 | Symbols: RPL18C | | chr5:9873587-9874297 FORWARD LENGTH=134		3.30641	0.891313	0.269571	3.61308	4.0635	2.76487	3.02989	3.06072	0.619807	0.771428	0.953811	0.918101	1.19342		2.11193	2.50115	1.29557	1.66922	1.86155	0.527789	0.546357	0.25932	0.469807	0.598561		AT5G27850.1;AT5G27850.2	AT5G27850.1;AT5G27850.2	123	17	4	59.9	18.2	20.967	0	323.31
AT5G17770.1	CBR, CBR1, ATCBR | NADH:cytochrome B5 reductase 1, NADH:CYTOCHROME B5 REDUCTASE 1 | chr5:5864543-5866495 REVERSE LENGTH=281		0.251224	0.890485	3.54458	0.251015	0.159847	0.439697	0.182036	0.223525	0.69742	0.835914	0.79298	1.22128	0.904829		0.356941	0.122618	0.404812	0.26425	0.156317	1.51652	0.929465	0.72355	1.14507	0.854174		AT5G17770.1	AT5G17770.1	88	14	14	66.5	66.5	31.49	0	240.27
AT1G28200.2	FIP1 | FH interacting protein 1 | chr1:9850395-9852300 REVERSE LENGTH=259;AT1G28200.1 | Symbols: FIP1 | FH interacting protein 1 | chr1:9850395-9852300 REVERSE LENGTH=259		0.229878	0.875506	3.80856	0.166881	0.24767	0.246728	0.271315	0.216798	1.24074	0.710204	0.582613	0.892174	0.951801		0.190158	0.305399	0.246641	0.322043	0.298241	1.86747	0.92384	0.540571	0.875552	0.987898		AT1G28200.2;AT1G28200.1	AT1G28200.2;AT1G28200.1	67	13	13	60.6	60.6	27.958	0	129.54
AT4G25100.5	FSD1, ATFSD1 | ARABIDOPSIS FE SUPEROXIDE DISMUTASE 1, Fe superoxide dismutase 1 | chr4:12884649-12886501 REVERSE LENGTH=212;AT4G25100.3 | Symbols: FSD1, ATFSD1 | ARABIDOPSIS FE SUPEROXIDE DISMUTASE 1, Fe superoxide dismutase 1 | chr4		2.04007	0.869971	0.426441	2.32801	2.23288	1.20547	2.68839	1.74561	0.604691	0.534598	1.02405	0.838656	1.34786		1.75146	2.40377	1.64916	2.01892	1.94307	0	0.698336	1.36241	1.42014	1.79836		AT4G25100.5;AT4G25100.3;AT4G25100.2;AT4G25100.1;AT4G25100.4	AT4G25100.5;AT4G25100.3;AT4G25100.2;AT4G25100.1;AT4G25100.4	74	8	8	32.5	32.5	23.791	0	297.75
AT1G10630.2	ARFA1F, ATARFA1F | ADP-ribosylation factor A1F | chr1:3513189-3514230 REVERSE LENGTH=181;AT2G47170.1 | Symbols: ARF1A1C, BEX1 | bfa-visualized exocytic trafficking defective 1 | chr2:19367264-19368518 FORWARD LENGTH=181;AT2G47170.2 |		0.0908084	0.865693	9.53318	0.124951	0.16043	0.0337358	0.0640824	0.070843	0.286876	0.311798	0.649343	1.22859	1.85186		0.715382	0.493029	0.231602	0.486778	0.333944	0.911161	0.892215	1.4914	2.27784	3.69192		AT1G10630.2;AT2G47170.1;AT2G47170.2;AT2G47170.3;AT1G10630.1;AT5G14670.3;AT1G70490.6;AT3G62290.3;AT3G62290.2;AT3G62290.1;AT1G70490.7;AT1G70490.4;AT1G70490.5;AT5G14670.2;AT1G70490.3;AT1G70490.2;AT1G70490.1;AT1G23490.1;AT5G14670.1	AT1G10630.2;AT2G47170.1;AT2G47170.2;AT2G47170.3;AT1G10630.1;AT5G14670.3;AT1G70490.6;AT3G62290.3;AT3G62290.2;AT3G62290.1;AT1G70490.7;AT1G70490.4;AT1G70490.5;AT5G14670.2;AT1G70490.3;AT1G70490.2;AT1G70490.1;AT1G23490.1;AT5G14670.1	99	21	21	85.1	85.1	20.622	0	323.31
ATMG00480.1	ATP8, ORFB | ATP SYNTHASE 8 | chrm:247016-247492 REVERSE LENGTH=158;AT2G07707.1 | Symbols: no symbol available | no full name available | chr2:3386292-3386768 FORWARD LENGTH=158		0.29285	0.855141	2.92006	0.323023	0.0247209	0.351836	0.459345	0.305326	1.70399	1.02497	0.297598	0.62317	0.625976		0.267264	0.335587	0.394049	0.40786	0.275652	1.22074	0.96896	0.306523	0.561097	0.606871		ATMG00480.1;AT2G07707.1	ATMG00480.1;AT2G07707.1	33	8	8	39.2	39.2	18.211	0	31.939
AT5G60660.1	PIP2F, PIP2;4 | plasma membrane intrinsic protein 2;4 | chr5:24375673-24376939 REVERSE LENGTH=291		1.11547	0.850394	0.762361	0.804338	0.757042	1.49382	1.26122	1.26095	0.798218	1.07692	0.920094	0.851864	0.604874		0.559777	0.766287	1.22118	1.05859	0.913594	0.738452	0.803405	0.567038	0.623114	0.589042		AT5G60660.1	AT5G60660.1	114	9	5	40.5	20.3	30.952	0	312.33
AT3G16240.1	ATTIP2;1, TIP2;1, DELTA-TIP, DELTA-TIP1, AQP1 | delta tonoplast integral protein | chr3:5505534-5506788 FORWARD LENGTH=250		0.504006	0.844631	1.67583	0.470419	0.563801	0.67042	0.551529	0.263863	0.451079	0.540538	1.27789	0	1.95365		0.0885129	0.0786777	0.166959	0	0.176266	0	0	0.166127	0	0.443794		AT3G16240.1	AT3G16240.1	33	3	3	21.2	21.2	25.027	0	162.6
AT1G54010.1	GLL23 | GDSL-like lipase 23 | chr1:20158854-20160747 REVERSE LENGTH=386		0.993094	0.840021	0.845863	0.956835	0.999185	1.1999	0.689288	1.12026	0.572383	1.29269	0.8455	0.594273	0.895259		0.854987	0.880134	0.920671	0.83659	0.716066	0.575092	1.35718	1.0402	1.00866	1.20353		AT1G54010.1	AT1G54010.1	177	23	21	59.3	59.3	43.143	0	323.31
AT3G04920.1	no symbol available | no full name available | chr3:1360989-1362065 FORWARD LENGTH=133;AT3G04920.2 | Symbols: no symbol available | no full name available | chr3:1360989-1361719 FORWARD LENGTH=112		3.70984	0.838957	0.226144	3.59931	4.40726	3.13925	4.10029	3.3031	1.01466	1.07131	0.634392	0.588733	0.885689		1.23561	1.41442	0.677274	0.980101	0.892304	0.288767	0.325107	0.216668	0.154773	0.315115		AT3G04920.1;AT3G04920.2	AT3G04920.1;AT3G04920.2	93	17	7	65.4	32.3	15.372	0	205.02
AT5G63400.1	ADK1 | adenylate kinase 1 | chr5:25393274-25394817 REVERSE LENGTH=246;AT5G63400.2 | Symbols: ADK1 | adenylate kinase 1 | chr5:25393502-25394817 REVERSE LENGTH=190		1.30111	0.833329	0.640476	1.41035	1.38487	1.0212	1.39844	1.29068	0.623525	0.547032	0.489018	1.18079	1.32628		1.14463	1.10605	0.790571	1.25676	1.28294	0.674893	0.493822	0.468448	1.07276	1.18691		AT5G63400.1;AT5G63400.2	AT5G63400.1;AT5G63400.2	228	34	30	91.5	83.3	26.932	0	323.31
AT1G66270.2	BGLU21 | | chr1:24700110-24702995 REVERSE LENGTH=522;AT1G66270.1 | Symbols: BGLU21 | | chr1:24700110-24702995 REVERSE LENGTH=524		1.14573	0.828305	0.722949	0.859196	1.30147	1.3	0.962719	1.30527	0.412835	0.798207	1.67851	0.59609	0.655884		1.6101	1.99592	2.15955	1.76515	1.82037	1.07556	1.61381	2.67527	1.36113	1.70519		AT1G66270.2;AT1G66270.1	AT1G66270.2;AT1G66270.1	272	44	24	61.7	44.1	59.493	0	323.31
AT3G01290.1	AtHIR2, HIR2 | hypersensitive induced reaction 2 | chr3:88252-89356 REVERSE LENGTH=285		0.393465	0.827768	2.10379	0.22815	0.242188	0.486877	0.73765	0.272462	0.78705	1.22254	0.58509	0.797416	0.746742		1.58031	1.45186	1.50427	1.48681	1.64667	1.84633	2.4548	1.16571	1.85787	1.50434		AT3G01290.1	AT3G01290.1	144	23	18	66	55.8	31.321	0	323.31
AT3G18430.3	no symbol available | no full name available | chr3:6326180-6327476 FORWARD LENGTH=175;AT3G18430.2 | Symbols: no symbol available | no full name available | chr3:6326180-6327476 FORWARD LENGTH=175;AT3G18430.1 | Symbols: no symbol ava		0	0.82736	#DIV/0!	0	0	0	0	0	0	0.0735037	0.540797	1.11409	2.40841		0	0	0	0	0	0	0.50074	0.967053	2.20593	2.70506		AT3G18430.3;AT3G18430.2;AT3G18430.1	AT3G18430.3;AT3G18430.2;AT3G18430.1	30	13	13	68	68	20.032	0	200.51
AT1G02500.2	METK1, SAM-1, AtSAM1, SAM1, MAT1 | S-adenosylmethionine synthetase 1, S-ADENOSYLMETHIONINE SYNTHETASE-1 | chr1:519037-520218 FORWARD LENGTH=393;AT1G02500.1 | Symbols: METK1, SAM-1, AtSAM1, SAM1, MAT1 | S-adenosylmethionine synthetase		1.99935	0.817759	0.409012	0.696947	1.75692	3.14287	2.0747	2.32531	0.491514	0.594678	0.538211	1.44496	1.01943		7.07364	8.05023	7.73384	6.4389	8.04985	4.4431	3.6991	5.211	4.74988	4.50722		AT1G02500.2;AT1G02500.1	AT1G02500.2;AT1G02500.1	340	30	10	70	33.3	43.158	0	323.31
AT5G64100.1	PRX69 | | chr5:25650824-25652062 REVERSE LENGTH=331		0.553134	0.810017	1.46441	0.412385	0.605302	0.471707	0.721426	0.554852	0.901841	1.48644	0.503192	0.671501	0.487112		0.550831	0.721053	0.575853	0.577004	0.457987	0.897392	1.41323	0.520168	0.760083	0.410415		AT5G64100.1	AT5G64100.1	119	19	19	49.2	49.2	35.678	0	323.31
AT3G16470.1	JAL35, AtJAC1, JR1 | jacalin-related lectin 35, JACALIN-LECTIN LIKE 1, JASMONATE RESPONSIVE 1 | chr3:5596096-5597709 REVERSE LENGTH=451;AT3G16470.4 | Symbols: JAL35, AtJAC1, JR1 | jacalin-related lectin 35, JACALIN-LECTIN LIKE 1, JAS		1.05961	0.808863	0.763362	1.20055	1.12714	1.11371	1.15482	0.701811	0.838394	1.23359	0.881007	0.56901	0.522316		1.22932	1.49144	1.20248	1.47417	1.17411	1.02657	1.23793	1.13448	0.788915	0.685896		AT3G16470.1;AT3G16470.4;AT3G16470.2;AT3G16470.3	AT3G16470.1;AT3G16470.4;AT3G16470.2;AT3G16470.3	206	31	31	70.3	70.3	48.496	0	323.31
AT5G50850.1	MAB1 | MACCI-BOU | chr5:20689671-20692976 FORWARD LENGTH=363		1.70436	0.799894	0.469323	1.68259	1.13146	2.01908	1.60246	2.08619	0.509008	0.744821	1.06189	0.681872	1.00188		1.30168	1.13329	1.38381	1.63083	1.46562	0.83732	0.929664	1.09394	0.793392	0.990991		AT5G50850.1	AT5G50850.1	126	15	15	37.5	37.5	39.175	0	261.4
AT2G17360.1	no symbol available | no full name available | chr2:7546598-7548138 FORWARD LENGTH=261;AT5G58420.1 | Symbols: no symbol available | no full name available | chr5:23619599-23620896 FORWARD LENGTH=262;AT5G07090.1 | Symbols: no symbol a		2.85585	0.796379	0.278859	2.66474	3.0718	2.56013	3.74229	2.24027	0.744425	0.83414	1.20084	0.462508	0.73998		1.85354	1.89234	1.58876	2.02676	1.49037	0.459411	0.522087	0.717716	0.374041	0.453625		AT2G17360.1;AT5G58420.1;AT5G07090.1;AT5G07090.3;AT5G07090.2;AT2G17360.2	AT2G17360.1;AT5G58420.1;AT5G07090.1;AT5G07090.3;AT5G07090.2;AT2G17360.2	192	36	36	81.6	81.6	29.802	0	323.31
AT3G12260.1	NDUFA6, B14 | | chr3:3909252-3910337 REVERSE LENGTH=133		0.88535	0.793636	0.896409	0.841939	0.226666	0.932444	1.02026	1.40544	1.76956	0.581289	0.126839	0.624344	0.866146		0.62933	0.556821	0.623705	0.848564	0.869415	1.3002	0.601794	0.206493	0.591338	0.588972		AT3G12260.1	AT3G12260.1	56	10	10	66.9	66.9	15.082	0	116.02
AT4G00550.2	DGD2 | digalactosyl diacylglycerol deficient 2 | chr4:238154-240019 REVERSE LENGTH=473;AT4G00550.1 | Symbols: DGD2 | digalactosyl diacylglycerol deficient 2 | chr4:238154-240019 REVERSE LENGTH=473		0.00549108	0.787518	143.418	0.0057781	0	0.00542068	0.00690165	0.00935495	1.00936	0.823154	0.484083	0.889138	0.731856		0	0	0	0	0	0.967547	0.811833	0.421175	0.654906	0.542705		AT4G00550.2;AT4G00550.1	AT4G00550.2;AT4G00550.1	97	28	28	60.9	60.9	53.907	0	323.31
AT4G14880.5	OASA1, OLD3, CYTACS1, ATCYS-3A | ONSET OF LEAF DEATH 3, O-acetylserine (thiol) lyase (OAS-TL) isoform A1 | chr4:8518209-8520050 REVERSE LENGTH=322;AT4G14880.4 | Symbols: OASA1, OLD3, CYTACS1, ATCYS-3A | ONSET OF LEAF DEATH 3, O-acety		1.4933	0.782481	0.523995	1.73751	1.3447	1.99217	1.12274	1.26937	0.178555	0.600171	1.20522	0.70975	1.21871		2.63567	2.06442	2.27933	2.42497	2.24096	0.458345	0.841788	1.86687	1.40436	1.56035		AT4G14880.5;AT4G14880.4;AT4G14880.3;AT4G14880.2;AT4G14880.1;AT3G22460.2;AT3G22460.1	AT4G14880.5;AT4G14880.4;AT4G14880.3;AT4G14880.2;AT4G14880.1	308	35	34	92.2	92.2	33.805	0	323.31
AT3G49910.1	no symbol available | no full name available | chr3:18504311-18504751 FORWARD LENGTH=146		1.02016	0.772737	0.757466	1.64047	1.012	1.17129	0.567495	0.709543	0.244482	0.469042	0.751399	1.08229	1.31647		0.630008	0.698709	0.486897	0.686004	0.520857	0.343953	0.411572	0.386624	0.35744	0.555058		AT3G49910.1	AT3G49910.1	130	19	18	65.1	60.3	16.944	0	114.02
AT5G47200.1	RAB1A, ATRABD2B, ATRAB1A | ARABIDOPSIS RAB GTPASE HOMOLOG D2B, RAB GTPase homolog 1A | chr5:19167029-19168718 FORWARD LENGTH=202		0.31349	0.760093	2.42462	0.65401	0.294084	0.221753	0.159918	0.237685	0.176452	0.584951	0.744728	0.539825	1.75451		0.512046	0.242797	0.407183	0.354751	0.317252	0.699521	1.09212	0.459749	1.6564	1.66092		AT5G47200.1	AT5G47200.1	109	15	3	70.3	18.8	22.313	0	267.43
AT1G03220.1	SAP2 | secreted aspartic protease 2 | chr1:787143-788444 FORWARD LENGTH=433		0.812415	0.757927	0.932931	0.629297	0.759975	0.675204	1.33584	0.661759	0.163252	0.727255	0.779078	1.11209	1.00796		1.31557	1.92497	1.74724	2.58293	2.19358	0.780491	1.50796	1.40877	1.70426	2.13198		AT1G03220.1	AT1G03220.1	211	25	20	61.4	53.3	45.717	0	323.31
AT3G22850.1	no symbol available | no full name available | chr3:8089067-8090275 FORWARD LENGTH=248		1.37136	0.754662	0.550301	1.4208	1.23767	1.75407	0.974944	1.46932	0.483603	0.606809	1.02799	0.786757	0.868149		0.843005	0.970446	1.21069	1.25331	1.2005	0.630344	0.477444	1.01869	0.801076	0.742772		AT3G22850.1	AT3G22850.1	71	13	12	57.7	53.2	27.107	0	281.4
AT2G03510.1	no symbol available | no full name available | chr2:1066717-1068934 FORWARD LENGTH=356		0.222295	0.74839	3.36665	0.263279	0.124252	0.225766	0.300126	0.198053	0.660054	1.00271	0.538013	0.844861	0.696311		0.199051	0.167033	0.200334	0.25647	0.205064	0.731501	0.950634	0.443616	0.828357	0.59965		AT2G03510.1	AT2G03510.1	82	18	18	42.1	42.1	40.596	0	101.11
AT5G19550.1	AAT2, ASP2 | ASPARTATE AMINOTRANSFERASE 2, aspartate aminotransferase 2 | chr5:6598201-6601597 FORWARD LENGTH=405		1.52752	0.748152	0.489781	1.75431	1.22131	1.37057	1.49563	1.7958	0.437937	0.417619	0.89679	0.770115	1.2183		1.18689	0.896584	0.859685	1.21437	1.27285	0.408067	0.423299	0.604523	0.667965	0.742357		AT5G19550.1	AT5G19550.1	353	35	29	87.4	80.5	44.266	0	323.31
AT1G22530.1	PATL2 | PATELLIN 2 | chr1:7955773-7958326 REVERSE LENGTH=683;AT1G22530.2 | Symbols: PATL2 | PATELLIN 2 | chr1:7955773-7958326 REVERSE LENGTH=649		0.338468	0.743961	2.19803	0.396741	0.367843	0.429137	0.22853	0.270088	0.449465	0.944001	0.908198	0.874578	0.543562		0.515135	0.617237	0.671781	0.569498	0.587186	0.880026	1.50784	1.04723	1.23669	0.916458		AT1G22530.1;AT1G22530.2	AT1G22530.1;AT1G22530.2	281	49	47	59.7	58.3	76.007	0	323.31
AT1G65930.1	cICDH | cytosolic NADP+-dependent isocitrate dehydrogenase | chr1:24539088-24541861 FORWARD LENGTH=410		1.55893	0.742951	0.476578	1.44318	1.43653	1.47338	1.78628	1.65528	0.306632	0.481636	1.26886	0.716863	0.940765		1.41003	1.391	1.70316	1.42825	1.44749	0.29312	0.480962	1.29326	0.711865	0.855954		AT1G65930.1	AT1G65930.1	399	54	47	80.7	77.6	45.746	0	323.31
AT1G74060.1	no symbol available | no full name available | chr1:27850033-27851299 REVERSE LENGTH=233		2.83045	0.738365	0.260865	3.01095	3.44997	1.8562	3.34069	2.49445	0.42308	0.916479	0.890987	0.685928	0.775349		1.4273	1.65466	0.99621	1.92383	1.26215	0.438092	0.682912	0.466638	0.557801	0.537366		AT1G74060.1	AT1G74060.1	103	22	1	74.7	5.2	26.008	0	323.31
AT4G13930.1	SHM4 | serine hydroxymethyltransferase 4 | chr4:8048013-8050021 REVERSE LENGTH=471		2.55537	0.736037	0.288036	2.86369	2.2794	3.05648	2.04009	2.53717	0.210286	0.575281	1.61953	0.451649	0.823437		2.11443	1.56023	2.37175	1.7256	2.46445	0.191004	0.327393	1.16625	0.509654	0.670727		AT4G13930.1;AT4G13890.2;AT4G13890.1	AT4G13930.1	231	36	36	86.4	86.4	51.717	0	323.31
AT1G58270.1	ZW9 | | chr1:21612394-21614089 REVERSE LENGTH=396		0.589808	0.732423	1.2418	0.570335	0.70679	0.613231	0.538271	0.520414	0.33185	1.08293	1.01982	0.697362	0.530152		0.435243	0.693928	0.589189	0.604225	0.609196	0.644424	0.984762	0.559551	0.423986	0.395401		AT1G58270.1	AT1G58270.1	86	10	10	19.7	19.7	45.035	0	323.31
AT2G27530.2	PGY1 | PIGGYBACK1 | chr2:11763443-11764570 REVERSE LENGTH=216;AT2G27530.1 | Symbols: PGY1 | PIGGYBACK1 | chr2:11763443-11764570 REVERSE LENGTH=216		2.55949	0.73136	0.285745	2.17186	3.13736	2.62496	2.15017	2.71309	0.772453	0.0614133	0.5513	0.922334	1.3493		1.88836	2.2379	1.82426	1.83258	2.05984	0.759282	0.369433	0.53797	0.822188	1.39147		AT2G27530.2;AT2G27530.1	AT2G27530.2;AT2G27530.1	112	21	11	64.4	34.3	24.425	0	152.41
AT1G61250.2	AtSCAMP1, SC3, SCAMP1 | secretory carrier 3, Secretory carrier membrane protein 1 | chr1:22586035-22588519 FORWARD LENGTH=274;AT1G61250.1 | Symbols: AtSCAMP1, SC3, SCAMP1 | secretory carrier 3, Secretory carrier membrane protein 1 |		0.226504	0.723099	3.19244	0.319906	0.0602109	0.207275	0.0706389	0.474489	1.17315	0.926492	0.393326	0.653441	0.469087		0.187122	0	0.435254	0	0.663011	0.929216	0.635108	0.223082	0.408601	0.375394		AT1G61250.2;AT1G61250.1;AT1G11180.3;AT1G11180.1;AT1G11180.2	AT1G61250.2;AT1G61250.1	38	5	5	16.4	16.4	30.942	0	84.741
AT1G75280.1	no symbol available | no full name available | chr1:28252030-28253355 FORWARD LENGTH=310		1.97182	0.720066	0.365179	2.3625	1.51642	1.54874	2.39665	2.03478	0.405241	0.407246	1.06178	0.622771	1.10329		2.17622	1.94105	1.14021	2.14689	1.9229	0.827149	0.828888	0.79019	0.88729	1.04439		AT1G75280.1;AT1G75290.1;AT1G75300.1;AT1G75290.2	AT1G75280.1	224	30	27	81.3	76.1	33.736	0	323.31
AT1G65980.1	TPX1 | thioredoxin-dependent peroxidase 1 | chr1:24559524-24560753 REVERSE LENGTH=162		0.423012	0.719617	1.70117	1.00004	0.049038	0.172905	0.12102	0.772056	0	0.201526	1.60626	0.833892	0.956406		0.467475	0.297593	0.506334	0.228681	0.417086	0	0.0620438	0.288106	0.256052	0.359655		AT1G65980.1;AT1G65980.2	AT1G65980.1	118	15	12	83.3	75.3	17.428	0	323.31
AT5G05370.1	no symbol available | no full name available | chr5:1590977-1591869 REVERSE LENGTH=72;AT3G10860.2 | Symbols: no symbol available | no full name available | chr3:3399815-3400514 FORWARD LENGTH=72;AT3G10860.1 | Symbols: no symbol avail		0.217477	0.718155	3.30221	0	0.24506	0.282907	0.364118	0.1953	0.838552	0.905207	0.393778	0.814214	0.639025		0	0	0	0	0	0	0	0	0	0		AT5G05370.1;AT3G10860.2;AT3G10860.1	AT5G05370.1;AT3G10860.2;AT3G10860.1	11	1	1	16.7	16.7	8.4178	0	8.4829
AT3G60245.1	no symbol available | no full name available | chr3:22268803-22269750 FORWARD LENGTH=92		1.02672	0.715371	0.696752	0.824487	1.42252	1.42596	0.709742	0.750898	0.72918	0.553898	0.617036	0.694947	0.981792		0.133343	0.206695	0.276374	0.263584	0.246785	0	0	0	0	0		AT3G60245.1	AT3G60245.1	23	5	2	41.3	15.2	10.241	0	27.299
AT3G15950.1	NAI2 | | chr3:5397783-5402610 REVERSE LENGTH=772;AT3G15950.2 | Symbols: NAI2 | | chr3:5397783-5402610 REVERSE LENGTH=734;AT3G15950.4 | Symbols: NAI2 | | chr3:5397783-5402610 REVERSE LENGTH=618;AT3G15950.3 | Symbols: NAI2 | | chr3		1.13241	0.713757	0.630298	1.19078	1.20213	1.13442	1.11263	1.0221	0.781776	0.582376	0.889558	0.771577	0.5435		3.95244	4.27773	4.27066	4.23439	4.02592	2.19919	1.62377	3.0691	2.53109	2.33015		AT3G15950.1;AT3G15950.2;AT3G15950.4;AT3G15950.3;AT3G15950.5	AT3G15950.1;AT3G15950.2;AT3G15950.4;AT3G15950.3;AT3G15950.5	602	69	69	72.7	72.7	85.015	0	323.31
AT4G35000.1	APX3 | ascorbate peroxidase 3 | chr4:16665007-16667541 REVERSE LENGTH=287		0.45524	0.706516	1.55196	0.468826	0.0689578	0.633564	0.556662	0.548192	1.09668	0.969349	0.494496	0.774015	0.198039		0.88654	0.6396	0.886054	0.696744	0.755788	1.54293	1.2762	0.724921	1.01298	0.82197		AT4G35000.1	AT4G35000.1	83	16	15	61.7	61.7	31.571	0	105.51
AT5G58710.1	ROC7 | rotamase CYP 7 | chr5:23717840-23719495 FORWARD LENGTH=204		0.376744	0.70009	1.85827	0.400122	0.451121	0.290304	0.241586	0.500585	0.405759	1.37463	0.492923	0.756597	0.470543		0.199676	0.223146	0.289892	0.241596	0.226594	0	0.537671	0.213171	0.28832	0.204387		AT5G58710.1	AT5G58710.1	50	10	8	49	44.6	21.961	0	56.705
AT5G59880.2	ADF3 | actin depolymerizing factor 3 | chr5:24120382-24121628 FORWARD LENGTH=124;AT5G59880.1 | Symbols: ADF3 | actin depolymerizing factor 3 | chr5:24120382-24121628 FORWARD LENGTH=139		1.25358	0.698488	0.557194	1.24179	1.03579	1.25633	1.0143	1.7197	0.189392	0.461381	0.900767	0.655191	1.28571		0.467511	0.430466	0.59529	0.48911	0.531732	0.205564	0.23419	0.529412	0.343129	0.503434		AT5G59880.2;AT5G59880.1	AT5G59880.2;AT5G59880.1	97	9	6	71.8	54.8	14.124	0	174
AT2G16060.1	Pgb1, ATGLB1, AHB1, GLB1, NSHB1, HB1, ARATH GLB1 | CLASS I HEMOGLOBIN, Phytoglobin 1, hemoglobin 1 | chr2:6982782-6983522 REVERSE LENGTH=160		0.292142	0.695393	2.38032	0.337886	0.260597	0.102064	0.482481	0.277684	0.348796	0.302031	0.297869	1.19404	1.33423		0.360459	0.194276	0.0738827	0.368665	0.233191	0.377687	0.29718	0.259091	0.917937	0.857837		AT2G16060.1	AT2G16060.1	73	14	14	71.2	71.2	18.034	0	141.87
AT3G59920.1	GDI2, ATGDI2 | RAB GDP dissociation inhibitor 2 | chr3:22135157-22138221 FORWARD LENGTH=444		0.295501	0.695293	2.35293	0.272386	0.214997	0.572487	0.227803	0.189833	0.0982278	0.348321	0.914796	1.05694	1.05818		0.463332	0.495214	0.750785	0.586078	0.57949	0.195504	0.490264	0.860204	0.918871	0.827412		AT3G59920.1	AT3G59920.1	206	35	24	70.9	49.8	49.538	0	323.31
AT4G00860.1	ATOZI1, AT0ZI1 | Arabidopsis thaliana ozone-induced protein 1 | chr4:359548-359868 REVERSE LENGTH=80		0.756107	0.686982	0.908578	0.852766	0.830878	1.02668	0	1.07021	1.18171	0.764848	0	0.816984	0.671369		0.253425	0.250661	0.28063	0	0.303479	0	0	0	0	0		AT4G00860.1	AT4G00860.1	15	1	1	16.2	16.2	8.6058	0	8.6383
AT1G56330.1	ATSARA1B, SAR1B, SAR1, ATSAR1B, ATSAR1 | SECRETION-ASSOCIATED RAS 1, ARABIDOPSIS THALIANA SECRETION-ASSOCIATED RAS 1B, secretion-associated RAS 1B | chr1:21086845-21088478 REVERSE LENGTH=193		0.115803	0.685317	5.91794	0.197672	0.11343	0.0563313	0.108634	0.102949	0.314817	0.624718	0.818038	0.797859	0.871153		0.320299	0.308228	0.216279	0.296841	0.250663	0.866568	0.914597	0.921625	1.35303	1.32119		AT1G56330.1;AT1G09180.1	AT1G56330.1	106	18	7	81.9	37.8	21.986	0	147.06
AT2G46650.1	CYTB5-C, ATCB5-C, B5 #1, CB5-C | ARABIDOPSIS CYTOCHROME B5 ISOFORM C, cytochrome B5 isoform C | chr2:19151807-19152394 FORWARD LENGTH=132		0.215801	0.683742	3.16839	0	0.229322	0.289627	0.295896	0.264161	0.948991	0.849647	0.424802	0.677684	0.517588		0	0	0	0	0	0.792328	0	0.306136	0.751853	0.47897		AT2G46650.1	AT2G46650.1	16	4	4	38.6	38.6	14.873	0	12.324
AT4G17170.1	RAB2A, AT-RAB2, ATRAB2A, ATRABB1C, RAB-B1B, ATRAB-B1B, RABB1C | ARABIDOPSIS RAB GTPASE HOMOLOG B1B, RAB GTPase homolog B1C, RAB GTPASE HOMOLOG B1B | chr4:9644908-9646220 REVERSE LENGTH=211		0.0488069	0.683622	14.0067	0.0559762	0.0385146	0.0438359	0.075684	0.030024	0.73588	0.708144	0.518324	0.758968	0.696796		0.0856165	0.0755476	0.0824196	0.0934067	0.0747992	0.51804	0.686787	0.331513	0.735728	0.686104		AT4G17170.1;AT4G17160.1	AT4G17170.1	87	20	13	79.6	48.3	23.164	0	127.46
AT4G23630.2	BTI1, RTN1, RTNLB1 | VIRB2-interacting protein 1, reticulon 1, Reticulan like protein B1 | chr4:12318070-12319574 FORWARD LENGTH=275;AT4G23630.1 | Symbols: BTI1, RTN1, RTNLB1 | VIRB2-interacting protein 1, reticulon 1, Reticulan like		0.0785241	0.677679	8.6302	0.0510542	0.0236185	0.0975564	0.178711	0.0416804	0.300479	0.831108	0.712113	1.03201	0.512684		0.105443	0.135593	0.126583	0.153882	0.134205	0.537538	0.681381	0.405868	0.598247	0.449305		AT4G23630.2;AT4G23630.1	AT4G23630.2;AT4G23630.1	66	13	10	32.4	27.3	30.528	0	76.532
AT4G18100.1	no symbol available | no full name available | chr4:10035715-10036475 REVERSE LENGTH=133		2.27949	0.677563	0.297244	1.89258	2.65971	1.74494	2.42685	2.67335	0.741904	0.517066	0.562799	0.700974	0.865072		0.910022	1.86586	1.0135	1.4446	1.11238	0.31475	0.425187	0.459029	0.535507	0.749614		AT4G18100.1	AT4G18100.1	92	16	5	73.7	33.8	15.503	0	88.188
AT3G20370.2	no symbol available | no full name available | chr3:7105641-7107079 FORWARD LENGTH=357;AT3G20370.1 | Symbols: no symbol available | no full name available | chr3:7105481-7107079 FORWARD LENGTH=379		0.380503	0.676669	1.77835	0.603744	0.352673	0.428492	0.343561	0.174046	0.131695	0.760385	0.899972	0.717262	0.874033		0.267871	0.222053	0.24581	0.297918	0.140311	0.0949736	0.406841	0.609812	0.486673	0.550168		AT3G20370.2;AT3G20370.1	AT3G20370.2;AT3G20370.1	119	20	20	51.5	51.5	41.105	0	267.46
AT1G14320.1	RPL10A, SAC52, RPL10 | SUPPRESSOR OF ACAULIS 52, ribosomal protein L10, ribosomal protein L10 A | chr1:4888270-4889408 FORWARD LENGTH=220		3.14421	0.673338	0.214152	3.14248	3.36567	3.12666	2.85501	3.23121	0.403382	0.681766	0.80719	0.567924	0.906429		2.27854	2.49841	2.28724	2.16805	2.28993	0.383528	0.526281	0.470311	0.382571	0.562798		AT1G14320.1;AT1G14320.2	AT1G14320.1	109	23	4	68.2	14.5	24.917	0	221.58
AT5G13850.1	NACA3 | nascent polypeptide-associated complex subunit alpha-like protein 3 | chr5:4471361-4472676 FORWARD LENGTH=204		0.632166	0.662483	1.04796	0.840708	0.948364	0.56229	0.626405	0.183065	0.230288	0.37007	0.489037	1.18797	1.03505		0.374619	0.352994	0.225035	0.282593	0.151236	0.117974	0.213896	0.246368	0.560885	0.483635		AT5G13850.1	AT5G13850.1	70	11	7	49.5	36.8	22.057	0	295.74
AT4G22570.1	APT3 | adenine phosphoribosyl transferase 3 | chr4:11882310-11885250 REVERSE LENGTH=183		0.857453	0.661347	0.771293	0.973828	0.867067	0.608526	1.05343	0.784413	0.0675646	0.443792	1.15237	0.795333	0.847677		0	0	0	0	0	0	0	0	0	0		AT4G22570.1;AT4G22570.2	AT4G22570.1	12	3	3	27.9	27.9	20.352	0	7.5351
AT2G17720.1	P4H5 | prolyl 4-hydroxylase 5 | chr2:7697513-7699174 FORWARD LENGTH=291		0.164768	0.660055	4.00596	0.169764	0.155717	0.261159	0.22488	0.0123206	1.31573	0.619225	0.482763	0.269979	0.612576		0.322977	0.273922	0.241391	0.309912	0.292244	1.79665	0.734313	0.51161	0.695599	0.734756		AT2G17720.1	AT2G17720.1	98	15	13	62.9	60.1	32.691	0	323.31
AT3G26450.1	no symbol available | no full name available | chr3:9681593-9683299 REVERSE LENGTH=152		2.29142	0.659421	0.287778	3.37993	2.70977	0.408333	2.27679	2.6823	0	0.524539	0.871208	1.22996	0.6714		1.9089	1.35015	0.974868	1.21221	1.32454	0	0.399804	0.789083	0.918695	1.35685		AT3G26450.1	AT3G26450.1	115	14	8	64.5	40.8	17.791	0	323.31
AT1G11910.1	ATAPA1, AtPaspA1, PaspA1, APA1 | aspartic proteinase A1, putative aspartic proteinase A1 | chr1:4017119-4019874 REVERSE LENGTH=506;AT1G11910.2 | Symbols: ATAPA1, AtPaspA1, PaspA1, APA1 | aspartic proteinase A1, putative aspartic prot		0.587914	0.653735	1.11196	0.48965	0.340375	1.04345	0.739842	0.326254	0.350814	0.573851	0.622929	1.02928	0.6918		0.76922	0.771771	0.761953	0.869925	0.868535	0.667476	0.730437	0.79316	1.04003	1.53458		AT1G11910.1;AT1G11910.2;AT1G62290.2;AT1G62290.1;AT1G62290.5	AT1G11910.1;AT1G11910.2	159	22	22	59.3	59.3	54.613	0	323.31
AT1G35160.1	GRF4, 14-3-3PHI, GF14 PHI | GENERAL REGULATORY FACTOR 4, 14-3-3 PROTEIN G-BOX FACTOR14 PHI, GF14 protein phi chain | chr1:12867264-12868514 FORWARD LENGTH=267;AT1G35160.2 | Symbols: GRF4, 14-3-3PHI, GF14 PHI | GENERAL REGULATORY FACT		1.18647	0.653636	0.550907	1.95258	0.813544	0.697787	1.28866	1.1798	0.431986	0.451373	0.975343	0.697983	0.711497		1.20634	1.0766	1.07773	1.65386	1.10948	0.530587	0.71708	1.15481	1.01538	1.09021		AT1G35160.1;AT1G35160.2	AT1G35160.1;AT1G35160.2	198	32	18	80.5	53.6	30.194	0	323.31
AT5G26667.4	PYR6 | | chr5:9276659-9278091 FORWARD LENGTH=202;AT5G26667.3 | Symbols: PYR6 | | chr5:9276659-9278091 FORWARD LENGTH=202;AT5G26667.2 | Symbols: PYR6 | | chr5:9276659-9278091 FORWARD LENGTH=202;AT5G26667.1 | Symbols: PYR6 | | chr5		0.291173	0.651677	2.23811	0.125664	0.272973	0.398214	0.134396	0.524619	0.801461	0.376118	0.681578	0.679346	0.71988		0.36528	0.330221	0.333002	0.370233	0.362111	0.810671	0.528607	0.422914	0.5455	0.589543		AT5G26667.4;AT5G26667.3;AT5G26667.2;AT5G26667.1	AT5G26667.4;AT5G26667.3;AT5G26667.2;AT5G26667.1	107	17	16	81.7	81.7	22.481	0	95.851
AT1G67430.1	no symbol available | no full name available | chr1:25262209-25263627 FORWARD LENGTH=175;AT1G67430.2 | Symbols: no symbol available | no full name available | chr1:25262209-25263627 FORWARD LENGTH=131		3.13892	0.651186	0.207455	3.93418	3.22933	2.25309	2.93368	3.34433	0.0318117	0.508352	0.846946	0.724442	1.14438		1.94479	1.98109	1.55775	2.01206	2.12381	0	0.317236	0.455848	0.447266	0.644535		AT1G67430.1;AT1G67430.2	AT1G67430.1;AT1G67430.2	120	17	5	59.4	15.4	19.854	0	277.67
AT3G16430.2	JAL31, PBPII | jacalin-related lectin 31 | chr3:5581830-5582959 FORWARD LENGTH=296;AT3G16430.1 | Symbols: JAL31, PBPII | jacalin-related lectin 31 | chr3:5581830-5582959 FORWARD LENGTH=296		1.04013	0.650634	0.625529	3.26961	0.484208	0.543972	0.398938	0.503935	0.508215	0.314242	0.287347	0.269514	1.87385		1.22589	1.26451	1.0467	2.16511	1.18881	1.57961	0.992892	0.70856	0.617104	0.781023		AT3G16430.2;AT3G16430.1	AT3G16430.2;AT3G16430.1	62	20	11	44.3	27.4	32.233	0	88.414
AT1G16820.4	no symbol available | no full name available | chr1:5757199-5757522 REVERSE LENGTH=48;AT1G16820.3 | Symbols: no symbol available | no full name available | chr1:5757199-5757522 REVERSE LENGTH=48;AT1G16820.2 | Symbols: no symbol avail		0.0742226	0.650517	8.7644	0	0.371113	0	0	0	0.220878	2.92069	0	0.111016	0		0	0	0	0	0	0	0	0	0	0		AT1G16820.4;AT1G16820.3;AT1G16820.2;AT1G16820.1	AT1G16820.4;AT1G16820.3;AT1G16820.2;AT1G16820.1	3	1	1	31.2	31.2	5.2899	0	25.625
AT4G16450.2	no symbol available | no full name available | chr4:9280132-9280541 FORWARD LENGTH=106;AT4G16450.1 | Symbols: no symbol available | no full name available | chr4:9280132-9280541 FORWARD LENGTH=106		0.167523	0.648322	3.87004	0.0859831	0.16843	0.326405	0.121278	0.135519	0.873915	0.854968	0.330737	0.735788	0.4462		0.177683	0.16167	0.19484	0.255216	0.203725	0.829525	0.735824	0.20593	0.443795	0.395021		AT4G16450.2;AT4G16450.1	AT4G16450.2;AT4G16450.1	39	6	6	50	50	11.345	0	54.272
AT2G18020.1	EMB2296 | embryo defective 2296 | chr2:7837151-7838160 FORWARD LENGTH=258		2.31713	0.64711	0.279272	2.33123	1.95989	2.33807	2.68529	2.27119	0.441756	0.552233	0.6872	0.582461	0.971902		1.83551	1.90481	1.74262	1.90029	1.74139	0.538493	0.695831	0.557741	0.565273	0.750426		AT2G18020.1;AT3G51190.1	AT2G18020.1	219	28	9	76	30.6	27.859	0	286.96
AT2G29960.2	ATCYP5, CYP5, CYP19-4 | ARABIDOPSIS THALIANA CYCLOPHILIN 5, cyclophilin 5, CYCLOPHILIN 19-4 | chr2:12769183-12770528 REVERSE LENGTH=191;AT2G29960.3 | Symbols: ATCYP5, CYP5, CYP19-4 | ARABIDOPSIS THALIANA CYCLOPHILIN 5, cyclophilin 5,		0.609944	0.646578	1.06006	0.531072	0.740675	0.323273	0.602986	0.851714	0.23549	0.889128	0.746011	0.841183	0.521077		0.222229	0.320678	0.219704	0.323336	0.391737	0	0.312624	0.235753	0.283985	0.2642		AT2G29960.2;AT2G29960.3;AT2G29960.1	AT2G29960.2;AT2G29960.3;AT2G29960.1	44	13	10	58.1	50.3	20.587	0	36.243
AT3G18740.1	RPL30C | | chr3:6453437-6453870 FORWARD LENGTH=112		2.25274	0.643839	0.285803	3.46729	0.5761	2.62182	2.204	2.39448	0.481629	0.429801	0.726016	0.865204	0.716546		1.19629	0.519685	0.82983	0.864203	0.57913	0.183767	0.206879	0.228126	0.230075	0.198616		AT3G18740.1	AT3G18740.1	79	10	4	62.5	39.3	12.279	0	137.49
AT4G04830.1	MSRB5, ATMSRB5 | methionine sulfoxide reductase B5 | chr4:2445902-2446872 FORWARD LENGTH=139;AT4G04830.2 | Symbols: MSRB5, ATMSRB5 | methionine sulfoxide reductase B5 | chr4:2445902-2446872 FORWARD LENGTH=129		1.18441	0.637944	0.538617	0.895263	1.26104	1.07457	1.08108	1.61011	0.477997	0.325256	0.772009	0.678526	0.935934		0.577563	0.781313	0.760068	0.805136	0.931966	0.429609	0.293284	0.54442	0.504419	0.662987		AT4G04830.1;AT4G04830.2;AT4G04810.2;AT4G04810.1;AT4G21830.2;AT4G21840.1;AT4G21830.1	AT4G04830.1;AT4G04830.2	39	6	6	46.8	46.8	15.251	0	283.54
AT5G52840.1	no symbol available | no full name available | chr5:21413718-21414794 FORWARD LENGTH=169;AT5G52840.2 | Symbols: no symbol available | no full name available | chr5:21413718-21414077 FORWARD LENGTH=119		0.540608	0.628214	1.16205	0.56799	0.616603	0.680854	0.469765	0.367826	0.785739	0.998931	0.245766	0.415838	0.694794		0.278585	0.296676	0.320132	0.358043	0.3867	0.709582	0.514673	0.190079	0.38354	0.275309		AT5G52840.1;AT5G52840.2	AT5G52840.1;AT5G52840.2	74	12	12	66.3	66.3	19.179	0	194.91
AT3G02080.1	no symbol available | no full name available | chr3:364138-365161 REVERSE LENGTH=143		2.00536	0.621779	0.310059	1.18189	2.29798	1.98289	2.73636	1.82767	0.610772	0.0624604	0.608376	0.720387	1.1069		1.70733	2.00139	1.30177	1.72464	1.77097	0.803676	0.516462	0.405798	0.530326	0.747886		AT3G02080.1	AT3G02080.1	139	19	7	71.3	27.3	15.828	0	323.31
AT1G56070.3	LOS1 | LOW EXPRESSION OF OSMOTICALLY RESPONSIVE GENES 1 | chr1:20968245-20971077 REVERSE LENGTH=843;AT1G56070.2 | Symbols: LOS1 | LOW EXPRESSION OF OSMOTICALLY RESPONSIVE GENES 1 | chr1:20968245-20971077 REVERSE LENGTH=843;AT1G56070.		1.02373	0.621024	0.606626	1.14964	1.31146	1.00354	0.643713	1.01032	0.342686	0.436027	1.18255	0.471992	0.671865		1.79194	2.04705	2.88271	1.47838	2.34531	1.0614	0.966814	2.14735	1.02375	1.34564		AT1G56070.3;AT1G56070.2;AT1G56070.1	AT1G56070.3;AT1G56070.2;AT1G56070.1	499	66	46	77.1	56.3	93.89	0	323.31
AT5G54160.1	ATOMT1, OMT1, OMT3, AtCOMT, COMT1 | caffeate O-methyltransferase 1, O-methyltransferase 1, O-methyltransferase 3 | chr5:21982075-21984167 FORWARD LENGTH=363		1.76998	0.620997	0.35085	1.57588	1.46052	2.42825	1.17561	2.20962	0.326115	0.401249	1.31199	0.430176	0.635453		1.1453	0.973392	1.68804	1.12071	1.47301	0.325721	0.490244	0.916616	0.520457	0.600842		AT5G54160.1	AT5G54160.1	206	34	34	86.5	86.5	39.618	0	323.31
AT5G38480.3	GRF3, RCI1 | general regulatory factor 3 | chr5:15410277-15411285 FORWARD LENGTH=254;AT5G38480.2 | Symbols: GRF3, RCI1 | general regulatory factor 3 | chr5:15410277-15411285 FORWARD LENGTH=254;AT5G38480.1 | Symbols: GRF3, RCI1 | gene		1.02237	0.609874	0.596529	0.89839	0.728162	1.38264	0.981754	1.12091	0.501442	0.0499986	1.05523	0.482186	0.960515		0.753596	0.700719	0.796935	0.971812	0.777118	0.396053	0.179556	0.732899	0.562418	0.741165		AT5G38480.3;AT5G38480.2;AT5G38480.1	AT5G38480.3;AT5G38480.2;AT5G38480.1	110	27	16	76.4	66.1	28.491	0	323.31
AT3G49010.7	BBC1, RSU2, ATBBC1 | 40S RIBOSOMAL PROTEIN, breast basic conserved 1 | chr3:18166971-18168047 REVERSE LENGTH=206;AT3G49010.6 | Symbols: BBC1, RSU2, ATBBC1 | 40S RIBOSOMAL PROTEIN, breast basic conserved 1 | chr3:18166971-18168047 REV		3.78685	0.609669	0.160996	3.23228	4.84254	3.39168	2.99223	4.47552	0.46144	0.705741	0.634464	0.573619	0.673083		3.15031	3.58946	1.98449	2.50767	2.50263	0.372002	0.691697	0.507849	0.519769	0.7714		AT3G49010.7;AT3G49010.6;AT3G49010.3;AT3G49010.2;AT3G49010.1;AT3G49010.4;AT3G49010.5	AT3G49010.7;AT3G49010.6;AT3G49010.3;AT3G49010.2;AT3G49010.1;AT3G49010.4	185	23	17	65.5	51.5	23.767	0	323.31
AT1G47260.1	APFI, GAMMA CA2 | gamma carbonic anhydrase 2 | chr1:17321384-17323347 REVERSE LENGTH=278		0.404056	0.607253	1.5029	0.516766	0.33583	0.364662	0.353027	0.449993	0.767856	0.528247	0.320197	0.7595	0.660467		0.927271	0.830782	0.858226	0.969636	0.931706	1.80953	1.59119	0.478799	1.09615	1.17376		AT1G47260.1	AT1G47260.1	158	22	19	76.6	66.5	30.065	0	305.93
AT3G48680.1	AtCAL2, GAMMA CAL2 | gamma carbonic anhydrase-like 2 | chr3:18035107-18036773 FORWARD LENGTH=256		0.390721	0.601991	1.54072	0.24954	0.436934	0.383751	0.410519	0.472861	0.609705	0.774346	0.289336	0.660089	0.676479		0.222122	0.235635	0.210989	0.255628	0.18422	0.6303	0.632583	0.23969	0.391999	0.388266		AT3G48680.1	AT3G48680.1	104	11	5	44.5	16.4	27.956	0	118.66
AT4G00100.1	RPS13, RPS13A, PFL2, ATRPS13A | ribosomal protein S13A, POINTED FIRST LEAF 2 | chr4:37172-38123 FORWARD LENGTH=151		2.74808	0.601739	0.218967	3.75282	2.26512	2.3173	2.40671	2.99846	0.723761	0.413328	0.856401	0.743589	0.271616		2.17443	2.13057	1.32856	1.91668	1.75714	0.58393	0.498473	0.514158	0.5102	0.443034		AT4G00100.1	AT4G00100.1	172	22	5	74.2	15.2	17.085	0	323.31
AT2G01470.1	STL2P, ATSEC12 | SEC12P-like 2 protein | chr2:212215-214435 REVERSE LENGTH=393		0.138385	0.594153	4.29347	0.0786876	0.0762247	0.131187	0.19691	0.208917	0.911424	0.800038	0.38586	0.469754	0.403687		0.30171	0.387866	0.502726	0.448681	0.427481	1.54743	1.28224	0.635382	0.722404	0.50181		AT2G01470.1	AT2G01470.1	78	13	13	50.4	50.4	42.793	0	141.34
AT3G18780.3	LSR2, ACT2, ENL2, DER1, FIZ2 | FRIZZY AND KINKED SHOOTS 2, LIGHT STRESS-REGULATED 2, DEFORMED ROOT HAIRS 1, actin 2, ENHANCER OF LRX1 2 | chr3:6475535-6476832 FORWARD LENGTH=377;AT3G18780.2 | Symbols: LSR2, ACT2, ENL2, DER1, FIZ2 | F		0.529611	0.59019	1.11438	0.663469	0.401805	0.701658	0.468888	0.412233	0.804314	0.549801	0.662757	0.530783	0.403294		4.80743	4.01311	6.72997	5.14685	5.03945	9.77029	7.96627	6.74958	7.66375	7.20917		AT3G18780.3;AT3G18780.2;AT1G49240.1;AT3G18780.1;AT2G42090.1	AT3G18780.3;AT3G18780.2;AT1G49240.1;AT3G18780.1	228	43	18	78	53.1	41.876	0	323.31
AT3G54840.1	AtARA6, ARA-6, ARA6, RABF1, ATRABF1, ATRAB5C | | chr3:20318597-20320782 FORWARD LENGTH=202;AT3G54840.3 | Symbols: AtARA6, ARA-6, ARA6, RABF1, ATRABF1, ATRAB5C | | chr3:20319161-20320782 FORWARD LENGTH=168;AT3G54840.2 | Symbols: AtA		0.088928	0.590048	6.63512	0.0634095	0.0508881	0.10364	0.155652	0.0710506	0.4882	0.62941	0.677637	0.743101	0.411894		0.117596	0.085217	0.0803705	0.113657	0.0800267	0.406601	0.462417	0.391633	0.537322	0.499322		AT3G54840.1;AT3G54840.3;AT3G54840.2	AT3G54840.1;AT3G54840.3;AT3G54840.2	47	7	7	44.1	44.1	21.889	0	45.168
AT3G17390.1	SAMS3, AtSAMS3, MAT4, MTO3 | METHIONINE ADENOSYLTRANSFERASE 4, S-ADENOSYLMETHIONINE SYNTHETASE 3, METHIONINE OVER-ACCUMULATOR 3 | chr3:5952484-5953665 REVERSE LENGTH=393		0.995201	0.587844	0.590679	0.799286	0.942837	1.08209	1.13824	1.01355	0.154217	0.248062	1.06594	0.904738	0.566264		0.998895	1.14824	1.25294	1.17558	1.10794	0.333671	0.608413	1.28143	1.10744	1.12677		AT3G17390.1	AT3G17390.1	99	27	11	69	46.1	42.795	0	323.31
AT3G03250.1	AtUGP1, UGP, UGP1 | UDP-glucose pyrophosphorylase, UDP-GLUCOSE PYROPHOSPHORYLASE 1 | chr3:749761-754014 REVERSE LENGTH=469;AT3G03250.3 | Symbols: AtUGP1, UGP, UGP1 | UDP-glucose pyrophosphorylase, UDP-GLUCOSE PYROPHOSPHORYLASE 1 | ch		1.50954	0.584501	0.387205	1.05183	1.1988	1.63289	2.32298	1.3412	0.460258	0.222439	1.00318	0.556866	0.679762		1.32409	1.36348	1.73806	1.40999	1.49682	0.611601	0.46021	1.3608	0.839724	0.888573		AT3G03250.1;AT3G03250.3;AT3G03250.2	AT3G03250.1;AT3G03250.3;AT3G03250.2	353	44	24	74.4	40.9	51.738	0	323.31
AT3G06300.1	AT-P4H-2, P4H2 | prolyl 4-hydroxylase 2, P4H isoform 2 | chr3:1907744-1909675 FORWARD LENGTH=299		0.110863	0.582726	5.25628	0.104547	0.1906	0.154579	0.0510183	0.05357	0.700446	0.944344	0.177225	0.476934	0.614682		0.17564	0.223107	0.271813	0.237735	0.347838	1.20348	0.759676	0.390526	0.456536	0.539577		AT3G06300.1	AT3G06300.1	92	16	14	45.2	45.2	33.019	0	222.08
AT5G50460.1	no symbol available | no full name available | chr5:20552168-20552509 REVERSE LENGTH=69;AT4G24920.1 | Symbols: no symbol available | no full name available | chr4:12820257-12820665 REVERSE LENGTH=69		0.21243	0.576063	2.71178	0.10998	0.212617	0.297307	0.132931	0.309314	0	0.25419	0.459875	0.961269	1.20498		0.0549634	0.0621296	0.0706054	0.0455226	0.0867576	0	0	0.140911	0.352699	0.477277		AT5G50460.1;AT4G24920.1	AT5G50460.1;AT4G24920.1	29	2	2	29	29	7.7372	0	119.09
AT1G22300.3	14-3-3EPSILON, GRF10, GF14 EPSILON | general regulatory factor 10, 14-3-3 PROTEIN G-BOX FACTOR14 EPSILON | chr1:7879601-7881103 REVERSE LENGTH=251;AT1G22300.2 | Symbols: 14-3-3EPSILON, GRF10, GF14 EPSILON | general regulatory factor		0.552715	0.575447	1.04113	0.581533	0.259385	0.571669	0.772574	0.578412	0.261975	0.353637	0.939818	0.70472	0.617087		0.435672	0.361873	0.447861	0.671189	0.397975	0.233981	0.303362	0.566651	0.431493	0.441911		AT1G22300.3;AT1G22300.2;AT1G22300.1;AT1G34760.2;AT1G34760.1;AT1G22290.1;AT1G22290.2;AT1G78220.1	AT1G22300.3;AT1G22300.2;AT1G22300.1	173	25	24	67.7	67.7	28.568	0	323.31
AT1G73260.1	AtKTI4, ATKTI1, KTI1 | ARABIDOPSIS THALIANA KUNITZ TRYPSIN INHIBITOR 4, kunitz trypsin inhibitor 1, ARABIDOPSIS THALIANA KUNITZ TRYPSIN INHIBITOR 1 | chr1:27547410-27548057 REVERSE LENGTH=215		0.587158	0.572689	0.975358	0.555638	0.714973	0.599807	0.62006	0.445314	0.255318	0.460099	1.38668	0.429444	0.331906		0.599955	0.848111	1.3453	0.563501	0.480436	0	0.30036	1.10462	0.298383	0.362281		AT1G73260.1	AT1G73260.1	103	12	12	50.7	50.7	23.793	0	308.75
AT4G38510.4	AtVAB2, VAB2 | V-ATPase B subunit 2 | chr4:18011155-18014789 REVERSE LENGTH=487;AT4G38510.3 | Symbols: AtVAB2, VAB2 | V-ATPase B subunit 2 | chr4:18011155-18014789 REVERSE LENGTH=487;AT4G38510.2 | Symbols: AtVAB2, VAB2 | V-ATPase B s		0.276724	0.570034	2.05994	0.293307	0.238719	0.277305	0.259064	0.315227	0.621507	0.758897	0.350859	0.554318	0.564591		0.436065	0.449336	0.537344	0.444938	0.629207	1.28569	1.67739	0.586703	1.02912	1.05241		AT4G38510.4;AT4G38510.3;AT4G38510.2;AT4G38510.1;AT4G38510.5	AT4G38510.4;AT4G38510.3;AT4G38510.2;AT4G38510.1;AT4G38510.5	50	50	11	82.8	23	54.304	0	323.31
AT1G68300.1	no symbol available | no full name available | chr1:25598518-25599261 REVERSE LENGTH=160		0.177867	0.569889	3.20401	0.120143	0.12592	0.163163	0.143264	0.336847	0.404866	0.492708	0.285214	0.647679	1.01898		0.0664133	0.12295	0.124469	0.121686	0.163274	0.324455	0.240869	0.17783	0.263965	0.337592		AT1G68300.1	AT1G68300.1	53	10	10	57.5	57.5	17.332	0	57.635
ATMG00070.1	NAD9 | NADH dehydrogenase subunit 9 | chrm:24665-25237 FORWARD LENGTH=190		0.429911	0.568541	1.32246	0.496578	0.447283	0.398214	0.331284	0.476198	0.388828	0.653442	0.426592	0.434408	0.939434		0.233854	0.251598	0.254748	0.250905	0.233411	0.54822	0.354048	0.196581	0.472803	0.548683		ATMG00070.1	ATMG00070.1	64	9	9	40.5	40.5	22.688	0	57.54
AT4G39080.1	VHA-A3 | vacuolar proton ATPase A3 | chr4:18209513-18214752 FORWARD LENGTH=821		0.140825	0.563718	4.00298	0.103355	0.0490089	0.17687	0.0896508	0.285239	0.489424	0.756666	0.797048	0.351883	0.42357		0.165856	0.0926558	0.213827	0.170028	0.332885	0.742782	1.06713	0.947687	0.502287	0.516271		AT4G39080.1	AT4G39080.1	147	27	18	35.3	23.8	92.832	0	287.68
AT1G78300.1	GRF2, 14-3-3OMEGA, GF14 OMEGA | general regulatory factor 2, 14-3-3 PROTEIN G-BOX FACTOR14 OMEGA | chr1:29461883-29463052 FORWARD LENGTH=259		0.689955	0.562244	0.8149	0.844939	0.453808	0.987572	0.494836	0.668622	0.391738	0.407457	0.80974	0.600345	0.601942		0.484707	0.511294	0.599627	0.601344	0.475958	0.392921	0.359176	0.538902	0.414786	0.454402		AT1G78300.1;AT1G26480.1	AT1G78300.1	156	31	19	79.9	57.5	29.161	0	323.31
AT1G27450.4	APT1, ATAPT1 | ARABIDOPSIS THALIANA ADENINE PHOSPHORIBOSYLTRANSFERASE 1, adenine phosphoribosyl transferase 1 | chr1:9532421-9533807 FORWARD LENGTH=183;AT1G27450.2 | Symbols: APT1, ATAPT1 | ARABIDOPSIS THALIANA ADENINE PHOSPHORIBOSYL		1.10061	0.556511	0.505639	1.10137	1.15544	1.00691	1.08683	1.1525	0.65576	0.194219	0.620525	0.542196	0.769857		0.648169	0.568998	0.505037	0.646281	0.586027	0.555926	0.123392	0.440699	0.376667	0.605247		AT1G27450.4;AT1G27450.2;AT1G27450.1;AT1G27450.3	AT1G27450.4;AT1G27450.2;AT1G27450.1;AT1G27450.3	56	9	9	47.5	47.5	19.739	0	159.07
AT5G10730.1	no symbol available | no full name available | chr5:3390822-3392947 REVERSE LENGTH=287		0.0154196	0.55588	36.0503	0.012239	0.0155486	0.0148982	0.0156565	0.0187555	0.778347	0.795803	0.200604	0.559636	0.445012		0.0915772	0.14633	0.152743	0.142835	0.112042	1.32396	1.54545	0.306927	1.1506	0.653295		AT5G10730.1	AT5G10730.1	52	11	11	47.7	47.7	31.044	0	106.69
AT4G09000.1	GRF1, GF14 CHI | GENERAL REGULATORY FACTOR1-G-BOX FACTOR 14-3-3 HOMOLOG ISOFORM CHI, general regulatory factor 1 | chr4:5775387-5777157 FORWARD LENGTH=267;AT4G09000.2 | Symbols: GRF1, GF14 CHI | GENERAL REGULATORY FACTOR1-G-BOX FACTO		1.01887	0.554224	0.543957	1.30315	0.807878	1.32164	0.54098	1.12072	0.0698717	0.478277	0.584385	0.663524	0.975061		1.24809	0.920235	1.04272	1.43952	1.20808	0.347951	0.646954	1.14857	1.08176	1.13142		AT4G09000.1;AT4G09000.2	AT4G09000.1;AT4G09000.2	141	29	16	80.5	58.8	29.931	0	323.31
AT5G18380.1	no symbol available | no full name available | chr5:6090253-6090693 REVERSE LENGTH=146;AT5G18380.2 | Symbols: no symbol available | no full name available | chr5:6090128-6090693 REVERSE LENGTH=144;AT5G18380.3 | Symbols: no symbol ava		3.51176	0.553887	0.157724	4.1476	3.14105	3.98418	3.48307	2.80288	0.287496	0.729544	0.91288	0.416481	0.423033		1.94997	1.48937	1.67054	1.76521	1.63276	0.165137	0.509426	0.488324	0.34357	0.4449		AT5G18380.1;AT5G18380.2;AT5G18380.3	AT5G18380.1;AT5G18380.2;AT5G18380.3	115	21	0	78.1	0	16.617	0	177.89
AT3G04840.1	no symbol available | no full name available | chr3:1329751-1331418 FORWARD LENGTH=262		2.15269	0.541545	0.251567	2.90102	2.07182	1.74321	2.048	1.99938	0.223717	0.386189	1.16232	0.391151	0.544347		1.91033	1.52069	1.28061	1.51991	1.38765	0.271556	0.458978	0.621165	0.381548	0.486278		AT3G04840.1	AT3G04840.1	190	33	13	75.2	40.5	29.85	0	323.31
AT4G34700.1	CIB22, AtCIB22, B22, NDUFB9 | B22 subunit of eukaryotic mitochondrial Complex I | chr4:16556874-16558362 FORWARD LENGTH=117		0.424423	0.538878	1.26967	0.431723	0.367827	0.457527	0.374435	0.490602	0.792397	0.684226	0.227524	0.469178	0.521067		0.261175	0.248534	0.305722	0.28132	0.304878	0	0.415547	0	0.281394	0.360035		AT4G34700.1	AT4G34700.1	31	10	10	88	88	13.616	0	39.73
AT1G20620.1	SEN2, ROG1, ATCAT3, CAT3 | SENESCENCE 2, catalase 3, REPRESSOR OF GSNOR1 | chr1:7143142-7146193 FORWARD LENGTH=492;AT1G20620.6 | Symbols: SEN2, ROG1, ATCAT3, CAT3 | SENESCENCE 2, catalase 3, REPRESSOR OF GSNOR1 | chr1:7143914-7146193		2.79133	0.535384	0.191802	2.01434	2.75598	3.6825	2.17591	3.32792	0.463861	0.368909	1.01121	0.261203	0.571735		3.12584	2.989	3.36245	2.90805	3.11175	1.17774	0.901359	1.74983	0.925074	1.22746		AT1G20620.1;AT1G20620.6;AT1G20620.5;AT1G20620.2;AT1G20620.4;AT1G20620.7	AT1G20620.1;AT1G20620.6;AT1G20620.5;AT1G20620.2;AT1G20620.4	203	34	24	70.5	51.8	56.695	0	323.31
AT5G13420.1	GSM2, TRA2 | Glc-hypersensitive mutant 2, transaldolase 2 | chr5:4302080-4304212 REVERSE LENGTH=438		1.69316	0.534297	0.315562	1.51764	1.54842	1.5967	1.54894	2.2541	0.452635	0.174885	0.814151	0.638084	0.591732		1.60314	1.72143	1.71173	1.80762	2.62818	0.777693	0.472117	0.849027	0.729965	0.718222		AT5G13420.1	AT5G13420.1	200	29	29	65.1	65.1	47.698	0	323.31
AT1G54690.1	H2AXB, HTA3, G-H2AX, GAMMA-H2AX | histone H2A 3, GAMMA H2AX, gamma histone variant H2AX | chr1:20414607-20415206 REVERSE LENGTH=142;AT1G08880.1 | Symbols: H2AXA, G-H2AX, GAMMA-H2AX, HTA5 | GAMMA H2AX, histone H2A 5, gamma histone var		1.02032	0.531972	0.521376	0.918129	1.5069	0.929596	1.04077	0.70622	0.568968	0.888785	0.218448	0.682094	0.301565		0.577955	0.877401	0.578629	0	0.464983	0	0	0	0.532141	0.484792		AT1G54690.1;AT1G08880.1;AT3G20670.1;AT1G52740.1	AT1G54690.1;AT1G08880.1;AT3G20670.1	22	5	1	26.8	8.5	14.783	0	15.836
AT5G10450.2	14-3-3lambda, GRF6, AFT1 | 14-3-3 PROTEIN G-BOX FACTOR14 LAMBDA, G-box regulating factor 6 | chr5:3284452-3286261 REVERSE LENGTH=246;AT5G10450.1 | Symbols: 14-3-3lambda, GRF6, AFT1 | 14-3-3 PROTEIN G-BOX FACTOR14 LAMBDA, G-box regula		0.649198	0.530082	0.816518	0.623776	0.448634	1.0128	0.478174	0.682606	0.317915	0.459418	0.737406	0.473521	0.66215		0.838505	0.718946	0.77079	0.643439	0.663211	0.372735	0.387302	0.654749	0.462881	0.531198		AT5G10450.2;AT5G10450.1;AT5G10450.3;AT5G10450.4	AT5G10450.2;AT5G10450.1;AT5G10450.3;AT5G10450.4	149	20	12	67.9	42.3	27.718	0	323.31
AT1G09850.1	XBCP3 | xylem bark cysteine peptidase 3 | chr1:3201848-3203875 FORWARD LENGTH=437		0.0599959	0.521705	8.69567	0.0338716	0.0668958	0.0750522	0.0588954	0.0652644	0.466815	0.630841	0.551608	0.465787	0.493472		0.16999	0.176226	0.16397	0.206085	0.144547	0.736431	0.865223	0.664555	0.730123	0.745416		AT1G09850.1	AT1G09850.1	104	14	14	31.1	31.1	48.073	0	192.83
AT5G08060.1	no symbol available | no full name available | chr5:2580588-2580983 FORWARD LENGTH=131		0.406775	0.521597	1.28227	0.173702	0.0948195	0.496792	0.579256	0.689306	0.479683	0.532676	0.302733	0.742148	0.550747		0.315263	0.260243	0.347859	0.321004	0.320211	0.38124	0.389528	0.18732	0.47067	0.291791		AT5G08060.1	AT5G08060.1	56	9	9	84	84	15.038	0	167.47
AT5G59840.1	AtRabE1b | | chr5:24107450-24109049 REVERSE LENGTH=216		0.0585165	0.521581	8.91341	0.050034	0.0600712	0.0521751	0.083378	0.046924	0.481211	0.332889	0.252057	0.751522	0.790226		0.176324	0.173654	0.15011	0.166916	0.156651	1.35425	1.04054	0.450541	0.884346	1.15507		AT5G59840.1	AT5G59840.1	36	23	3	78.7	15.7	23.834	0	323.31
AT5G66170.3	STR18 | sulfurtransferase 18 | chr5:26447828-26448586 FORWARD LENGTH=136;AT5G66170.1 | Symbols: STR18 | sulfurtransferase 18 | chr5:26447828-26448582 FORWARD LENGTH=136;AT5G66170.2 | Symbols: STR18 | sulfurtransferase 18 | chr5:26447		0.397645	0.521536	1.31156	0.579579	0.0943559	0.773514	0.0891014	0.451675	0.474207	0.365968	0.433859	0.472568	0.861077		0.428851	0.441452	0.597945	0.600442	0.507943	0.524502	0.279609	0.340757	0.339287	0.445712		AT5G66170.3;AT5G66170.1;AT5G66170.2	AT5G66170.3;AT5G66170.1;AT5G66170.2	66	10	10	66.2	66.2	14.882	0	177.01
AT5G15090.2	VDAC3, AtVDAC-3, ATVDAC3 | ARABIDOPSIS THALIANA VOLTAGE DEPENDENT ANION CHANNEL 3, voltage dependent anion channel 3 | chr5:4889641-4891389 REVERSE LENGTH=274;AT5G15090.1 | Symbols: VDAC3, AtVDAC-3, ATVDAC3 | ARABIDOPSIS THALIANA VOL		0.208622	0.520712	2.49596	0.40062	0.0953584	0.202569	0.13719	0.207371	0.197044	0.63044	0.592575	0.84023	0.343272		0.698364	0.784416	0.504226	0.856893	0.608377	0.646645	1.41055	0.80685	1.25726	1.05229		AT5G15090.2;AT5G15090.1	AT5G15090.2;AT5G15090.1	125	19	15	62	57.3	29.21	0	288.37
AT5G19760.1	no symbol available | no full name available | chr5:6679591-6681845 REVERSE LENGTH=298		0.258301	0.510732	1.97728	0.219932	0.134652	0.453184	0.268375	0.21536	0.668686	0.511974	0.317756	0.599503	0.455739		0.366244	0.409624	0.595492	0.501378	0.467962	1.63969	1.24869	0.519465	1.17587	0.937017		AT5G19760.1	AT5G19760.1	130	21	21	68.5	68.5	31.912	0	281.31
AT4G34200.1	EDA9, PGDH1 | phosphoglycerate dehydrogenase 1, embryo sac development arrest 9 | chr4:16374041-16376561 REVERSE LENGTH=603		1.35841	0.508586	0.374399	1.31595	1.41584	1.37445	1.23654	1.44925	0.592557	0.429504	0.818002	0.341623	0.361246		1.15366	1.49881	1.48096	1.5651	1.93144	0.885489	0.697501	0.986086	0.48632	0.603174		AT4G34200.1;AT3G19480.1	AT4G34200.1	281	41	39	62.9	61	63.324	0	323.31
AT1G04270.2	RPS15 | cytosolic ribosomal protein S15 | chr1:1141852-1142960 REVERSE LENGTH=151;AT1G04270.1 | Symbols: RPS15 | cytosolic ribosomal protein S15 | chr1:1141852-1142960 REVERSE LENGTH=152		1.43706	0.507226	0.352961	0.398265	2.8349	1.6373	2.05873	0.256104	0.815972	0.369567	0.131711	0.254888	0.963994		1.49408	1.63342	0.902491	1.19767	0.958893	0.459212	0.18247	0.205719	0.371961	0.533686		AT1G04270.2;AT1G04270.1	AT1G04270.2;AT1G04270.1	82	12	3	82.8	11.3	17.058	0	181.94
AT2G30930.1	no symbol available | no full name available | chr2:13162458-13163156 FORWARD LENGTH=164		0.428318	0.505916	1.18117	0.303714	0.474643	0.300439	0.577889	0.484905	0.45876	0.678161	0.295664	0.818202	0.278791		0.193318	0.31902	0.202943	0.345658	0.291424	0.442422	0.600184	0.297103	0.56767	0.657337		AT2G30930.1	AT2G30930.1	78	18	18	92.1	92.1	16.936	0	323.31
AT5G42740.1	no symbol available | no full name available | chr5:17136080-17140622 FORWARD LENGTH=560;AT5G42740.2 | Symbols: no symbol available | no full name available | chr5:17136080-17140622 FORWARD LENGTH=560;AT5G42740.3 | Symbols: no symbol		0.745431	0.505639	0.678318	0.236407	0.878352	0.869464	0.692203	1.05073	0.579588	0.514852	0.256939	0.496457	0.680361		1.83176	2.56711	2.74509	1.78443	2.60419	0	1.31742	1.57001	0.990158	0.861672		AT5G42740.1;AT5G42740.2;AT5G42740.3	AT5G42740.1;AT5G42740.2;AT5G42740.3	67	19	19	37.3	37.3	61.717	0	137.74
AT1G02920.1	ATGSTF8, GSTF7, ATGSTF7, ATGST11, GST11 | GLUTATHIONE S-TRANSFERASE 11, glutathione S-transferase 7, ARABIDOPSIS GLUTATHIONE S-TRANSFERASE 11 | chr1:658886-659705 REVERSE LENGTH=209		0.621292	0.502083	0.808126	0.706582	0.585342	0.506014	0.811005	0.497519	0.45069	0.284259	0.962091	0.451095	0.362278		1.76113	1.23941	1.08707	0.974105	1.12242	0.375444	0.377622	0.747908	0.439213	1.029		AT1G02920.1	AT1G02920.1	140	23	11	89.5	60.3	23.598	0	323.31
AT5G47030.1	no symbol available | no full name available | chr5:19090384-19092034 FORWARD LENGTH=203		0.448277	0.495153	1.10457	0.364103	0.536518	0.33602	0.485551	0.519194	0.683456	0.372989	0.157117	0.682404	0.579798		0.393905	0.490862	0.674396	0.486484	0	0	0	0.223188	0.595145	0		AT5G47030.1	AT5G47030.1	25	7	7	39.9	39.9	21.547	0	164.4
AT3G05560.3	no symbol available | no full name available | chr3:1614641-1615204 FORWARD LENGTH=124;AT3G05560.2 | Symbols: no symbol available | no full name available | chr3:1614641-1615204 FORWARD LENGTH=124;AT3G05560.1 | Symbols: no symbol ava		1.152	0.494638	0.429373	0.939363	1.32778	1.00913	1.32929	1.15445	0.440675	0.302065	0.420047	0.620267	0.690138		0.912414	1.16881	0.889438	1.31098	0.962372	0.382617	0.465537	0.362091	0.569274	0.372371		AT3G05560.3;AT3G05560.2;AT3G05560.1	AT3G05560.3;AT3G05560.2;AT3G05560.1	67	8	3	56.5	14.5	14.018	0	57.602
AT4G34180.1	CYCLASE1 | CYCLASE1 | chr4:16370060-16371383 REVERSE LENGTH=255		0.846651	0.490896	0.579809	0.897188	0.714543	0.976886	0.988305	0.656333	0.0221743	0.489544	0.65784	0.21281	1.07211		0.978931	0.964767	0.898376	0.882252	1.00491	0.0863126	0.460767	0.601342	0.552003	1.04581		AT4G34180.1;AT1G44542.1	AT4G34180.1	115	15	14	47.1	47.1	28.384	0	283.15
AT1G07890.8	MEE6, ATAPX01, ATAPX1, CS1, APX1 | ascorbate peroxidase 1, maternal effect embryo arrest 6 | chr1:2438005-2439435 FORWARD LENGTH=250;AT1G07890.7 | Symbols: MEE6, ATAPX01, ATAPX1, CS1, APX1 | ascorbate peroxidase 1, maternal effect em		1.12373	0.488575	0.434779	1.24814	1.17587	1.52188	0.440439	1.23233	0.169002	0.0545275	1.03341	0.425367	0.760566		2.39693	2.51188	2.88818	1.96796	2.87906	0.494366	0.570428	1.76213	1.10679	1.27267		AT1G07890.8;AT1G07890.7;AT1G07890.5;AT1G07890.4;AT1G07890.3;AT1G07890.2;AT1G07890.1;AT1G07890.6	AT1G07890.8;AT1G07890.7;AT1G07890.5;AT1G07890.4;AT1G07890.3;AT1G07890.2;AT1G07890.1;AT1G07890.6	263	24	24	80.8	80.8	27.561	0	323.31
AT3G49720.3	CGR2 | | chr3:18440192-18441655 REVERSE LENGTH=261;AT3G49720.2 | Symbols: CGR2 | | chr3:18440192-18441655 REVERSE LENGTH=261;AT3G49720.1 | Symbols: CGR2 | | chr3:18440192-18441655 REVERSE LENGTH=261		0.104778	0.486158	4.6399	0.120583	0.0271253	0.0169883	0.137471	0.221721	1.03462	0.69876	0.279917	0.0688232	0.348672		0.159781	0.240826	0.154413	0.208966	0.23561	1.02744	0.884722	0.333165	0.486391	0.428176		AT3G49720.3;AT3G49720.2;AT3G49720.1	AT3G49720.3;AT3G49720.2;AT3G49720.1	67	12	10	53.6	46.7	28.532	0	132.1
AT5G20500.1	no symbol available | no full name available | chr5:6938652-6939665 FORWARD LENGTH=135		0.384494	0.480064	1.24856	0.200662	0.46127	0.742465	0.489652	0.0284208	0.697939	0.448935	0.19274	0.481432	0.579272		0.131185	0.309809	0.255295	0.226153	0	0.457413	0	0.171638	0.304675	0.385121		AT5G20500.1	AT5G20500.1	22	5	5	31.1	31.1	14.827	0	13.856
AT5G44340.1	TUB4 | tubulin beta chain 4 | chr5:17859442-17860994 REVERSE LENGTH=444		0.290721	0.479083	1.64792	0.506594	0.205969	0.187162	0.0479902	0.505888	0.668873	0.0504484	0.56768	0.553498	0.554918		0.731096	0.489692	1.19917	0.236011	0.577011	0.711225	0.241723	0.616631	0.676636	0.73555		AT5G44340.1;CON__ENSEMBL:ENSBTAP00000025008	AT5G44340.1	146	38	8	86.3	22.7	49.823	0	323.31
AT5G44920.1	AtTIK, TIK | TIR-KASH protein | chr5:18138965-18139994 FORWARD LENGTH=255;AT5G44920.2 | Symbols: AtTIK, TIK | TIR-KASH protein | chr5:18138965-18139994 FORWARD LENGTH=242		0.0989207	0.470468	4.75601	0.0911406	0.0872932	0.0696559	0.130166	0.116348	0.355973	0.529706	0.344676	0.63866	0.483323		0.11778	0.112406	0.0790956	0.133865	0.113321	0.511133	0.546794	0.271358	0.511839	0.418207		AT5G44920.1;AT5G44920.2	AT5G44920.1;AT5G44920.2	53	12	12	45.1	45.1	29.699	0	110.71
AT4G29270.1	no symbol available | no full name available | chr4:14423797-14424848 REVERSE LENGTH=256		0.652291	0.466913	0.715804	0.775892	0.598746	0.402101	0.92973	0.554988	0.111175	0.194402	0.679951	0.664587	0.684449		0.533313	0.497868	0.354243	0.514939	0.616113	0.167962	0.229956	0.443177	0.323021	0.494813		AT4G29270.1	AT4G29270.1	99	18	18	65.6	65.6	28.746	0	224.63
AT2G36880.2	MAT3 | methionine adenosyltransferase 3 | chr2:15479721-15480893 REVERSE LENGTH=390;AT2G36880.1 | Symbols: MAT3 | methionine adenosyltransferase 3 | chr2:15479721-15480893 REVERSE LENGTH=390		0.665271	0.466679	0.701487	0.715386	0.492269	0.823685	0.428626	0.86639	0.198701	0.230936	0.860288	0.572245	0.471224		2.36764	3.14922	4.11135	3.36427	2.92324	1.28949	1.55634	3.82653	2.58519	2.53661		AT2G36880.2;AT2G36880.1	AT2G36880.2;AT2G36880.1	155	28	17	77.7	57.9	42.497	0	323.31
AT1G08160.1	no symbol available | no full name available | chr1:2559672-2560337 REVERSE LENGTH=221		0.265012	0.46601	1.75845	0.177923	0.335216	0.187745	0.262494	0.361682	0.597659	0.938508	0.082272	0.4134	0.29821		0.153651	0.222014	0.131492	0.277361	0.163514	0.818599	0.944551	0.10086	0.368789	0.267655		AT1G08160.1	AT1G08160.1	91	9	9	31.7	31.7	25.158	0	47.638
AT1G65820.1	no symbol available | no full name available | chr1:24485213-24486682 FORWARD LENGTH=146;AT1G65820.3 | Symbols: no symbol available | no full name available | chr1:24485213-24486682 FORWARD LENGTH=194		0.241817	0.462368	1.91206	0.177708	0.259292	0.171457	0.386841	0.213786	0.591361	0.401301	0.397955	0.534418	0.386807		0.179997	0.230952	0	0.378855	0	0	0.744848	0.498992	0.694665	0.668032		AT1G65820.1;AT1G65820.3;AT1G65820.2	AT1G65820.1;AT1G65820.3	29	4	4	18.5	18.5	16.586	0	54.591
AT4G38630.1	MBP1, RPN10, ATMCB1, MCB1 | MULTIUBIQUITIN CHAIN BINDING PROTEIN 1, regulatory particle non-ATPase 10, MULTIUBIQUITIN-CHAIN-BINDING PROTEIN 1 | chr4:18057357-18059459 REVERSE LENGTH=386		0.417846	0.461749	1.10507	0.465836	0.250326	0.420797	0.537704	0.414566	0.403166	0.318333	0.563667	0.488701	0.53488		0.343673	0.315741	0.42585	0.418187	0.399334	0.503871	0.292727	0.345308	0.419474	0.453555		AT4G38630.1	AT4G38630.1	87	12	12	29.5	29.5	40.757	0	158.32
AT4G29870.1	no symbol available | no full name available | chr4:14606012-14606530 FORWARD LENGTH=172		0.133981	0.460209	3.43488	0.217547	0.157114	0.0928919	0.0940795	0.108273	0	0.451344	0.405331	0.671125	0.773243		0.0559188	0	0	0	0	0	0.152848	0.112042	0.208856	0.229076		AT4G29870.1	AT4G29870.1	21	2	2	20.9	20.9	18.777	0	61.393
AT4G17530.1	RAB1C, ATRABD2C, ATRAB1C | RAB GTPase homolog 1C | chr4:9773721-9775424 REVERSE LENGTH=202		0.0796459	0.459049	5.76362	0.0965512	0.166111	0.010935	0.106901	0.0177314	0.46046	0.356521	0.418004	0.999208	0.0610501		0.199961	0.157465	0.193697	0.251924	0.12972	0	0.67019	0.369824	1.19965	0.692462		AT4G17530.1	AT4G17530.1	27	14	2	70.3	14.9	22.318	0	18.934
AT1G47600.1	TGG4, BGLU34 | beta glucosidase 34, THIOGLUCOSIDE GLUCOHYDROLASE 4 | chr1:17491771-17494589 FORWARD LENGTH=511;AT1G47600.2 | Symbols: TGG4, BGLU34 | beta glucosidase 34, THIOGLUCOSIDE GLUCOHYDROLASE 4 | chr1:17491771-17494589 FORWARD		0.462841	0.458189	0.989949	0.468514	0.445624	0.792745	0.296747	0.310575	0.273705	0.431055	0.877174	0.407683	0.301327		0.493385	0.655758	0.842356	1.00575	0.431359	0.449906	0.595214	1.01343	0.656193	0.455663		AT1G47600.1;AT1G47600.2;AT1G51490.1	AT1G47600.1;AT1G47600.2	170	20	9	53	25.8	57.542	0	317.13
AT5G67560.1	ARL8b, ATARLA1D, ARLA1D | ADP-ribosylation factor-like A1D, ADP-ribosylation factor-like 8b | chr5:26950579-26951913 FORWARD LENGTH=184		0.0915489	0.458115	5.00404	0.0662228	0.0640109	0.136637	0.045447	0.145427	0.324876	0.533082	0.360802	0.57599	0.495825		0.131435	0.134953	0.149006	0.127183	0.208183	0.167255	0.291336	0.262254	0.35395	0.51133		AT5G67560.1	AT5G67560.1	64	11	4	70.7	29.9	20.403	0	208.97
AT1G16890.2	UBC13B, AtUBC36, UBC36 | ubiquitin-conjugating enzyme 36, UBIQUITIN CONJUGATING ENZYME 13B | chr1:5776550-5778327 REVERSE LENGTH=153;AT1G16890.3 | Symbols: UBC13B, AtUBC36, UBC36 | ubiquitin-conjugating enzyme 36, UBIQUITIN CONJUGATI		0.259723	0.457823	1.76273	0.27095	0.210437	0.346974	0.284057	0.186198	0.665703	0.470313	0.229675	0.465278	0.458144		0.237675	0.236299	0.163404	0.206909	0.29954	0.548176	0.293403	0.155718	0.230392	0.28063		AT1G16890.2;AT1G16890.3;AT1G16890.1	AT1G16890.2;AT1G16890.3;AT1G16890.1	74	12	3	79.7	22.2	17.22	0	241.71
AT3G23400.1	FIB4, FBN4 | FIBRILLIN4, fibrillin 4 | chr3:8376636-8378225 REVERSE LENGTH=284;AT3G23400.4 | Symbols: FIB4, FBN4 | FIBRILLIN4, fibrillin 4 | chr3:8376915-8378225 REVERSE LENGTH=221;AT3G23400.3 | Symbols: FIB4, FBN4 | FIBRILLIN4, fibr		0.105069	0.4553	4.33335	0.0672781	0.102704	0.0917557	0.18453	0.079076	0.133303	0.739271	0.486289	0.453555	0.46408		0.152591	0.149068	0.122023	0.199344	0.114097	0.285014	0.820301	0.528111	0.514571	0.389648		AT3G23400.1;AT3G23400.4;AT3G23400.3;AT3G23400.2	AT3G23400.1;AT3G23400.4;AT3G23400.3;AT3G23400.2	57	12	12	47.9	47.9	30.454	0	108.16
AT1G53310.3	PPC1, ATPEPC1, PEPC1, ATPPC1 | phosphoenolpyruvate carboxylase 1, PEP(PHOSPHOENOLPYRUVATE) CARBOXYLASE 1 | chr1:19884261-19888070 REVERSE LENGTH=967;AT1G53310.2 | Symbols: PPC1, ATPEPC1, PEPC1, ATPPC1 | phosphoenolpyruvate carboxylas		0.277867	0.453627	1.63254	0.335511	0.220202	0.386364	0.198409	0.248848	0.324919	0.264181	0.912464	0.402963	0.36361		0.662686	0.478549	0.845356	0.536477	0.804065	0.579311	0.559297	1.07102	0.60193	0.626878		AT1G53310.3;AT1G53310.2;AT1G53310.1	AT1G53310.3;AT1G53310.2;AT1G53310.1	322	55	22	55.3	30.8	110.28	0	323.31
AT4G28510.1	ATPHB1, PHB1 | prohibitin 1 | chr4:14084970-14086372 REVERSE LENGTH=288		0.19846	0.452016	2.27762	0.279383	0.173251	0.177295	0.246753	0.115616	0.362644	0.743734	0.231501	0.495061	0.427142		0.188069	0.200822	0.123022	0.213003	0.129432	0.599387	0.475436	0.169148	0.366939	0.29072		AT4G28510.1	AT4G28510.1	92	18	10	59.7	43.4	31.706	0	106.01
AT5G23540.1	no symbol available | no full name available | chr5:7937772-7939339 FORWARD LENGTH=308;AT5G23540.2 | Symbols: no symbol available | no full name available | chr5:7938109-7939339 FORWARD LENGTH=259		0.567643	0.449467	0.791812	0.597441	0.377592	0.589814	0.528006	0.745364	0.334084	0.166016	0.512738	0.595336	0.639159		0.36978	0.27521	0.277448	0.33484	0.324549	0.273177	0.126841	0.2428	0.409482	0.35074		AT5G23540.1;AT5G23540.2	AT5G23540.1;AT5G23540.2	101	18	18	65.6	65.6	34.353	0	276.12
AT1G63000.1	NRS/ER, UER1 | UDP-4-KETO-6-DEOXY-D-GLUCOSE-3,5-EPIMERASE-4-REDUCTASE 1, nucleotide-rhamnose synthase/epimerase-reductase | chr1:23342510-23343859 FORWARD LENGTH=301		0.364826	0.44493	1.21957	0.304789	0.363912	0.398104	0.401518	0.355809	0.250217	0.162817	0.835755	0.531271	0.444589		0.281442	0.317497	0.475101	0.307364	0.357633	0.329363	0.248084	0.492647	0.38784	0.370453		AT1G63000.1	AT1G63000.1	160	23	22	61.8	61.8	33.597	0	236.49
AT2G44120.1	no symbol available | no full name available | chr2:18249227-18250402 REVERSE LENGTH=242;AT2G44120.2 | Symbols: no symbol available | no full name available | chr2:18249227-18250417 REVERSE LENGTH=247		2.33116	0.444579	0.190711	2.69865	2.79713	1.9832	1.76973	2.4071	0.367746	0.159367	0.67261	0.299585	0.723586		2.02408	2.42309	1.7386	1.57847	1.96025	0.363185	0.384976	0.673886	0.609896	0.697576		AT2G44120.1;AT2G44120.2	AT2G44120.1;AT2G44120.2	148	29	7	75.6	25.2	27.939	0	266.03
AT3G01390.4	AVMA10, VMA10 | vacuolar membrane ATPase 10 | chr3:150265-150922 REVERSE LENGTH=110;AT3G01390.3 | Symbols: AVMA10, VMA10 | vacuolar membrane ATPase 10 | chr3:150265-150922 REVERSE LENGTH=110;AT3G01390.2 | Symbols: AVMA10, VMA10 | vac		0.0778741	0.442686	5.68464	0.0160529	0.150205	0.0765803	0.0244235	0.122109	0.165529	0.330715	0.127632	0.594384	0.995171		0.0689632	0.12584	0.0880703	0.0988313	0.138058	0.362053	0.352955	0.123442	0.455461	0.772005		AT3G01390.4;AT3G01390.3;AT3G01390.2;AT3G01390.1	AT3G01390.4;AT3G01390.3;AT3G01390.2;AT3G01390.1	85	9	9	73.6	73.6	12.397	0	304.96
AT2G36160.1	no symbol available | no full name available | chr2:15169925-15171159 FORWARD LENGTH=150		0.530734	0.439597	0.828281	0.294763	0.703827	0.557632	0.637393	0.460057	0.371146	0.383872	0.46416	0.462242	0.516566		0	0.674355	0.410223	0.4721	0.516439	0	0.231487	0.18985	0.202036	0.270419		AT2G36160.1	AT2G36160.1	20	16	3	63.3	10.7	16.257	0	11.251
AT3G10610.1	no symbol available | no full name available | chr3:3319459-3319881 FORWARD LENGTH=140;AT2G05220.2 | Symbols: no symbol available | no full name available | chr2:1894757-1895179 REVERSE LENGTH=140;AT2G05220.1 | Symbols: no symbol ava		1.84161	0.439437	0.238616	2.48211	1.99551	1.46329	1.89085	1.37628	0.320725	0.394354	0.431057	0.438863	0.612184		1.99318	2.30366	1.20379	1.73622	1.65743	0.639005	0.774186	0.553611	0.530344	0.645693		AT3G10610.1;AT2G05220.2;AT2G05220.1;AT5G04800.4;AT5G04800.3;AT5G04800.2;AT5G04800.1;AT2G04390.1	AT3G10610.1;AT2G05220.2;AT2G05220.1;AT5G04800.4;AT5G04800.3;AT5G04800.2;AT5G04800.1;AT2G04390.1	114	15	15	56.4	56.4	16.036	0	69.581
AT4G30010.1	no symbol available | no full name available | chr4:14672947-14673219 FORWARD LENGTH=90		0.360948	0.438253	1.21417	0.308492	0.381861	0.424133	0.303711	0.386544	0.297352	0.725653	0.106341	0.681252	0.380665		0	0.122519	0	0.182735	0	0	0.180546	0	0.210319	0		AT4G30010.1	AT4G30010.1	19	6	6	44.4	44.4	10.439	0	6.2715
AT2G40510.1	no symbol available | no full name available | chr2:16918506-16919623 FORWARD LENGTH=133		0.836882	0.437028	0.52221	1.0399	0.853893	0.650796	1.07363	0.566191	0.298361	0.474055	0.693745	0.0624987	0.656482		0.757774	0.76535	0.620625	0.788302	0.485734	0.569451	0.408471	0.576141	0.39852	0.555455		AT2G40510.1	AT2G40510.1	55	8	2	48.1	10.5	14.841	0	161
AT1G23730.2	ATBCA3, BCA3 | beta carbonic anhydrase 3, BETA CARBONIC ANHYDRASE 3 | chr1:8395965-8398014 FORWARD LENGTH=258;AT1G23730.1 | Symbols: ATBCA3, BCA3 | beta carbonic anhydrase 3, BETA CARBONIC ANHYDRASE 3 | chr1:8395965-8398014 FORWARD		0.953585	0.436156	0.457386	1.04567	0.806665	1.15132	1.13277	0.631499	0.385384	0.252577	0.634084	0.383994	0.524742		0.876451	0.775498	1.27285	0.92713	1.02542	0.363896	0.240073	0.621059	0.424144	0.57306		AT1G23730.2;AT1G23730.1	AT1G23730.2;AT1G23730.1	159	27	25	91.9	91.9	28.829	0	323.31
AT5G27770.1	no symbol available | no full name available | chr5:9836166-9837113 FORWARD LENGTH=124		1.19022	0.436021	0.366335	1.30276	1.32127	0.922797	1.41332	0.99097	0	0.436067	0.487283	0.901835	0.354918		0	0.942111	0.609943	0.929971	0	0	0	0	0	0		AT5G27770.1	AT5G27770.1	15	7	2	54.8	12.9	14.047	0	30.671
AT2G40380.1	PRA1.B2 | prenylated RAB acceptor 1.B2 | chr2:16864734-16865375 REVERSE LENGTH=213		0.0802434	0.435582	5.42826	0.142266	0.14352	0	0.115431	0	0.485663	0.725081	0.0484607	0.800541	0.118165		0.0561402	0	0	0	0	0.141768	0.206879	0.103754	0.171413	0.172466		AT2G40380.1	AT2G40380.1	27	5	4	35.2	31	23.158	0	323.31
AT1G17430.1	no symbol available | no full name available | chr1:5982310-5983919 FORWARD LENGTH=332		0	0.429301	#DIV/0!	0	0	0	0	0	0.2748	0.298232	0.692823	0.421555	0.459094		0	0	0	0	0	0.425345	0.458978	0.512857	0.475217	0.383497		AT1G17430.1;AT1G72620.1	AT1G17430.1	51	16	16	53	53	37.852	0	266.03
AT4G19810.2	ChiC | class V chitinase | chr4:10764151-10765753 REVERSE LENGTH=379;AT4G19810.1 | Symbols: ChiC | class V chitinase | chr4:10764151-10765753 REVERSE LENGTH=379		0.777667	0.428349	0.550812	1.143	0.312094	0.414643	1.06181	0.95679	0.251687	0.237929	0.395026	0.598461	0.65864		0.773274	0.462176	0.326253	0.569263	0.688719	0.244218	0.259016	0.296664	0.387558	0.502553		AT4G19810.2;AT4G19810.1	AT4G19810.2;AT4G19810.1	128	20	20	40.6	40.6	41.128	0	323.31
AT5G37600.1	ATGSR1, ATGLN1;1, GLN1;1, GSR 1 | ARABIDOPSIS THALIANA GLUTAMINE SYNTHASE CLONE R1, ARABIDOPSIS GLUTAMINE SYNTHASE 1;1, GLUTAMINE SYNTHASE 1;1, glutamine synthase clone R1 | chr5:14933574-14935656 REVERSE LENGTH=356		1.49655	0.42756	0.285696	1.44758	1.33061	1.35263	1.29411	2.05784	0.350237	0.315815	0.639164	0.0455882	0.786994		2.32086	2.81689	2.69989	1.84048	3.27288	0.27733	0.385155	0.737697	0.326863	1.15619		AT5G37600.1	AT5G37600.1	161	26	10	63.2	34.3	39.115	0	323.31
AT3G48990.1	AAE3 | ACYL-ACTIVATING ENZYME 3 | chr3:18159031-18161294 REVERSE LENGTH=514		0.764296	0.42702	0.55871	0.735486	0.609033	0.997675	0.524137	0.955149	0.196208	0.287303	0.919172	0.376238	0.356177		0.447261	0.511392	0.611869	0.41807	0.496369	0.183334	0.261501	0.503983	0.234146	0.255682		AT3G48990.1	AT3G48990.1	146	27	27	44.2	44.2	55.544	0	318.84
AT3G42050.1	VHA-H | | chr3:14228846-14232228 REVERSE LENGTH=441		0.102332	0.424507	4.14835	0.0859909	0.0306597	0.148413	0.103215	0.143379	0.587298	0.567688	0.408097	0.216136	0.343314		0.142078	0.151651	0.293784	0.230033	0.306417	1.28503	0.813264	0.707013	0.54943	0.436417		AT3G42050.1	AT3G42050.1	87	19	19	52.2	52.2	50.284	0	323.31
AT4G13010.1	CeQORH | chloroplast envelope Quinone Oxidoreductase Homolog | chr4:7600682-7602567 FORWARD LENGTH=329		0.0874612	0.423321	4.8401	0.031546	0.158265	0.195519	0.038501	0.013475	0.398122	0.18127	0.655725	0.260716	0.620773		0.0680132	0.0785138	0.0792963	0.107356	0.11083	0.750288	0.549816	0.664941	0.83456	0.789506		AT4G13010.1	AT4G13010.1	144	28	28	81.2	81.2	34.436	0	323.31
AT1G64190.1	PGD1 | 6-phosphogluconate dehydrogenase 1 | chr1:23825549-23827012 REVERSE LENGTH=487		1.04061	0.421355	0.404911	0.771534	0.64341	1.60378	0.870354	1.31398	0.159015	0.287881	0.695535	0.437311	0.527034		0.65974	0.673302	0.873771	0.619197	0.94398	0.259231	0.316798	0.513033	0.321347	0.356908		AT1G64190.1	AT1G64190.1	243	33	16	69.6	32.6	53.377	0	323.31
AT1G79340.1	AtMC4, AtMCP2d, MC4, MCP2d | metacaspase 2d, metacaspase 4 | chr1:29842849-29844368 FORWARD LENGTH=418		0.179648	0.420957	2.34323	0.192854	0.220724	0.132705	0.138482	0.213475	0.30277	0.224476	0.412364	0.648588	0.516586		0.304156	0.363122	0.317072	0.316124	0.350397	0.537694	0.459674	0.492665	0.704869	0.596851		AT1G79340.1;AT1G79330.1	AT1G79340.1	121	20	20	49.5	49.5	45.483	0	262.58
AT5G57490.1	ATVDAC4, VDAC4 | voltage dependent anion channel 4, ARABIDOPSIS THALIANA VOLTAGE DEPENDENT ANION CHANNEL 4 | chr5:23283895-23285335 REVERSE LENGTH=274		0.255739	0.417176	1.63126	0.232029	0.271545	0.237994	0.290273	0.246854	0.688471	0.759298	0.20328	0.119205	0.315626		0.297442	0.305769	0.271813	0.395494	0.232012	0.880825	0.746657	0.252413	0.470741	0.374738		AT5G57490.1	AT5G57490.1	42	8	8	37.2	37.2	29.505	0	115.23
AT4G02620.1	VHA-F | | chr4:1149419-1151132 REVERSE LENGTH=128		0.142847	0.41264	2.88868	0.106981	0.185257	0.131802	0.117507	0.172689	0.288922	0.420355	0.278344	0.513321	0.562258		0.106713	0.173008	0.217982	0.235305	0.167644	0.397541	0.408789	0.142318	0.37575	0.397993		AT4G02620.1	AT4G02620.1	28	8	8	79.7	79.7	14.259	0	30.961
AT4G29330.1	DER1 | DERLIN-1 | chr4:14444937-14446952 FORWARD LENGTH=266		0.0677643	0.410664	6.06018	0.0678312	0.0858192	0.0154473	0.143857	0.0258668	0.635211	0	0.231682	0.588666	0.597761		0.0479671	0.086138	0.0982833	0.137215	0.181475	0	0	0.11533	0.310367	0.254525		AT4G29330.1;AT4G29330.2	AT4G29330.1	26	5	5	23.7	23.7	29.213	0	80.484
AT4G35860.1	ATRABB1B, ATGB2, ATRAB2C, GB2 | GTP-binding 2 | chr4:16987118-16988839 REVERSE LENGTH=211;AT4G35860.2 | Symbols: ATRABB1B, ATGB2, ATRAB2C, GB2 | GTP-binding 2 | chr4:16987118-16988587 REVERSE LENGTH=165		0.108305	0.409469	3.7807	0.119195	0.0263008	0.118471	0.130463	0.147095	0.642013	0.420852	0.239818	0.329568	0.415094		0.151851	0.144412	0.159551	0.171147	0.174375	0.848535	0.648584	0.331267	0.663965	0.59419		AT4G35860.1;AT4G35860.2	AT4G35860.1;AT4G35860.2	47	14	7	73.5	36	23.175	0	323.31
AT5G47990.1	CYP705A5, THAD1, THAD | cytochrome P450, family 705, subfamily A, polypeptide 5, THALIAN-DIOL DESATURASE | chr5:19434827-19436444 FORWARD LENGTH=511		0.0259847	0.407347	15.6764	0.032786	0.0134667	0.0427973	0.0191773	0.021696	0.526718	0.344493	0.475911	0.487704	0.20191		0.0311049	0	0.112791	0.0382069	0.0532412	0.985824	0.650731	0.918725	0.880875	0.531941		AT5G47990.1;AT2G27010.1;AT4G15350.1;AT1G50520.1	AT5G47990.1	60	23	19	44	38.6	58.44	0	145.44
AT1G04630.1	MEE4 | maternal effect embryo arrest 4 | chr1:1289921-1290986 REVERSE LENGTH=143		0.483015	0.406531	0.841654	0.321489	0.532418	0.48875	0.699967	0.372451	0.771488	0.473854	0.106655	0	0.68066		0.2513	0.380002	0.325929	0.405508	0.325728	0	0	0	0	0		AT1G04630.1	AT1G04630.1	22	7	2	60.8	32.9	16.125	0	50.118
AT5G07440.1	GDH2 | glutamate dehydrogenase 2 | chr5:2356153-2358012 FORWARD LENGTH=411;AT5G07440.2 | Symbols: GDH2 | glutamate dehydrogenase 2 | chr5:2356153-2358012 FORWARD LENGTH=411;AT5G07440.3 | Symbols: GDH2 | glutamate dehydrogenase 2 | ch		2.11119	0.406262	0.192432	1.58145	1.68552	3.55802	1.6981	2.03288	0.259266	0.301007	0.807968	0.242079	0.420989		1.5291	1.79799	2.92872	1.81418	1.8433	0.424501	0.427712	0.861698	0.528475	0.494571		AT5G07440.1;AT5G07440.2;AT5G07440.3	AT5G07440.1;AT5G07440.2;AT5G07440.3	258	31	25	63	49.1	44.699	0	323.31
AT2G20360.1	no symbol available | no full name available | chr2:8786070-8789098 FORWARD LENGTH=402		0.394564	0.405756	1.02837	0.46526	0.290061	0.395271	0.48782	0.334406	0.350007	0.420669	0.300256	0.414265	0.543583		0.667168	0.593293	0.476601	0.768999	0.506544	0.819643	0.955623	0.48669	0.942275	0.772817		AT2G20360.1	AT2G20360.1	211	30	30	70.1	70.1	43.935	0	323.31
AT4G24190.2	SHD, HSP90, HSP90.7, AtHsp90-7, AtHsp90.7 | SHEPHERD, HEAT SHOCK PROTEIN 90.7, HEAT SHOCK PROTEIN 90-7 | chr4:12551902-12555851 REVERSE LENGTH=823;AT4G24190.1 | Symbols: SHD, HSP90, HSP90.7, AtHsp90-7, AtHsp90.7 | SHEPHERD, HEAT SHOC		0.780664	0.405237	0.519093	0.86373	0.886566	0.700211	0.706596	0.746218	0.148856	0.491232	0.415654	0.585918	0.384526		0.896361	1.04778	0.932812	0.995936	0.839509	0.532541	0.745047	0.613766	0.917197	0.629159		AT4G24190.2;AT4G24190.1	AT4G24190.2;AT4G24190.1	373	61	60	54.9	53.8	94.148	0	323.31
AT2G33150.1	PKT3, KAT2, PED1 | PEROXISOME DEFECTIVE 1, peroxisomal 3-ketoacyl-CoA thiolase 3, 3-KETOACYL-COA THIOLASE 2 | chr2:14047814-14050983 REVERSE LENGTH=462		0.402235	0.404357	1.00528	0.283887	0.309898	0.680555	0.288725	0.448108	0.304759	0.34922	0.637736	0.352637	0.377434		0.291942	0.369093	0.593466	0.387655	0.432858	0.351171	0.56361	0.534104	0.380121	0.509308		AT2G33150.1	AT2G33150.1	193	29	27	73.8	69.3	48.578	0	323.31
AT1G22410.1	no symbol available | no full name available | chr1:7912120-7914742 FORWARD LENGTH=527		0.130521	0.403447	3.09106	0.134888	0.104248	0.183275	0.10482	0.125372	0.434954	0.586668	0.254841	0.529476	0.211295		0.162437	0.21737	0.264598	0.24285	0.19367	0.589638	0.51835	0.35406	0.444094	0.270471		AT1G22410.1	AT1G22410.1	136	20	15	51.6	45.2	58.326	0	323.31
AT1G78850.1	MBL1, GAL1 | apple domain lectin-1, Mannose Binding Lectin1 | chr1:29642072-29643397 REVERSE LENGTH=441		0.346147	0.402542	1.16292	0.244009	0.250449	0.428351	0.412866	0.395061	0.271385	0.493275	0.30953	0.387473	0.551047		0.472368	0.576569	0.514036	0.586411	0.533731	0.693836	0.813861	0.435937	0.64502	0.900114		AT1G78850.1	AT1G78850.1	99	22	12	50.1	26.3	49.051	0	323.31
AT1G68460.1	IPT1, ATIPT1 | isopentenyltransferase 1, Arabidopsis thaliana isopentenyltransferase 1 | chr1:25668976-25670049 REVERSE LENGTH=357		0	0.402168	#DIV/0!	0	0	0	0	0	0.0224077	0.71089	0.291578	0	0.985963		0	0	0	0	0	0	0	0	0	0		AT1G68460.1	AT1G68460.1	3	1	1	3.4	3.4	40.764	0.0041658	1.97
AT3G12490.1	ATCYSB, ATCYS6, CYSB | ARABIDOPSIS THALIANA PHYTOCYSTATIN 6, cystatin B | chr3:3960802-3961777 REVERSE LENGTH=158		0.601793	0.399857	0.664443	0.667436	0.938231	0.533459	0.869839	0	0.712795	0.676444	0.355487	0	0.254561		0	0	0	0	0	0	0	0	0	0		AT3G12490.1	AT3G12490.1	8	11	1	82.9	14.6	17.482	0	228.5
AT5G47890.1	no symbol available | no full name available | chr5:19388806-19390409 FORWARD LENGTH=97		0.632285	0.399714	0.632173	0.471269	0.59001	0.758186	0.618203	0.723757	0.293836	0.564284	0.0811728	0.234611	0.824665		0.195997	0.269063	0.347656	0.338328	0.325588	0.215071	0.173629	0.0436095	0.106876	0.106077		AT5G47890.1	AT5G47890.1	42	7	7	71.1	71.1	10.851	0	32.993
AT3G16410.1	NSP4 | nitrile specifier protein 4 | chr3:5572145-5574359 FORWARD LENGTH=619		1.05348	0.396853	0.376707	0.916751	1.17468	1.20079	1.14438	0.8308	0.289773	0.409174	1.16808	0.0826712	0.0345688		2.93013	3.44447	3.97272	3.19182	2.90185	0	1.54436	2.55787	0.715884	1.59163		AT3G16410.1	AT3G16410.1	116	45	19	69.8	39.1	67.603	0	323.31
AT3G22845.1	no symbol available | no full name available | chr3:8087373-8088550 FORWARD LENGTH=214		0.066706	0.396383	5.94223	0.0677442	0.0626214	0.0417901	0.104195	0.0571793	0.250678	0.325708	0.367835	0.61661	0.421082		0.164603	0.16514	0.0865299	0.225095	0.134669	0.751754	0.564187	0.334782	0.624506	0.587141		AT3G22845.1;AT3G22845.2	AT3G22845.1	32	5	5	15	15	24.281	0	43.198
AT3G04120.1	GAPC1, GAPC, GAPC-1 | GLYCERALDEHYDE-3-PHOSPHATE DEHYDROGENASE C SUBUNIT, glyceraldehyde-3-phosphate dehydrogenase C subunit 1 | chr3:1081077-1083131 FORWARD LENGTH=338		0.566593	0.39358	0.694643	0.676739	0.632294	0.496367	0.71098	0.316584	0.482911	0.389359	0.383039	0.456923	0.255666		1.79426	1.74226	1.47111	2.41008	1.69225	2.03452	1.82132	1.17439	1.43082	1.05644		AT3G04120.1	AT3G04120.1	64	53	10	97.3	30.2	36.914	0	133.56
AT1G35620.1	ATPDIL5-2, PDI8, PDIL5-2, ATPDI8 | ARABIDOPSIS THALIANA PROTEIN DISULFIDE ISOMERASE 8, PROTEIN DISULFIDE ISOMERASE 8, PDI-like 5-2 | chr1:13156504-13158280 FORWARD LENGTH=440		0.080728	0.392922	4.86723	0.0182213	0.0227771	0.16502	0.0727256	0.124896	0.547627	0.576425	0.226475	0.286821	0.32726		0.0670025	0.120571	0.156225	0.130747	0.115442	0.442267	0.429858	0.283396	0.314597	0.266549		AT1G35620.1	AT1G35620.1	57	12	12	29.5	29.5	49.85	0	38.665
AT2G21160.1	no symbol available | no full name available | chr2:9068428-9070207 FORWARD LENGTH=258;AT2G21160.2 | Symbols: no symbol available | no full name available | chr2:9068428-9070310 FORWARD LENGTH=188		0.653622	0.391025	0.598243	0.265331	0.237352	0.337815	0.26479	2.16282	0.188354	0.448134	0.226277	0.421422	0.670936		1.03468	2.17389	1.18928	1.01342	1.86225	1.79219	3.97777	1.8565	3.09627	2.9884		AT2G21160.1;AT2G21160.2	AT2G21160.1;AT2G21160.2	42	6	6	22.1	22.1	28.167	0	116.86
AT1G62660.1	VI1 | VACUOLAR INVERTASE 1 | chr1:23199949-23203515 FORWARD LENGTH=648;AT1G62660.4 | Symbols: VI1 | VACUOLAR INVERTASE 1 | chr1:23201563-23203515 FORWARD LENGTH=482;AT1G62660.3 | Symbols: VI1 | VACUOLAR INVERTASE 1 | chr1:23201563-23		0.750757	0.385892	0.514004	0.773625	0.618813	1.17412	0.801591	0.385635	0.0637863	0.330938	0.952347	0.318865	0.263522		1.05698	1.25742	1.47767	1.06167	0.892404	0.154215	0.428626	1.15803	0.586527	0.650012		AT1G62660.1;AT1G62660.4;AT1G62660.3;AT1G62660.2;AT5G46910.1	AT1G62660.1;AT1G62660.4;AT1G62660.3;AT1G62660.2	168	27	23	36.9	33.8	72.227	0	323.31
AT5G42570.1	no symbol available | no full name available | chr5:17021459-17022497 REVERSE LENGTH=218		0.0823046	0.38548	4.68358	0.0704647	0.157575	0.00826486	0.0506623	0.124556	0.375959	0.198487	0.282936	0.457898	0.612122		0.0827934	0.112078	0.0329759	0.109359	0.10314	0.269602	0.461502	0.134524	0.383135	0.484533		AT5G42570.1	AT5G42570.1	84	21	21	53.2	53.2	24.564	0	240.12
AT3G62830.2	UXS2, ATUXS2, AUD1 | UDP-GLUCURONIC ACID DECARBOXYLASE 2 | chr3:23232539-23235353 FORWARD LENGTH=445;AT3G62830.1 | Symbols: UXS2, ATUXS2, AUD1 | UDP-GLUCURONIC ACID DECARBOXYLASE 2 | chr3:23232539-23235353 FORWARD LENGTH=445		0.201884	0.383389	1.89906	0.197261	0.210852	0.0510672	0.253242	0.296998	0.0141246	0.547816	0.377905	0.537498	0.439603		0.245728	0.358614	0.418229	0.464986	0.498188	0.523903	1.19977	0.625347	1.35759	1.04567		AT3G62830.2;AT3G62830.1	AT3G62830.2;AT3G62830.1	168	32	12	60.7	27.6	49.971	0	323.31
AT5G10780.1	no symbol available | no full name available | chr5:3408422-3409759 FORWARD LENGTH=180;AT5G10780.2 | Symbols: no symbol available | no full name available | chr5:3408422-3409784 FORWARD LENGTH=187		0.0243265	0.382785	15.7353	0.0820256	0.0160783	0	0	0.0235284	0.361088	0.545916	0.230417	0.503969	0.272535		0.0871594	0	0	0	0	0	0.296285	0.117736	0.437503	0.334465		AT5G10780.1;AT5G10780.2	AT5G10780.1;AT5G10780.2	15	3	3	19.4	19.4	19.908	0	14.358
AT1G67730.1	KCR1, ATKCR1, YBR159 | beta-ketoacyl reductase 1 | chr1:25391676-25393365 FORWARD LENGTH=318		0.0462195	0.379045	8.20098	0.0423251	0.0103818	0.100076	0.0642887	0.0140259	0.249367	0.447419	0.441995	0.362432	0.394013		0.0350191	0	0.0646365	0.0513313	0	0.181335	0.23258	0.281463	0.32533	0.233101		AT1G67730.1	AT1G67730.1	90	17	17	54.7	54.7	35.761	0	98.831
AT1G29930.1	LHCB1.3, AB140, CAB140, CAB1 | LIGHT-HARVESTING CHLOROPHYLL A/B-PROTEIN 1.3, CHLOROPHYLL A/B PROTEIN 140, chlorophyll A/B binding protein 1 | chr1:10478071-10478874 FORWARD LENGTH=267;AT1G29920.1 | Symbols: AB165, CAB2, LHCB1.1 | LIG		0.0320436	0.376578	11.752	0.0367386	0.0457523	0.0110132	0.0297959	0.0369182	0.917001	0.913675	0.0135258	0.0270068	0.0116823		0.0368244	0.163108	0.0541073	0.186341	0	0.519483	1.95617	0	0.163269	0.0652362		AT1G29930.1;AT1G29920.1;AT1G29910.1	AT1G29930.1;AT1G29920.1;AT1G29910.1	34	8	2	45.7	27.3	28.241	0	111.82
AT3G20000.1	TOM40 | translocase of the outer mitochondrial membrane 40 | chr3:6967685-6970247 FORWARD LENGTH=309;AT3G20000.2 | Symbols: TOM40 | translocase of the outer mitochondrial membrane 40 | chr3:6968479-6970247 FORWARD LENGTH=238		0.32037	0.375149	1.17099	0.320873	0.357633	0.326861	0.258006	0.338475	0.856522	0.545138	0.114004	0.0672787	0.2928		0.454243	0.48495	0.346217	0.428417	0.417366	1.15498	0.794719	0.276313	0.865155	0.624218		AT3G20000.1;AT3G20000.2	AT3G20000.1;AT3G20000.2	56	14	14	54	54	34.25	0	110.44
AT1G02780.1	emb2386 | embryo defective 2386 | chr1:608120-609391 REVERSE LENGTH=214		2.692	0.374741	0.139205	1.87382	3.77715	3.39278	1.94081	2.47546	0.555178	0.918653	0.0807245	0.196739	0.122408		1.97783	3.60683	2.17556	2.64525	2.96342	0.229517	0.382611	0.256561	0.275296	0.447025		AT1G02780.1	AT1G02780.1	109	21	8	59.3	29.4	24.606	0	323.31
AT4G14630.1	GLP9 | germin-like protein 9 | chr4:8392920-8393680 FORWARD LENGTH=222		0.736668	0.374385	0.508214	0.868528	0.557092	0.202018	0.8336	1.2221	0.101872	0.147471	0.0455554	0.8707	0.706325		0.332102	0	0	0.367587	0.455708	0	0	0	0.313064	0.277918		AT4G14630.1	AT4G14630.1	18	2	2	11.7	11.7	23.587	0	4.0239
AT1G08480.1	SDH6 | succinate dehydrogenase 6 | chr1:2684340-2685395 FORWARD LENGTH=142		0.0604747	0.37323	6.17168	0.0434332	0.106321	0	0.0842679	0.0683514	0.10084	0.397667	0.176064	0.458031	0.733549		0.209532	0.341383	0	0.254589	0.25678	0	0.241902	0.128962	0.252351	0.381631		AT1G08480.1	AT1G08480.1	23	5	5	40.1	40.1	15.812	0	103.23
AT1G15930.2	no symbol available | no full name available | chr1:5471702-5472741 FORWARD LENGTH=144;AT1G15930.1 | Symbols: no symbol available | no full name available | chr1:5471702-5472741 FORWARD LENGTH=144		2.36474	0.372655	0.157588	0.969313	2.51109	2.58326	3.23236	2.52768	0.190631	0.207482	0.326398	0.160545	0.97822		1.21995	1.97211	1.10391	1.66948	1.60615	0.266382	0.35053	0.418416	0.22195	0.380802		AT1G15930.2;AT1G15930.1	AT1G15930.2;AT1G15930.1	78	13	9	95.1	82.6	15.377	0	259.37
AT4G37070.2	PLA IVA, PLP1, AtPLAIVA | phospholipase A IVA | chr4:17464916-17467058 REVERSE LENGTH=414;AT4G37070.3 | Symbols: PLA IVA, PLP1, AtPLAIVA | phospholipase A IVA | chr4:17465167-17467058 REVERSE LENGTH=383;AT4G37070.1 | Symbols: PLA IVA		0.145779	0.371999	2.5518	0.0882599	0.1052	0.424227	0.0591224	0.0520862	0.211728	0.543484	0.431889	0.400547	0.272349		0.215532	0.25995	0.502381	0.237774	0.23709	0.349639	0.488853	0.778099	0.662079	0.451292		AT4G37070.2;AT4G37070.3;AT4G37070.1;AT4G37070.4;AT4G37060.1;AT4G37060.2	AT4G37070.2;AT4G37070.3;AT4G37070.1;AT4G37070.4	96	19	19	50	50	45.823	0	218.86
AT5G42590.1	MRO, CYP71A16 | marneral oxidase, cytochrome P450, family 71, subfamily A, polypeptide 16 | chr5:17031217-17033640 REVERSE LENGTH=497		0.0434489	0.371385	8.54762	0.0244537	0.037836	0.117346	0.0264686	0.0111404	0.309745	0.439094	0.493647	0.412447	0.201993		0.0560974	0.078908	0.220981	0.0702231	0	0.580155	0.774981	0.818923	0.701943	0.234138		AT5G42590.1	AT5G42590.1	88	22	21	45.1	42.9	55.627	0	111.02
AT5G04740.1	ACR12 | ACT domain repeats 12 | chr5:1368713-1371391 REVERSE LENGTH=301		0.552274	0.367396	0.665242	0.683784	0.419646	0.480488	0.563832	0.613622	0.193383	0.240389	0.246561	0.613198	0.543449		0.613669	0.464674	0.328564	0.684417	0.495929	0.171475	0.266887	0.279494	0.589171	0.563904		AT5G04740.1;AT5G04740.2	AT5G04740.1	114	15	15	45.8	45.8	33.242	0	131.97
AT3G44330.1	no symbol available | no full name available | chr3:16006754-16010671 FORWARD LENGTH=565		0.12353	0.367175	2.97235	0.130677	0.132547	0.161951	0.0787637	0.113712	0.287265	0.492222	0.466564	0.264638	0.325185		0.146967	0.193336	0.146926	0.131565	0.14144	0.305023	0.591458	0.361072	0.444834	0.356131		AT3G44330.1	AT3G44330.1	143	24	24	51.5	51.5	62.202	0	323.31
AT4G27090.1	RPL14B | | chr4:13594104-13595187 REVERSE LENGTH=134		1.32279	0.365684	0.276448	1.07342	1.75385	1.40572	0.84126	1.53972	0.18053	0.217599	0.177854	0.552057	0.700379		1.58498	1.38955	0.836742	1.38616	1.43283	0	0.347886	0.538779	0.79704	1.05341		AT4G27090.1	AT4G27090.1	78	16	10	71.6	50.7	15.505	0	123.74
AT4G11600.1	GPXL6, PHGPX, LSC803, ATGPX6, GPX6 | glutathione peroxidase 6 | chr4:7010021-7011330 REVERSE LENGTH=232		0.254464	0.365453	1.43617	0.230133	0.299089	0.408427	0.0943116	0.240357	0.0941138	0.125728	0.470054	0.402365	0.735004		0.372887	0.324015	0.245019	0.367901	0.273513	0.106149	0.175201	0.417941	0.432498	0.50841		AT4G11600.1	AT4G11600.1	97	16	16	50.4	50.4	25.584	0	94.402
AT1G03860.1	PHB2, ATPHB2 | prohibitin 2 | chr1:979611-981157 REVERSE LENGTH=286;AT1G03860.3 | Symbols: PHB2, ATPHB2 | prohibitin 2 | chr1:979611-981157 REVERSE LENGTH=286;AT1G03860.2 | Symbols: PHB2, ATPHB2 | prohibitin 2 | chr1:979611-980870 RE		0.188043	0.363822	1.93478	0.219423	0.122705	0.193992	0.384107	0.0199857	0.0737465	0.556422	0.316165	0.342221	0.530554		0.270514	0.311585	0.207098	0.446329	0.231312	0.238933	0.674186	0.282781	0.439847	0.408082		AT1G03860.1;AT1G03860.3;AT1G03860.2	AT1G03860.1;AT1G03860.3;AT1G03860.2	121	21	13	74.1	59.4	31.81	0	306.01
AT3G46030.1	HTB11 | | chr3:16913614-16914051 REVERSE LENGTH=145;AT3G45980.1 | Symbols: HTB9, H2B | HISTONE H2B | chr3:16897492-16897944 REVERSE LENGTH=150;AT2G37470.1 | Symbols: HTB5 | | chr2:15736832-15737248 FORWARD LENGTH=138;AT3G09480.1 |		0.91514	0.363666	0.397388	3.18811	0.916121	0.395948	0.0378768	0.0376466	0.96954	0.469975	0.0782657	0.204034	0.096515		1.1727	1.13778	0.436166	0.760063	0.298821	0.442889	0.486746	0.183348	0.477015	0.205302		AT3G46030.1;AT3G45980.1;AT2G37470.1;AT3G09480.1;AT3G53650.1	AT3G46030.1;AT3G45980.1;AT2G37470.1;AT3G09480.1	61	11	1	61.4	15.2	15.912	0	113.48
AT2G40890.1	REF8, CYP98A3 | cytochrome P450, family 98, subfamily A, polypeptide 3, REDUCED EPIDERMAL FLUORESCENCE 8 | chr2:17058291-17060532 REVERSE LENGTH=508		0.108228	0.36331	3.35688	0.0441348	0.0950422	0.157986	0.0819233	0.162056	0.772698	0.471537	0.120469	0.168469	0.283375		0.253318	0.252534	0.359574	0.287924	0.289425	1.14705	0.99484	0.500046	1.09763	0.675893		AT2G40890.1;AT3G53305.1;AT5G25180.1	AT2G40890.1	84	22	21	37	35.4	57.926	0	73.723
AT5G67590.1	FRO1, NDUFS4 | NADH:ubiquinone oxidoreductase Fe-S protein4, FROSTBITE1 | chr5:26958073-26959356 FORWARD LENGTH=154		0.285367	0.363098	1.27239	0.223645	0.371221	0.241204	0.300822	0.289945	0.406033	0.491964	0.118515	0.469444	0.329532		0.178854	0.308619	0.141261	0.260076	0.208923	0	0.390721	0.135248	0.376473	0.426845		AT5G67590.1	AT5G67590.1	30	9	9	34.4	34.4	17.134	0	15.92
AT2G29550.1	TUB7, TBB7 | tubulin beta-7 chain, tubulin beta 7 | chr2:12644258-12645932 REVERSE LENGTH=449		0.304918	0.359039	1.17749	0.266767	0.222367	0.504172	0.233054	0.298232	0.488156	0.249962	0.509393	0.321546	0.22614		0.31237	0.197426	0.419627	0.213336	0.30022	0.709026	0.350052	0.489572	0.450809	0.466772		AT2G29550.1	AT2G29550.1	80	36	4	84	14.9	50.747	0	163.72
AT5G13450.1	ATP5 | delta subunit of Mt ATP synthase | chr5:4310558-4311941 REVERSE LENGTH=238;AT5G13450.2 | Symbols: ATP5 | delta subunit of Mt ATP synthase | chr5:4310558-4311941 REVERSE LENGTH=190		1.45904	0.352024	0.241271	1.21619	1.61981	1.74667	0.52148	2.19103	0.611896	0.112218	0.12553	0.458164	0.452311		1.83586	2.24512	1.96644	1.86909	2.20617	1.74264	1.62108	0.683816	1.6828	2.0278		AT5G13450.1;AT5G13450.2	AT5G13450.1;AT5G13450.2	88	23	23	76.5	76.5	26.321	0	323.31
AT1G30230.1	EF1Bb, eEF-1Bb1 | eukaryotic elongation factor 1B beta 1, elongation factor 1B beta | chr1:10639286-10640515 FORWARD LENGTH=231;AT1G30230.2 | Symbols: EF1Bb, eEF-1Bb1 | eukaryotic elongation factor 1B beta 1, elongation factor 1B b		0.575042	0.350318	0.609204	0.561013	0.512121	0.619683	0.560118	0.622276	0.401667	0.49427	0.189522	0.22209	0.444042		0.459636	0.432651	0.396117	0.434512	0.534151	0.401916	0.428407	0.217213	0.262766	0.377865		AT1G30230.1;AT1G30230.2	AT1G30230.1;AT1G30230.2	63	9	5	37.2	27.7	25.132	0	201.36
AT2G01140.1	FBA3, AtFBA3, PDE345 | PIGMENT DEFECTIVE 345, fructose-bisphosphate aldolase 3 | chr2:95006-96491 REVERSE LENGTH=391		1.70726	0.349406	0.204659	1.66647	1.28274	1.61589	1.73865	2.23254	0.0756415	0.416813	0.445737	0.299363	0.509473		1.41109	1.31597	1.26766	1.49598	1.86727	0.251081	0.42799	0.52131	0.395753	0.400567		AT2G01140.1	AT2G01140.1	278	34	31	56.3	56.3	42.327	0	323.31
AT3G17820.1	GLN1.3, ATGSKB6, GLN1;3 | glutamine synthetase 1.3, ARABIDOPSIS THALIANA GLUTAMINE SYNTHASE CLONE KB6, GLUTAMINE SYNTHETASE 1;3 | chr3:6097503-6099408 FORWARD LENGTH=354		0.972592	0.349397	0.359243	1.21785	0.384425	0.748036	1.08198	1.43067	0.162805	0.19205	0.148935	0.509532	0.733662		4.36904	3.50886	4.02704	3.58259	4.19005	0.890575	1.12716	1.64676	1.24624	1.98081		AT3G17820.1;AT1G48470.1	AT3G17820.1	203	29	21	71.5	63	38.594	0	323.31
AT2G01250.1	RPL7B | | chr2:132943-134264 REVERSE LENGTH=242;AT2G01250.2 | Symbols: RPL7B | | chr2:133038-134264 REVERSE LENGTH=184		1.13903	0.347	0.304644	1.34898	1.14689	0.927943	1.3266	0.944759	0.0150528	0.291337	0.509285	0.203915	0.71541		1.86819	1.55865	1.43197	1.73142	1.46132	0.158648	0.471123	0.53073	0.321223	0.562107		AT2G01250.1;AT2G01250.2	AT2G01250.1;AT2G01250.2	75	27	13	71.9	46.7	28.171	0	322.01
AT5G26280.1	no symbol available | no full name available | chr5:9208724-9210403 FORWARD LENGTH=350;AT5G26280.3 | Symbols: no symbol available | no full name available | chr5:9208667-9210403 FORWARD LENGTH=369;AT5G26280.2 | Symbols: no symbol ava		0.326965	0.346785	1.06062	0.427473	0.324684	0.476144	0.252442	0.15408	0.0811144	0.526359	0.726504	0.101534	0.298416		0.56967	0.531589	0.703723	0.504729	0.378124	0.230938	0.777685	0.802351	0.295493	0.404057		AT5G26280.1;AT5G26280.3;AT5G26280.2;AT5G26320.1	AT5G26280.1;AT5G26280.3;AT5G26280.2	114	21	19	61.4	61.4	39.445	0	323.31
AT4G14060.1	no symbol available | no full name available | chr4:8107405-8108158 FORWARD LENGTH=151		0.337546	0.3451	1.02238	0.704979	0.262471	0.0826108	0.25309	0.384577	0.100443	0.0933702	0.108409	0.602206	0.821073		0.662026	0.620184	0.392793	0.570792	0.802866	0	0.226557	0.20586	0.583514	0.630334		AT4G14060.1	AT4G14060.1	59	11	7	54.3	40.4	17.315	0	183.13
AT4G23680.1	no symbol available | no full name available | chr4:12336416-12337417 REVERSE LENGTH=151		0.542638	0.344785	0.635387	0.590943	0.581335	0.574203	0.440207	0.526504	0.433643	0.1091	0.212157	0.403495	0.565531		0.591134	0.522788	0.329658	0.455148	0.517939	0.145079	0.119069	0.291427	0.320465	0.46945		AT4G23680.1;AT1G14940.2;AT1G14940.1	AT4G23680.1	97	17	14	74.8	74.8	17.473	0	143.49
AT1G59359.1	no symbol available | no full name available | chr1:21842537-21843733 REVERSE LENGTH=284;AT1G58983.1 | Symbols: no symbol available | no full name available | chr1:21806279-21807475 REVERSE LENGTH=284;AT1G58684.1 | Symbols: no symbol		2.95223	0.34399	0.116519	3.15391	2.99273	2.19062	3.34379	3.08011	0.141993	0.29152	0.514437	0.313081	0.458918		3.25638	3.19098	2.34338	2.75244	2.77951	0.257965	0.592988	0.791965	0.44635	0.650047		AT1G59359.1;AT1G58983.1;AT1G58684.1;AT1G58380.1	AT1G59359.1;AT1G58983.1;AT1G58684.1;AT1G58380.1	151	35	11	77.8	29.2	30.771	0	323.31
AT2G19730.3	no symbol available | no full name available | chr2:8511752-8512995 FORWARD LENGTH=143;AT2G19730.2 | Symbols: no symbol available | no full name available | chr2:8511752-8512995 FORWARD LENGTH=143;AT2G19730.1 | Symbols: no symbol ava		1.43144	0.342872	0.239529	1.74669	2.08088	1.31692	0.588	1.4247	0.553391	0.0472413	0.231357	0.0400082	0.84236		1.92068	1.91863	1.30169	1.97737	1.74954	0.464519	0.514037	0.408539	0.774587	0.730747		AT2G19730.3;AT2G19730.2;AT2G19730.1	AT2G19730.3;AT2G19730.2;AT2G19730.1	110	13	11	69.2	62.9	15.895	0	323.31
AT3G03100.1	no symbol available | no full name available | chr3:705564-707578 REVERSE LENGTH=159;AT3G03100.2 | Symbols: no symbol available | no full name available | chr3:705564-707578 REVERSE LENGTH=159		0.412919	0.341964	0.828163	0.353882	0.490564	0.452271	0.353801	0.414077	0.474006	0.515378	0.103942	0.350753	0.265742		0.308352	0.414562	0.307282	0.349479	0.366809	0.535317	0.39412	0.0875476	0.250958	0.316722		AT3G03100.1;AT3G03100.2	AT3G03100.1;AT3G03100.2	53	15	15	78.6	78.6	18.316	0	43.293
AT3G44190.1	no symbol available | no full name available | chr3:15902004-15903402 REVERSE LENGTH=367;AT3G44190.2 | Symbols: no symbol available | no full name available | chr3:15902004-15903102 REVERSE LENGTH=313		0.0454024	0.34063	7.50247	0.0484256	0.0675929	0.0156964	0.0819749	0.0133223	0.399491	0.422872	0.204166	0.399462	0.27716		0.0683579	0.130871	0.109449	0.169094	0.112731	0.66983	0.757191	0.307894	0.621563	0.354023		AT3G44190.1;AT3G44190.2	AT3G44190.1;AT3G44190.2	71	19	17	41.7	37.3	40.085	0	55.368
ATMG00220.1	COB | apocytochrome b | chrm:181677-182858 REVERSE LENGTH=393;AT2G07727.1 | Symbols: no symbol available | no full name available | chr2:3450863-3452044 FORWARD LENGTH=393		0.229447	0.337649	1.47158	0.16392	0.142775	0.307001	0.22797	0.30557	0.498186	0.372943	0.254426	0.033872	0.52882		0	0	0	0	0.263817	0	0.247547	0.163048	0	0.304403		ATMG00220.1;AT2G07727.1	ATMG00220.1;AT2G07727.1	17	3	3	6.4	6.4	44.146	0	11.792
AT4G30170.1	no symbol available | no full name available | chr4:14762922-14764482 FORWARD LENGTH=325		0.353695	0.336972	0.952719	0.380031	0.513088	0.372263	0.263294	0.239801	0.347528	0.583921	0.27415	0.199955	0.279307		0.285853	0.331626	0.263078	0.354594	0.208143	0.343332	0.423398	0.233328	0.219254	0.209121		AT4G30170.1	AT4G30170.1	178	25	19	73.2	58.5	35.828	0	323.31
AT3G03520.1	NPC3 | non-specific phospholipase C3 | chr3:837972-840511 REVERSE LENGTH=523;AT3G03520.2 | Symbols: NPC3 | non-specific phospholipase C3 | chr3:838359-840511 REVERSE LENGTH=419		0.166547	0.336937	2.02308	0.144416	0.154089	0.205905	0.111064	0.217259	0.370224	0.414844	0.123299	0.603491	0.172829		0.198979	0.285006	0.276516	0.256588	0.240048	0.601563	0.60559	0.259038	0.358832	0.341013		AT3G03520.1;AT3G03520.2	AT3G03520.1;AT3G03520.2	87	17	16	35.4	35.4	59.097	0	108.84
AT1G09690.1	no symbol available | no full name available | chr1:3136407-3137430 REVERSE LENGTH=164;AT1G09590.1 | Symbols: no symbol available | no full name available | chr1:3106549-3107606 FORWARD LENGTH=164;AT1G57860.1 | Symbols: no symbol ava		1.17208	0.336226	0.286862	2.05088	0.903086	0.97654	1.17946	0.75045	0.0925186	0.132909	0.440748	0.350842	0.664112		1.13196	1.00141	0.632846	0.850485	0.732199	0	0.0637612	0.22201	0.201207	0.34846		AT1G09690.1;AT1G09590.1;AT1G57860.1;AT1G57660.1	AT1G09690.1;AT1G09590.1;AT1G57860.1;AT1G57660.1	107	22	22	85.4	85.4	18.653	0	224.81
AT1G70600.1	no symbol available | no full name available | chr1:26621168-26621608 REVERSE LENGTH=146		0.57711	0.335886	0.582014	0.800507	0.55508	0.341938	0.546448	0.641576	0.185732	0.510984	0.745053	0.209437	0.0282249		1.59739	1.48441	0.944202	0.981591	0.953876	0	0.25198	0.303254	0.4267	0.432477		AT1G70600.1	AT1G70600.1	80	12	3	56.8	16.4	16.455	0	122.53
AT1G75270.1	DHAR2 | dehydroascorbate reductase 2 | chr1:28250255-28251237 REVERSE LENGTH=213		0.64986	0.333105	0.512579	0.709767	0.651087	0.576343	0.62037	0.691734	0.130472	0.139002	0.575725	0.313723	0.506603		0.626633	0.387983	0.311539	0.561659	0.411848	0.170271	0.187567	0.484687	0.367397	0.473096		AT1G75270.1	AT1G75270.1	102	19	19	91.5	91.5	23.407	0	91.603
AT1G18720.2	MHP1 | | chr1:6458020-6459658 REVERSE LENGTH=206;AT1G18720.1 | Symbols: MHP1 | | chr1:6458020-6459658 REVERSE LENGTH=206		0.141001	0.332427	2.35762	0.108329	0.203083	0.125147	0.188311	0.0801353	0.372069	0.855598	0.0443929	0.332205	0.0578704		0	0.0817083	0	0.0886426	0	0	0.430256	0	0	0		AT1G18720.2;AT1G18720.1	AT1G18720.2;AT1G18720.1	12	3	3	6.3	6.3	23.134	0	11.441
AT5G03630.1	MDAR2 | | chr5:922378-924616 REVERSE LENGTH=435		0.640634	0.332202	0.518553	0.635082	0.464417	0.817311	0.702236	0.584122	0.0809847	0.112825	0.809432	0.175541	0.482229		0.913379	0.814253	0.986887	1.02461	0.827554	0.193019	0.330434	0.917987	0.422047	0.532753		AT5G03630.1	AT5G03630.1	231	37	37	75.6	75.6	47.479	0	323.31
AT4G11010.1	NDPK3 | nucleoside diphosphate kinase 3 | chr4:6732780-6734298 REVERSE LENGTH=238		0.393765	0.33108	0.840805	0.487862	0.438178	0.285378	0.575413	0.181994	0.271558	0.275659	0.315243	0.212768	0.58017		1.00927	1.16356	1.16861	1.71371	0.890625	0.780024	0.719863	0.9021	1.11846	1.34522		AT4G11010.1;AT4G23900.1;AT4G23895.3	AT4G11010.1	73	13	13	39.9	39.9	25.734	0	160.77
AT3G53610.3	RAB8B, RAB8, AtRab8B, ATRAB8, AtRABE1a | RAB GTPase homolog 8 | chr3:19876531-19878264 REVERSE LENGTH=216;AT3G53610.2 | Symbols: RAB8B, RAB8, AtRab8B, ATRAB8, AtRABE1a | RAB GTPase homolog 8 | chr3:19876531-19878264 REVERSE LENGTH=21		0.105219	0.330241	3.13861	0.109023	0.102028	0.0697032	0.107048	0.138293	0.0165831	0.336672	0.338565	0.483959	0.475426		0.125862	0.141875	0.0968463	0.153755	0.157207	0.210136	0.564683	0.405182	0.64502	0.583617		AT3G53610.3;AT3G53610.2;AT3G53610.1	AT3G53610.3;AT3G53610.2;AT3G53610.1	83	24	7	78.7	23.1	23.939	0	241.45
AT3G09500.1	no symbol available | no full name available | chr3:2917047-2917895 FORWARD LENGTH=123		2.09762	0.328862	0.156779	2.72044	2.89447	1.60771	1.53341	1.73205	0.0426813	0.416097	0.425923	0.467737	0.291871		0.645079	0.765897	0.463102	0.549411	0.476518	0	0.135251	0.149705	0.193929	0.190652		AT3G09500.1	AT3G09500.1	76	20	5	80.5	17.9	14.285	0	66.561
AT1G53760.1	no symbol available | no full name available | chr1:20069159-20070918 REVERSE LENGTH=272;AT1G53760.2 | Symbols: no symbol available | no full name available | chr1:20069266-20070918 REVERSE LENGTH=212		0.0262095	0.328593	12.5372	0.0481227	0.0157636	0.0213349	0.00959727	0.0362292	0.302843	0.299685	0.33372	0.404049	0.302669		0.0575616	0.332348	0	0.0823754	0	0.28819	0.55238	0.371318	0.680566	0.431735		AT1G53760.1;AT1G53760.2	AT1G53760.1;AT1G53760.2	32	5	5	25.4	25.4	30.606	0	133.48
AT2G38750.1	AtANN4, ANNAT4 | annexin 4 | chr2:16196582-16198431 REVERSE LENGTH=319;AT2G38750.2 | Symbols: AtANN4, ANNAT4 | annexin 4 | chr2:16196582-16198273 REVERSE LENGTH=302		0.0771987	0.328329	4.25304	0.0541635	0.0274585	0.148676	0.0847141	0.0709814	0.586707	0.364509	0.206787	0.295773	0.18787		0.105304	0.0776669	0.301161	0.178696	0.109541	0.898125	0.583368	0.460452	0.588448	0.433791		AT2G38750.1;AT2G38750.2	AT2G38750.1;AT2G38750.2	58	14	14	45.5	45.5	36.221	0	102.21
AT1G79530.1	GAPCP-1 | glyceraldehyde-3-phosphate dehydrogenase of plastid 1 | chr1:29916232-29919088 REVERSE LENGTH=422		0.89961	0.325504	0.361828	0.98401	0.856027	0.731291	1.02968	0.897043	0.475346	0.0406971	0.444851	0.364537	0.302091		1.63069	1.61393	1.25029	1.91268	1.67824	0.809294	0.391277	0.760438	0.652157	0.665613		AT1G79530.1	AT1G79530.1	190	31	21	59.5	38.4	44.83	0	323.31
AT2G44610.1	ATRAB6A, RAB6, RAB6A, ATRABH1B | | chr2:18411778-18413883 REVERSE LENGTH=208		0.0591075	0.320009	5.41402	0.0649896	0.0736146	0.0461226	0.0537343	0.0570762	0.152315	0.282514	0.369408	0.295441	0.500368		0.0734935	0.0727473	0.0509718	0.0817248	0.0749851	0.18875	0.232799	0.186669	0.258008	0.209984		AT2G44610.1;AT5G64990.1	AT2G44610.1	62	14	7	59.1	34.1	23.13	0	78.107
AT1G09560.1	GLP5, PDGLP1 | PLASMODESMAL GERMIN-LIKE PROTEIN 1, germin-like protein 5 | chr1:3093896-3094639 FORWARD LENGTH=219		0.156504	0.317175	2.02663	0.172158	0.24833	0	0.257689	0.104342	0.37606	0.888155	0.153234	0.15083	0.0175967		0.198015	0.265765	0	0.200892	0.171342	0.347418	0.45067	0.197425	0.326457	0.212714		AT1G09560.1	AT1G09560.1	23	4	2	17.8	7.3	22.868	0	21.513
AT2G39310.4	JAL22 | jacalin-related lectin 22 | chr2:16414262-16416323 REVERSE LENGTH=458;AT2G39310.3 | Symbols: JAL22 | jacalin-related lectin 22 | chr2:16414262-16416323 REVERSE LENGTH=458;AT2G39310.1 | Symbols: JAL22 | jacalin-related lectin		0.599956	0.315896	0.526532	0.66813	0.639648	0.752521	0.579385	0.360095	0.182288	0.263603	0.728294	0.139792	0.265504		1.13411	1.41539	1.61308	1.1522	1.10924	0.180385	0.631868	1.14188	0.600221	0.683512		AT2G39310.4;AT2G39310.3;AT2G39310.1;AT2G39310.2;AT2G39330.3;AT2G39330.1;AT2G39330.2	AT2G39310.4;AT2G39310.3;AT2G39310.1;AT2G39310.2	300	48	48	79.5	79.5	50.462	0	323.31
AT5G37740.1	no symbol available | no full name available | chr5:14992148-14993431 FORWARD LENGTH=168;AT5G37740.2 | Symbols: no symbol available | no full name available | chr5:14992148-14993431 FORWARD LENGTH=178		0.166097	0.315395	1.89886	0.185897	0.150824	0.160157	0.152348	0.181261	0.232046	0.371798	0.233816	0.353169	0.386147		0.126966	0.113532	0.105292	0.105839	0.116122	0.179976	0.385751	0.223487	0.264229	0.245091		AT5G37740.1;AT5G37740.2	AT5G37740.1;AT5G37740.2	50	8	7	48.2	42.9	18.842	0	21.684
AT5G14030.5	no symbol available | no full name available | chr5:4526878-4527917 FORWARD LENGTH=159;AT5G14030.4 | Symbols: no symbol available | no full name available | chr5:4526878-4528253 FORWARD LENGTH=195;AT5G14030.3 | Symbols: no symbol ava		0.0725672	0.31462	4.33557	0.0853186	0.0489613	0.0851964	0.071521	0.0718386	0.123568	0.242649	0.464612	0.395406	0.346865		0	0.0660812	0.049166	0.111575	0.0382722	0.140131	0.341227	0.359262	0.430788	0.327572		AT5G14030.5;AT5G14030.4;AT5G14030.3;AT5G14030.2;AT5G14030.1	AT5G14030.5;AT5G14030.4;AT5G14030.3;AT5G14030.2;AT5G14030.1	31	4	4	37.1	37.1	17.225	0	28.603
AT4G02370.1	no symbol available | no full name available | chr4:1042458-1042961 FORWARD LENGTH=167		0	0.313488	#DIV/0!	0	0	0	0	0	0.189493	0	0.561226	0.20022	0.616499		0	0	0	0	0	0.0857463	0	0.197706	0	0.194349		AT4G02370.1	AT4G02370.1	9	3	2	15.6	15.6	18.356	0	11.535
ATMG00160.1	COX2 | cytochrome oxidase 2 | chrm:6264-8389 FORWARD LENGTH=260		0.129563	0.311005	2.40042	0.0958066	0.177642	0.235586	0.108647	0.0301325	0.081613	0.136096	0.221359	0.570229	0.54573		0.173983	0.212745	0.27232	0.257156	0.217199	0	0.393245	0.179429	0.322651	0.436987		ATMG00160.1	ATMG00160.1	26	5	5	13.1	13.1	29.386	0	11.711
AT3G57020.1	no symbol available | no full name available | chr3:21098515-21100303 REVERSE LENGTH=370;AT3G57020.2 | Symbols: no symbol available | no full name available | chr3:21098515-21100303 REVERSE LENGTH=356		0.0518092	0.310701	5.99702	0.0317873	0.0663784	0.0966342	0.0208785	0.0433676	0.0309039	0.387064	0.496268	0.498917	0.14035		0.189836	0.169991	0.374308	0.161451	0.149009	0.22301	0.51998	0.655539	0.472521	0.295022		AT3G57020.1;AT3G57020.2	AT3G57020.1;AT3G57020.2	89	14	14	43.2	43.2	41.457	0	323.31
AT2G20990.1	NTMC2T1.1, ATSYTA, SYT1, NTMC2TYPE1.1, AtSYT1, SYTA | SYNAPTOTAGMIN 1, synaptotagmin A, ARABIDOPSIS THALIANA SYNAPTOTAGMIN A | chr2:9014827-9017829 FORWARD LENGTH=541;AT2G20990.2 | Symbols: NTMC2T1.1, ATSYTA, SYT1, NTMC2TYPE1.1, AtSY		0.0427126	0.310526	7.27012	0.0404558	0.0565398	0.0439288	0.0533706	0.0192682	0.237666	0.388009	0.288306	0.406996	0.231653		0.235068	0.243948	0.288109	0.252472	0.27927	1.04634	1.14334	0.571941	0.869543	0.457788		AT2G20990.1;AT2G20990.2;AT2G20990.3;AT2G21010.1	AT2G20990.1;AT2G20990.2;AT2G20990.3	118	24	23	42.1	40.9	61.743	0	142.31
AT1G09870.1	no symbol available | no full name available | chr1:3205817-3208444 FORWARD LENGTH=487		0.0445313	0.310187	6.96559	0.0321567	0.0520289	0.0401267	0.0030464	0.0952979	0.269281	0.329937	0.229983	0.333956	0.387778		0.122998	0.166014	0.175344	0.119403	0.180662	0.516174	0.482254	0.198145	0.473032	0.382167		AT1G09870.1	AT1G09870.1	154	30	30	66.7	66.7	54.854	0	323.31
AT1G30630.1	epsilon1-COP | epsilon1 Coat Protein | chr1:10858546-10860173 REVERSE LENGTH=292		0.1302	0.309896	2.38015	0.102857	0.106092	0.194464	0.130646	0.116941	0.380888	0.296138	0.348292	0.239176	0.284985		0.160585	0.103941	0.185401	0.171384	0.17162	0.518417	0.360766	0.279231	0.311002	0.435864		AT1G30630.1;AT2G34840.2	AT1G30630.1	59	8	7	34.2	25	32.602	0	107.19
AT1G70770.2	no symbol available | no full name available | chr1:26688622-26691185 REVERSE LENGTH=610;AT1G70770.1 | Symbols: no symbol available | no full name available | chr1:26688622-26691185 REVERSE LENGTH=610		0.131757	0.308877	2.3443	0.0803204	0.125344	0.269185	0.084598	0.0993357	0.345006	0.425087	0.25448	0.288549	0.231261		0.195318	0.245139	0.322909	0.245437	0.259019	0.484861	0.772537	0.519043	0.727092	0.415563		AT1G70770.2;AT1G70770.1;AT1G23170.1;AT3G11880.3	AT1G70770.2;AT1G70770.1	109	24	18	39.8	34.3	66.864	0	102.54
AT1G73330.1	ATDR4, DR4 | drought-repressed 4 | chr1:27569022-27569651 REVERSE LENGTH=209		0.15241	0.30867	2.02526	0.197916	0.170656	0.114395	0.140045	0.139039	0.0568824	0.396591	0.266448	0.415373	0.408054		0.178108	0.153771	0.105505	0.162135	0.119366	0	0.331786	0.289178	0.298877	0.368674		AT1G73330.1	AT1G73330.1	38	6	6	21.1	21.1	23.112	0	103.6
AT3G04720.1	HEL, PR-4, AtPR4, PR4 | HEVEIN-LIKE, pathogenesis-related 4 | chr3:1285691-1286531 REVERSE LENGTH=212		0.881126	0.30815	0.349723	1.45549	0.318849	0.665825	0.780415	1.18505	0.281213	0.0470782	0.71233	0.316449	0.183679		1.28419	1.12757	0.825513	0.626605	1.35313	0.174351	0.133217	0.616701	0.230709	0.419589		AT3G04720.1	AT3G04720.1	56	7	7	30.2	30.2	22.936	0	100.45
AT3G47520.1	MDH, pNAD-MDH | plastidic NAD-dependent malate dehydrogenase, malate dehydrogenase | chr3:17513657-17514868 FORWARD LENGTH=403		0.6885	0.30791	0.447219	0.555668	0.573551	0.669633	0.829421	0.814225	0.114736	0.30452	0.395713	0.388802	0.335778		0.645365	0.495604	0.694967	0.594779	0.590725	0.176043	0.278575	0.488377	0.33541	0.413594		AT3G47520.1	AT3G47520.1	173	26	24	66.3	66.3	42.405	0	323.31
AT4G33720.1	AtCAPE3 | | chr4:16182813-16183304 FORWARD LENGTH=163		0.769947	0.306109	0.397571	0.700963	0.596044	0.253148	0.921811	1.37777	0.205718	0.101976	0.0184116	0.557021	0.647418		0.453957	0.315488	0.12483	0.504788	0.869495	0	0	0.0349983	0.172982	0.206806		AT4G33720.1	AT4G33720.1	43	7	7	28.8	28.8	18.491	0	31.696
AT4G14030.2	SBP1, AtSBP1 | selenium-binding protein 1 | chr4:8098121-8100165 REVERSE LENGTH=490;AT4G14030.1 | Symbols: SBP1, AtSBP1 | selenium-binding protein 1 | chr4:8098121-8100165 REVERSE LENGTH=490		0.602589	0.303693	0.50398	0.717018	0.606715	0.752694	0.446268	0.490249	0.107025	0.192977	0.646071	0.22053	0.351862		1.30705	1.31848	1.67109	1.06227	1.1181	0.255722	0.48458	1.12406	0.567741	0.692375		AT4G14030.2;AT4G14030.1	AT4G14030.2;AT4G14030.1	154	22	17	44.7	38	54.056	0	243.99
AT4G39980.1	AtDAHP1, DHS1, DAHP1 | 3-DEOXY-D-ARABINO-HEPTULOSONATE-7-PHOSPHATE 1, 3-deoxy-D-arabino-heptulosonate 7-phosphate synthase 1 | chr4:18539654-18541832 FORWARD LENGTH=525		0.197647	0.303337	1.53474	0.134195	0.151952	0.318552	0.187991	0.195544	0.354978	0.291251	0.324771	0.313369	0.232314		0.146383	0.165561	0.289325	0.212572	0.168128	0.621261	0.427692	0.327383	0.395647	0.254283		AT4G39980.1	AT4G39980.1	94	19	15	38.5	32.6	57.978	0	60.704
AT5G48230.2	EMB1276, ACAT2, AACT2 | acetoacetyl-CoA thiolase 2, EMBRYO DEFECTIVE 1276, Acetoacetyl-CoA thiolase 2 | chr5:19552570-19555122 REVERSE LENGTH=403;AT5G48230.1 | Symbols: EMB1276, ACAT2, AACT2 | acetoacetyl-CoA thiolase 2, EMBRYO DEFEC		0.777306	0.301668	0.388095	0.729565	0.488906	1.27027	0.730944	0.666845	0.208327	0.153044	0.496865	0.200757	0.449348		0.729382	0.580257	1.13648	0.862459	0.896402	0.203787	0.166467	0.566827	0.334529	0.444779		AT5G48230.2;AT5G48230.1	AT5G48230.2;AT5G48230.1	147	24	24	63	63	41.411	0	323.31
AT5G56670.1	RPS30C | | chr5:22935413-22935981 REVERSE LENGTH=62;AT4G29390.1 | Symbols: RPS30B | | chr4:14465212-14465902 REVERSE LENGTH=62;AT2G19750.1 | Symbols: RPS30A | | chr2:8515037-8515806 FORWARD LENGTH=62		0.393224	0.300862	0.765115	0.193714	0.57309	0.512733	0.238545	0.44804	0.224437	0.435712	0.282828	0.257104	0.304228		0.0547099	0.155023	0.149979	0.0830495	0.100193	0	0.138522	0.0840258	0.0822611	0.0977497		AT5G56670.1;AT4G29390.1;AT2G19750.1	AT5G56670.1;AT4G29390.1;AT2G19750.1	17	2	2	17.7	17.7	6.887	0	5.0427
AT2G36580.1	no symbol available | no full name available | chr2:15339253-15342781 FORWARD LENGTH=527		0.464798	0.300782	0.647124	0.335247	0.419861	0.556121	0.469559	0.543201	0.113596	0.118913	0.61342	0.357601	0.300378		0.592652	0.515821	0.734713	0.615709	0.755568	0.226141	0.244466	0.686171	0.523506	0.726186		AT2G36580.1	AT2G36580.1	205	35	15	68.1	32.4	57.508	0	323.31
ATCG00120.1	ATPA | ATP synthase subunit alpha | chrc:9938-11461 REVERSE LENGTH=507		0.0989579	0.299529	3.02684	0.0991534	0.127018	0.0937417	0.116612	0.0582643	0.619548	0.72777	0.0388373	0.0760652	0.0354267		0.0999735	0.124495	0.118997	0.109102	0.0741435	0.607626	0.569235	0.0407502	0.063041	0.0464975		ATCG00120.1	ATCG00120.1	72	20	19	38.9	37.5	55.328	0	259.12
AT3G27890.1	NQR | NADPH:quinone oxidoreductase | chr3:10350807-10351938 REVERSE LENGTH=196		0.802242	0.29905	0.372768	1.08593	0.650979	0.674826	0.860501	0.738975	0.217232	0.212237	0.19415	0.394121	0.477511		0.807238	0.548254	0.377896	0.655001	0.64368	0.171524	0.21487	0.307068	0.329929	0.471523		AT3G27890.1	AT3G27890.1	47	10	10	60.2	60.2	21.556	0	112.48
AT5G10980.1	H3.3, HTR8 | histone 3.3 | chr5:3472591-3473349 REVERSE LENGTH=136;AT4G40040.3 | Symbols: H3.3, HTR5 | histone 3.3 | chr4:18557539-18558236 REVERSE LENGTH=136;AT4G40040.2 | Symbols: H3.3, HTR5 | histone 3.3 | chr4:18557539-18558236 R		0.419465	0.298739	0.71219	0.984498	0.489075	0.0548551	0.331051	0.237848	0.457434	0.687087	0	0.264505	0.0846686		0	0	0	0	0	0	0	0	0	0		AT5G10980.1;AT4G40040.3;AT4G40040.2;AT4G40040.1;AT4G40030.4;AT4G40030.3;AT4G40030.1;AT4G40030.2;AT1G75600.1	AT5G10980.1;AT4G40040.3;AT4G40040.2;AT4G40040.1;AT4G40030.4;AT4G40030.3;AT4G40030.1;AT4G40030.2	12	5	1	29.4	8.8	15.406	0	13.246
AT1G20330.1	FRL1, CVP1, SMT2 | sterol methyltransferase 2, COTYLEDON VASCULAR PATTERN 1, FRILL1 | chr1:7038968-7040053 REVERSE LENGTH=361		0.0606977	0.298735	4.92168	0.0282422	0.0478189	0.126987	0.0328704	0.0675702	0.42321	0.31054	0.203316	0.344726	0.211883		0.0360887	0.0359824	0.074809	0.0338818	0.049287	0.505315	0.349218	0.139919	0.262167	0.131625		AT1G20330.1	AT1G20330.1	76	15	12	42.7	34.1	40.45	0	63.568
AT2G22475.1	GEM | GL2-EXPRESSION MODULATOR | chr2:9541523-9544778 FORWARD LENGTH=299;AT2G22475.2 | Symbols: GEM | GL2-EXPRESSION MODULATOR | chr2:9541523-9544242 FORWARD LENGTH=248		0.0593635	0.298496	5.02827	0.0490588	0.0365524	0.078357	0.0510131	0.0818362	0.344358	0.255186	0.219244	0.365313	0.308378		0.0530903	0.0456751	0.048112	0.0803725	0.117997	0.292787	0.252576	0.14752	0.337084	0.366963		AT2G22475.1;AT2G22475.2	AT2G22475.1;AT2G22475.2	45	14	14	49.8	49.8	32.215	0	70.289
AT1G32210.2	ATDAD1 | DEFENDER AGAINST APOPTOTIC DEATH 1 | chr1:11606483-11607652 REVERSE LENGTH=108;AT1G32210.1 | Symbols: ATDAD1 | DEFENDER AGAINST APOPTOTIC DEATH 1 | chr1:11606047-11607652 REVERSE LENGTH=115		0.230009	0.297825	1.29484	0.229928	0.11612	0.0846724	0.169083	0.55024	0.531632	0.31863	0.162526	0.339496	0.13684		0	0.0984028	0	0	0	0	0	0	0.214619	0.102078		AT1G32210.2;AT1G32210.1	AT1G32210.2;AT1G32210.1	8	3	3	12	12	12.012	0	12.159
AT4G23850.1	LACS4 | long-chain acyl-CoA synthetase 4 | chr4:12403720-12408263 REVERSE LENGTH=666		0.0129735	0.2962	22.8311	0.0208254	0.00336506	0.0119228	0.00437137	0.0243829	0.0964626	0.0971752	0.487916	0.448059	0.351387		0.0771381	0.0828011	0.158751	0.0817953	0.104917	0.675959	0.569215	0.887778	1.01483	0.830747		AT4G23850.1;AT4G11030.1	AT4G23850.1	142	37	37	48.8	48.8	74.507	0	278.67
AT5G40370.1	AtGRXC2, GRXC2, GRX370 | glutaredoxin C2 | chr5:16147826-16149052 REVERSE LENGTH=111;AT5G40370.2 | Symbols: AtGRXC2, GRXC2, GRX370 | glutaredoxin C2 | chr5:16147826-16148900 REVERSE LENGTH=136		0.58835	0.295723	0.502631	0.294529	0.528979	0.577303	0.672652	0.868289	0	0.0895021	0.256487	0.429378	0.703249		0.243657	0.340466	0.222785	0.336466	0.398854	0	0.0845664	0.145387	0.178667	0.255337		AT5G40370.1;AT5G40370.2	AT5G40370.1;AT5G40370.2	51	12	12	90.1	90.1	11.756	0	116.15
AT3G60600.1	VAP27, (AT)VAP, VAP, VAP27-1 | vesicle associated protein, VAMP/SYNAPTOBREVIN-ASSOCIATED PROTEIN 27-1 | chr3:22400537-22402408 FORWARD LENGTH=256;AT3G60600.2 | Symbols: VAP27, (AT)VAP, VAP, VAP27-1 | vesicle associated protein, VAMP/		0.0494989	0.294188	5.94332	0.0494516	0.029347	0.0830247	0.0557152	0.0299561	0.214422	0.421659	0.102041	0.452447	0.28037		0.134585	0.187144	0.152612	0.165968	0.171962	0.573248	0.353571	0.20948	0.283139	0.267189		AT3G60600.1;AT3G60600.2;AT3G60600.3	AT3G60600.1;AT3G60600.2;AT3G60600.3	122	18	17	69.5	64.8	28.472	0	264.58
AT3G53990.1	AtUSP, USP17 | Universal stress protein | chr3:19989658-19991019 REVERSE LENGTH=160		0.0565134	0.292764	5.18044	0.0742483	0.0342095	0.123731	0.0223601	0.0280179	0.0449336	0.127135	0.338945	0.446596	0.506211		0.612312	0.443579	0.604714	0.432376	0.510982	0.580754	0.711952	0.571554	0.632366	1.17838		AT3G53990.1;AT3G53990.2	AT3G53990.1	101	16	16	91.2	91.2	17.793	0	323.31
AT3G17790.1	PAP17, ATACP5, ATPAP17 | purple acid phosphatase 17 | chr3:6089779-6090988 FORWARD LENGTH=338		0.0252027	0.292584	11.6092	0	0.119436	0	0.0065777	0	0.412489	1.04711	0	0	0.0033234		0	0	0	0	0	0	0	0	0	0		AT3G17790.1	AT3G17790.1	5	3	3	9.5	9.5	38.297	0.00048309	2.9185
AT1G68680.1	no symbol available | no full name available | chr1:25785627-25786622 FORWARD LENGTH=75		0.0582334	0.292448	5.02199	0.0414017	0.0712471	0.0453562	0.0469301	0.0862321	0.74578	0	0.0447672	0.280549	0.391143		0.00923986	0.0278254	0.0375524	0.0342502	0	0	0	0.0221905	0.0693749	0.104255		AT1G68680.1	AT1G68680.1	23	3	3	44	44	8.3509	0	12.316
AT3G09630.1	SAC56 | Suppressor of Acaulis 56 | chr3:2953813-2955444 FORWARD LENGTH=406;AT3G09630.2 | Symbols: SAC56 | Suppressor of Acaulis 56 | chr3:2953813-2955444 FORWARD LENGTH=405		2.85033	0.291525	0.102278	2.70207	3.74752	3.3846	1.86227	2.55521	0.267336	0.384158	0.427694	0.21388	0.164559		2.22443	3.13829	2.22461	1.9138	2.25395	0.388924	0.456334	0.478413	0.360453	0.395591		AT3G09630.1;AT3G09630.2	AT3G09630.1;AT3G09630.2	334	46	16	69.7	21.9	44.702	0	323.31
AT2G34480.1	L18aB, RPL18aB | | chr2:14532916-14534161 REVERSE LENGTH=178;AT2G34480.2 | Symbols: L18aB, RPL18aB | | chr2:14532916-14534278 REVERSE LENGTH=217		2.61223	0.291073	0.111427	3.24371	2.65065	2.37207	2.19951	2.59522	0.139638	0.2383	0.4811	0.36385	0.232479		2.57514	2.02832	1.18655	2.24291	2.10242	0.213008	0.212206	0.37543	0.235996	0.211678		AT2G34480.1;AT2G34480.2	AT2G34480.1;AT2G34480.2	101	20	7	68.5	33.1	21.307	0	113.88
AT4G31700.1	RPS6, RPS6A, AtRPS6 | ribosomal protein S6 | chr4:15346306-15347714 REVERSE LENGTH=250;AT4G31700.2 | Symbols: RPS6, RPS6A, AtRPS6 | ribosomal protein S6 | chr4:15346306-15347075 REVERSE LENGTH=188		1.05491	0.290385	0.27527	0.101108	1.51396	1.36319	1.06857	1.22773	0.346275	0.394005	0.174113	0.267475	0.270057		0.948914	1.43067	1.57776	1.21341	1.53726	0.436271	0.357367	0.32545	0.251945	0.347129		AT4G31700.1;AT4G31700.2	AT4G31700.1;AT4G31700.2	46	34	12	72.4	38.4	28.367	0	85.244
AT1G47128.1	RD21, RD21A | responsive to dehydration 21A, responsive to dehydration 21 | chr1:17283139-17285609 REVERSE LENGTH=462		0.691478	0.289905	0.419255	0.949301	0.913204	0.158206	0.508506	0.928171	0.148914	0.237368	0.280929	0.322189	0.460126		3.67762	3.37558	2.52863	3.4313	3.45279	2.16115	2.65655	2.07934	2.00291	2.05078		AT1G47128.1	AT1G47128.1	123	16	16	32	32	50.966	0	323.31
AT5G23830.1	no symbol available | no full name available | chr5:8033802-8034712 FORWARD LENGTH=164;AT5G23830.2 | Symbols: no symbol available | no full name available | chr5:8033802-8034712 FORWARD LENGTH=161		0.294635	0.28935	0.982062	0.299082	0.288587	0.247924	0.46244	0.175144	0	0.140158	0.588109	0.351219	0.367265		0.205497	0.16561	0	0.359258	0.14549	0	0	0.411755	0.302102	0.267586		AT5G23830.1;AT5G23830.2	AT5G23830.1;AT5G23830.2	19	4	3	24.4	18.9	18.088	0	22.67
AT2G34250.3	no symbol available | no full name available | chr2:14462635-14464572 FORWARD LENGTH=475;AT2G34250.2 | Symbols: no symbol available | no full name available | chr2:14462635-14464572 FORWARD LENGTH=475;AT2G34250.1 | Symbols: no symbol		0.0159033	0.289252	18.1882	0.0193704	0	0.0108467	0.0248986	0.0244006	0.0849389	0.332746	0.259072	0.394143	0.375358		0.0383316	0	0	0.05149	0	0.227763	0.47321	0.422106	0.537886	0.649718		AT2G34250.3;AT2G34250.2;AT2G34250.1;AT1G29310.2;AT1G29310.1	AT2G34250.3;AT2G34250.2;AT2G34250.1;AT1G29310.2;AT1G29310.1	47	13	13	30.9	30.9	52.097	0	170.73
AT2G36460.1	FBA6 | fructose-bisphosphate aldolase 6 | chr2:15296929-15298387 REVERSE LENGTH=358;AT2G36460.3 | Symbols: FBA6 | fructose-bisphosphate aldolase 6 | chr2:15296929-15297732 REVERSE LENGTH=267;AT2G36460.2 | Symbols: FBA6 | fructose-bis		0.568784	0.288807	0.507762	0.494555	0.520658	0.54937	0.490477	0.788861	0.201165	0.237168	0.35744	0.244184	0.404079		2.38782	1.76956	1.78506	2.13278	2.39908	1.20526	0.848446	1.14743	0.965256	1.09436		AT2G36460.1;AT2G36460.3;AT2G36460.2	AT2G36460.1;AT2G36460.3;AT2G36460.2	149	40	20	86.3	57	38.386	0	323.31
AT2G01720.1	OST1a | OLIGOSACCHARYLTRANSFERASE 1a | chr2:317193-320016 REVERSE LENGTH=464		0.0647824	0.287576	4.43911	0.0558267	0.0967096	0.0217897	0.0827848	0.0668011	0.183383	0.510801	0.2541	0.306876	0.182719		0.105668	0.189702	0.173196	0.174738	0.138833	0.303757	0.537691	0.399207	0.550522	0.386227		AT2G01720.1	AT2G01720.1	107	15	15	34.7	34.7	52.218	0	212.61
AT1G21080.1	no symbol available | no full name available | chr1:7378822-7382275 REVERSE LENGTH=391;AT1G21080.3 | Symbols: no symbol available | no full name available | chr1:7378822-7382275 REVERSE LENGTH=400;AT1G21080.2 | Symbols: no symbol ava		0.0424765	0.287488	6.76817	0.0422919	0.0632908	0.0253447	0.0472345	0.0342205	0.343839	0.21523	0.216387	0.355495	0.306489		0.06669	0.0947614	0.0573117	0.076945	0.101031	0.397918	0.328784	0.148822	0.386307	0.260036		AT1G21080.1;AT1G21080.3;AT1G21080.2	AT1G21080.1;AT1G21080.3;AT1G21080.2	77	16	16	53.7	53.7	43.923	0	219.51
AT2G44100.2	AT-GDI1, ATGDI1, GDI1 | guanosine nucleotide diphosphate dissociation inhibitor 1 | chr2:18241804-18244731 FORWARD LENGTH=431;AT2G44100.1 | Symbols: AT-GDI1, ATGDI1, GDI1 | guanosine nucleotide diphosphate dissociation inhibitor 1 |		0.126905	0.287474	2.26526	0.169529	0.0900952	0.166846	0.107546	0.10051	0.105136	0.153839	0.463907	0.334421	0.380066		0.297424	0.309945	0.458258	0.263819	0.286646	0.310953	0.256373	0.516109	0.57946	0.694863		AT2G44100.2;AT2G44100.1	AT2G44100.2;AT2G44100.1	102	30	18	60.1	32.9	48.438	0	323.31
AT5G59300.1	ATUBC7, UBC7 | ARABIDOPSIS THALIANA UBIQUITIN CARRIER PROTEIN 7, ubiquitin carrier protein 7 | chr5:23919868-23921193 REVERSE LENGTH=166		0.277815	0.286691	1.03195	0.272845	0.262394	0.29054	0.287255	0.276042	0.408296	0.257772	0.293259	0.236694	0.237434		0	0	0	0	0	0	0	0	0	0		AT5G59300.1	AT5G59300.1	12	2	1	19.3	6	18.722	0.0020756	2.403
AT5G16130.1	no symbol available | no full name available | chr5:5268984-5269912 FORWARD LENGTH=190		0.837091	0.286267	0.341978	0.939324	0.694046	0.933955	0.852325	0.765804	0.104171	0.326721	0.461882	0.291319	0.247242		0.517188	0.451678	0.439835	0.49785	0.410649	0	0.226895	0.276331	0.190968	0.199204		AT5G16130.1	AT5G16130.1	97	16	12	48.4	42.1	22.06	0	172.46
AT1G61790.2	ARTUMES, OST3/6 | ATU, oligosaccharyltransferase subunit 3/6 | chr1:22814390-22815430 FORWARD LENGTH=346;AT1G61790.1 | Symbols: ARTUMES, OST3/6 | ATU, oligosaccharyltransferase subunit 3/6 | chr1:22814390-22815430 FORWARD LENGTH=346		0.0835783	0.285891	3.42064	0.0826949	0.084115	0.0355755	0.100517	0.114989	0.274873	0.328764	0.182887	0.351462	0.291468		0.0924075	0.0976671	0.102734	0.127925	0.11157	0.350727	0.456315	0.307261	0.44813	0.37066		AT1G61790.2;AT1G61790.1	AT1G61790.2;AT1G61790.1	63	6	6	27.2	27.2	38.806	0	35.743
AT5G19510.1	no symbol available | no full name available | chr5:6581854-6583137 REVERSE LENGTH=224		0.619041	0.285733	0.461573	0.927236	0.776741	0.237584	0.872108	0.281536	0.0366218	0.603147	0.157891	0.140649	0.490354		0.545206	0.467543	0.326902	0.491638	0.499047	0.086699	0.277402	0.331513	0.280495	0.445159		AT5G19510.1	AT5G19510.1	86	10	8	39.3	35.3	24.201	0	110.91
AT5G09978.1	PEP7 | elicitor peptide 7 precursor | chr5:3120728-3121576 FORWARD LENGTH=85		0.201647	0.284407	1.41042	0.157627	0.348267	0.185416	0.224228	0.0926978	0.315206	0.547312	0	0.090824	0.468695		0.0497225	0.110043	0.0865441	0	0.0946379	0	0.211669	0	0.0896048	0.197372		AT5G09978.1	AT5G09978.1	19	4	4	55.3	55.3	9.2861	0	133.95
AT1G79930.2	HSP91, AtHsp70-14 | heat shock protein 91 | chr1:30063924-30067067 REVERSE LENGTH=789;AT1G79930.1 | Symbols: HSP91, AtHsp70-14 | heat shock protein 91 | chr1:30063781-30067067 REVERSE LENGTH=831		0.384088	0.283512	0.738143	0.41431	0.335308	0.597431	0.233263	0.34013	0.116634	0.161432	0.585199	0.25655	0.297745		0.695668	0.616593	0.867873	0.478978	0.650297	0.243419	0.310617	0.597317	0.362251	0.444554		AT1G79930.2;AT1G79930.1	AT1G79930.2;AT1G79930.1	320	48	15	57	23.7	87.316	0	323.31
AT1G52300.1	no symbol available | no full name available | chr1:19475213-19476152 REVERSE LENGTH=95;AT3G16080.1 | Symbols: no symbol available | no full name available | chr3:5454892-5455677 FORWARD LENGTH=95;AT3G16080.2 | Symbols: no symbol ava		0.365384	0.282125	0.772134	0.230368	0.431499	0.18957	0.472835	0.502646	0.252494	0.604348	0.532932	0.0208513	0		0.52792	0.981218	0.459576	1.1932	1.07294	0	0	0	0	0		AT1G52300.1;AT3G16080.1;AT3G16080.2	AT1G52300.1;AT3G16080.1;AT3G16080.2	19	3	1	32.6	12.6	10.84	0	24.183
AT5G11670.1	NADP-ME2, ATNADP-ME2 | NADP-malic enzyme 2, Arabidopsis thaliana NADP-malic enzyme 2 | chr5:3754456-3758040 FORWARD LENGTH=588		0.569499	0.28167	0.494593	0.640886	0.485974	0.936961	0.355735	0.427939	0.0653844	0.165014	0.619296	0.303374	0.255284		0.509439	0.441589	0.818338	0.495107	0.639982	0.133444	0.166934	0.648422	0.367027	0.396904		AT5G11670.1;AT5G25880.3;AT5G25880.2;AT5G25880.1	AT5G11670.1	239	35	34	78.7	75.7	64.412	0	323.31
AT4G38220.1	AQI | aquaporin interactor | chr4:17925251-17926919 FORWARD LENGTH=430;AT4G38220.2 | Symbols: AQI | aquaporin interactor | chr4:17925251-17926919 FORWARD LENGTH=433		0.518532	0.28136	0.542608	0.443371	0.595921	0.561881	0.446552	0.544937	0.0468299	0.181779	0.227723	0.477178	0.473289		0.822523	0.978681	0.927177	0.811506	0.982142	0.284525	0.424213	0.500064	0.763379	0.918859		AT4G38220.1;AT4G38220.2	AT4G38220.1;AT4G38220.2	229	34	34	77.7	77.7	47.739	0	323.31
AT4G29350.1	PFN2, PRO2, PRF2, AtPRF2 | PROFILIN 2, profilin 2 | chr4:14450135-14451119 FORWARD LENGTH=131		0.533243	0.281102	0.527155	0.504952	0.414057	0.589405	0.720911	0.436891	0	0.176475	0.304938	0.277669	0.646427		0.490921	0.44317	0.700298	0.622254	0.566136	0	0	0.339685	0.22588	0.333774		AT4G29350.1	AT4G29350.1	60	7	5	60.3	51.9	13.998	0	227.64
AT2G43535.1	no symbol available | no full name available | chr2:18071130-18071560 FORWARD LENGTH=97		0.368954	0.280833	0.76116	0.398324	0.381001	0.300832	0.394141	0.370471	0	0	0.239908	0.47033	0.693926		0	0	0	0	0	0	0	0	0.207534	0.329438		AT2G43535.1	AT2G43535.1	12	2	2	22.7	22.7	10.671	0	3.9507
AT3G52880.1	ATMDAR1, MDAR1 | monodehydroascorbate reductase 1 | chr3:19601477-19604366 REVERSE LENGTH=434;AT3G52880.2 | Symbols: ATMDAR1, MDAR1 | monodehydroascorbate reductase 1 | chr3:19601477-19604366 REVERSE LENGTH=466		0.806143	0.280301	0.347706	0.698823	0.831078	0.662583	0.92924	0.908993	0.158958	0.177082	0.512431	0.271951	0.281083		1.12438	1.1757	1.17872	1.16163	1.39619	0.255744	0.355916	0.785797	0.581751	0.653796		AT3G52880.1;AT3G52880.2	AT3G52880.1;AT3G52880.2	229	40	40	71.9	71.9	46.487	0	323.31
AT3G48930.1	EMB1080 | embryo defective 1080 | chr3:18141017-18142189 REVERSE LENGTH=160		2.36503	0.280086	0.118428	2.21182	2.81786	2.47027	1.62784	2.69736	0.363595	0.245865	0.133466	0.332493	0.32501		1.87319	3.12736	1.93993	2.61683	2.81529	0.515952	0.410816	0.340107	0.303917	0.355422		AT3G48930.1	AT3G48930.1	132	24	11	78.8	36.9	17.957	0	232.92
AT4G28440.1	no symbol available | no full name available | chr4:14060054-14060970 FORWARD LENGTH=153		0.437035	0.276871	0.633521	0.30602	0.505365	0.401519	0.551684	0.420588	0.108558	0.459973	0.0824745	0.366952	0.366398		0.235407	0.29529	0.227305	0.363236	0.262857	0.409666	0.332998	0.223205	0.255153	0.292102		AT4G28440.1	AT4G28440.1	41	7	7	50.3	50.3	16.459	0	323.31
AT2G21660.1	RBGA3, GR-RBP7, CCR2, ATGRP7, GRP7, SRBP1 | RNA-binding glycine-rich protein A3, SMALL RNA-BINDING PROTEIN 1, GLYCINE RICH PROTEIN 7, cold, circadian rhythm, and rna binding 2, GLYCINE-RICH RNA-BINDING PROTEIN 7 | chr2:9265477-9266		0.308377	0.276805	0.897617	0.32741	0.034948	0.449486	0.375957	0.354086	0.159102	0.33547	0.249418	0.276073	0.363961		0.401958	0.523276	0.370234	0.393299	0.481875	0	0.387898	0.257334	0.262854	0.314631		AT2G21660.1;AT2G21660.2	AT2G21660.1;AT2G21660.2	43	11	7	52.8	45.5	16.89	0	99.317
AT2G27710.3	no symbol available | no full name available | chr2:11816929-11817670 FORWARD LENGTH=115;AT2G27710.2 | Symbols: no symbol available | no full name available | chr2:11816929-11817670 FORWARD LENGTH=115;AT2G27710.1 | Symbols: no symbol		0.468807	0.275178	0.586975	0.501073	0.706406	0.347823	0.33376	0.454971	0	0.0913503	0.223185	0.290123	0.77123		0.215122	0.336856	0.19921	0.281731	0.256001	0	0.0856179	0.106949	0.196008	0.495556		AT2G27710.3;AT2G27710.2;AT2G27710.1;AT2G27710.4	AT2G27710.3;AT2G27710.2;AT2G27710.1;AT2G27710.4	90	13	8	85.2	74.8	11.444	0	291.11
AT4G17340.1	TIP2;2, DELTA-TIP2 | tonoplast intrinsic protein 2;2 | chr4:9699318-9700250 FORWARD LENGTH=250		0.130284	0.274714	2.10857	0.124364	0.136019	0.391038	0	0	0	0.111932	0.348183	0.178461	0.734994		0.0461386	0.0210618	0.0519913	0	0	0	0	0.0428784	0	0.120557		AT4G17340.1	AT4G17340.1	22	4	2	21.2	7.2	25.08	0	56.712
AT1G48600.1	AtPMT2, AtPMEAMT, PMEAMT | phosphoethanolamine N-methyltransferase, Phosphoethanolamine methyltransferase2 | chr1:17966448-17969077 FORWARD LENGTH=475;AT1G48600.2 | Symbols: AtPMT2, AtPMEAMT, PMEAMT | phosphoethanolamine N-methyltran		0.433676	0.27371	0.631138	0.424678	0.387925	0.680004	0.304124	0.371651	0.14069	0.249504	0.425254	0.238312	0.314789		0.284513	0.258311	0.38953	0.253433	0.240348	0.25419	0.227074	0.427413	0.284584	0.298667		AT1G48600.1;AT1G48600.2	AT1G48600.1;AT1G48600.2	192	28	14	60	38.7	54.018	0	194.73
AT3G60750.2	AtTKL1, TKL1 | transketolase 1 | chr3:22454004-22456824 FORWARD LENGTH=740;AT3G60750.1 | Symbols: AtTKL1, TKL1 | transketolase 1 | chr3:22454004-22456824 FORWARD LENGTH=741		1.32113	0.272248	0.206073	1.21814	1.13887	1.70339	0.815364	1.72988	0.158151	0.16363	0.590369	0.230622	0.21847		1.30766	1.07996	1.5192	1.17617	1.51531	0.560101	0.234687	0.675978	0.365388	0.440701		AT3G60750.2;AT3G60750.1	AT3G60750.2;AT3G60750.1	244	41	32	62.8	56.1	79.838	0	323.31
AT3G20390.1	RidA | Reactive Intermediate Deaminase A | chr3:7110227-7111695 REVERSE LENGTH=187;AT3G20390.2 | Symbols: RidA | Reactive Intermediate Deaminase A | chr3:7110227-7111899 REVERSE LENGTH=255		0.5712	0.271154	0.474709	0.57396	0.698606	0.4611	0.578508	0.543825	0.356088	0.0763818	0.196067	0.453976	0.273257		0.35087	0.479973	0.309714	0.507238	0.331086	0.331584	0.167141	0.224559	0.347376	0.30328		AT3G20390.1;AT3G20390.2	AT3G20390.1;AT3G20390.2	62	14	14	78.1	78.1	19.816	0	153.92
ATCG00480.1	PB, ATPB, CF1beta, AthCF1beta | ATP synthase subunit beta | chrc:52660-54156 REVERSE LENGTH=498		0.0658751	0.270591	4.10764	0.0997593	0.0766746	0.0538479	0.0524575	0.0466364	1.0538	0.226685	0.0223348	0.02384	0.0262975		0.0768113	0.0982076	0.0931839	0.0921074	0.119368	2.12073	0.67997	0.0517128	0.0667278	0.04416		ATCG00480.1	ATCG00480.1	138	28	26	75.1	72.3	53.933	0	323.31
AT1G22510.1	no symbol available | no full name available | chr1:7951003-7952597 REVERSE LENGTH=185;AT1G22510.2 | Symbols: no symbol available | no full name available | chr1:7951003-7952593 REVERSE LENGTH=203		0.019674	0.270009	13.7241	0.0293581	0.0265664	0	0.0117314	0.0307143	0.196856	0.203053	0.273011	0.375418	0.301709		0	0	0	0	0	0.228917	0.208986	0.152232	0.248685	0.181374		AT1G22510.1;AT1G22510.2	AT1G22510.1;AT1G22510.2	16	6	4	29.7	24.3	20.78	0	74.314
AT5G25265.1	HPAT1 | hydroxyproline O-arabinosylatransferase 1 | chr5:8754794-8756855 REVERSE LENGTH=366		0.081392	0.269928	3.31639	0.0756398	0.0934577	0.0550062	0.0647633	0.118093	0.212563	0.355748	0.266231	0.300272	0.214825		0.064649	0.0824147	0.0717708	0.0829849	0.0839289	0.383927	0.331189	0.162405	0.283121	0.219297		AT5G25265.1	AT5G25265.1	62	7	7	23	23	40.973	0	303.05
AT2G31610.1	no symbol available | no full name available | chr2:13450384-13451669 FORWARD LENGTH=250		1.21019	0.269713	0.222869	1.59914	0.874974	0.898893	1.85636	0.821563	0.0769787	0.180732	0.567933	0.227542	0.295381		1.64437	1.05141	1.0879	1.6033	0.895623	0.323966	0.403482	0.584453	0.395894	0.446351		AT2G31610.1	AT2G31610.1	177	34	2	76	10.8	27.519	0	178.26
AT3G24830.1	no symbol available | no full name available | chr3:9064613-9065871 FORWARD LENGTH=206		0.749534	0.26962	0.359717	1.22058	0.896914	0.31339	0.452484	0.864301	0.186423	0.223235	0.326326	0.327751	0.284366		0.64249	0.569368	0.492856	0.45503	0.498888	0	0.223953	0.194648	0.214601	0.1906		AT3G24830.1	AT3G24830.1	109	25	14	72.8	39.3	23.459	0	66.407
AT4G30190.1	HA2, PMA2, AtHA2, AHA2 | H(+)-ATPase 2, PLASMA MEMBRANE PROTON ATPASE 2 | chr4:14770820-14775920 REVERSE LENGTH=948;AT4G30190.2 | Symbols: HA2, PMA2, AtHA2, AHA2 | H(+)-ATPase 2, PLASMA MEMBRANE PROTON ATPASE 2 | chr4:14770820-147759		0.29972	0.267177	0.891422	0.208108	0.190017	0.197329	0.316014	0.587133	0.499194	0.419136	0.192541	0.0798014	0.145213		0.518099	0.610563	0.543769	0.774212	1.0403	1.03883	0.960413	0.481014	0.47023	0.357305		AT4G30190.1;AT4G30190.2	AT4G30190.1;AT4G30190.2	285	54	13	45.8	12.9	104.4	0	323.31
AT5G46860.1	SYP22, ATVAM3, VAM3, ATSYP22, SGR3 | ARABIDOPSIS THALIANA SYNTAXIN OF PLANTS 22, SYNTAXIN OF PLANTS 22, SHOOT GRAVITROPISM 3, VACUOLAR MORPHOLOGY 3, ARABIDOPSIS THALIANA VACUOLAR MORPHOLOGY 3 | chr5:19012342-19013795 REVERSE LENGTH=2		0.158215	0.266422	1.68392	0.113352	0.230719	0.137063	0.116989	0.192953	0.355771	0.376582	0.184641	0.159029	0.256089		0.114711	0.194639	0.142451	0.182698	0.169685	0.385504	0.434549	0.143466	0.220946	0.216792		AT5G46860.1;AT4G17730.1;AT4G17730.2;REV__AT3G16940.2;REV__AT3G16940.3;REV__AT3G16940.1	AT5G46860.1	91	14	14	41	41	29.481	0	229.41
AT2G21600.1	ATRER1B, RER1B | endoplasmatic reticulum retrieval protein 1B | chr2:9243550-9244579 FORWARD LENGTH=195		0.0215437	0.263702	12.2404	0	0	0.0163966	0.0428652	0.0484566	0.168757	0.184955	0.289499	0.406265	0.269035		0	0	0	0.189097	0	0	0.599269	0	0.60542	0.549598		AT2G21600.1	AT2G21600.1	14	4	3	18.5	13.3	22.418	0	14.146
AT1G10590.1	no symbol available | no full name available | chr1:3502324-3502991 REVERSE LENGTH=139;AT1G10590.2 | Symbols: no symbol available | no full name available | chr1:3502324-3502991 REVERSE LENGTH=139		0.588457	0.263166	0.447214	0.107733	0.991339	0.907406	0.854208	0.0815975	0.740564	0.147843	0.0179868	0.220422	0.189016		0.537545	0	0.544823	0	0.529653	0	0	0.373251	0.763996	0.705264		AT1G10590.1;AT1G10590.2;AT1G10590.3	AT1G10590.1;AT1G10590.2	27	3	3	21.6	21.6	15.455	0	28.875
AT4G02930.1	no symbol available | no full name available | chr4:1295751-1298354 REVERSE LENGTH=454		0.315715	0.261274	0.827564	0.412112	0.204434	0.442955	0.341962	0.177111	0.373178	0.261417	0.23387	0.116034	0.321872		0.454082	0.369093	0.590912	0.526188	0.505984	0.408356	0.315685	0.551432	0.301802	0.393933		AT4G02930.1	AT4G02930.1	171	31	30	67.2	63.9	49.409	0	323.31
AT5G12250.1	TUB6 | beta-6 tubulin | chr5:3961317-3962971 REVERSE LENGTH=449		0.156822	0.260933	1.66388	0.121159	0.156177	0.303869	0.0712708	0.131636	0.257652	0.0582262	0.553362	0.256949	0.178476		0.246675	0.181678	0.340481	0.158368	0.248704	0.353103	0	0.344623	0.365969	0.228972		AT5G12250.1	AT5G12250.1	53	33	7	81.1	25.2	50.585	0	144.21
AT2G31570.1	ATGPX2, GPX2, GPXL2 | glutathione peroxidase 2 | chr2:13438211-13439775 REVERSE LENGTH=169		0.423712	0.258734	0.610637	0.301173	0.38421	0.336807	0.514284	0.582087	0.100885	0.0972382	0.57258	0.119406	0.403563		0.345316	0.416845	0.337522	0.337329	0.336623	0.313684	0.210854	0.262254	0.242764	0.290893		AT2G31570.1	AT2G31570.1	65	14	14	60.9	60.9	18.944	0	117.7
AT5G61170.1	no symbol available | no full name available | chr5:24611158-24612202 FORWARD LENGTH=143		0.278934	0.25603	0.917889	0.173047	0.347806	0.271498	0.109179	0.493138	0.17746	0.253109	0.252925	0.289413	0.307243		0.687936	0.962777	0.685685	0.459361	1.01905	0	0.149584	0.126152	0.149919	0.167421		AT5G61170.1	AT5G61170.1	83	18	8	68.5	51	15.697	0	177.25
AT1G06400.1	ARA2, ATRABA1A, ATRAB11E, ARA-2 | ARABIDOPSIS THALIANA RAB GTPASE HOMOLOG A1A | chr1:1951089-1952686 REVERSE LENGTH=216		0.0353565	0.254509	7.19837	0.0463569	0.030761	0.0294962	0.0489187	0.0212498	0.0524441	0.163767	0.29212	0.328061	0.436155		0.0735899	0.0656109	0.0500497	0.0784775	0.0539269	0.106173	0.316003	0.250375	0.347482	0.38177		AT1G06400.1	AT1G06400.1	64	13	9	63.9	46.3	23.927	0	91.186
AT4G02450.2	p23-1 | | chr4:1073987-1075765 REVERSE LENGTH=240;AT4G02450.1 | Symbols: p23-1 | | chr4:1073987-1075765 REVERSE LENGTH=241		0.441677	0.253615	0.574209	0.419089	0.495754	0.406995	0.344051	0.542496	0.0614201	0.132491	0.315876	0.289458	0.468829		0.362405	0.366595	0.373031	0.399472	0.465003	0	0.137685	0.312199	0.276865	0.370056		AT4G02450.2;AT4G02450.1	AT4G02450.2;AT4G02450.1	70	14	14	43.3	43.3	25.341	0	125.93
AT3G03776.2	no symbol available | no full name available | chr3:954144-955223 REVERSE LENGTH=193		0.436214	0.253285	0.580643	0.37923	0.333205	0.430082	0.475182	0.56337	0	0.307587	0.437005	0.521831	0		0	0	0	0	0	0	0	0	0	0		AT3G03776.2	AT3G03776.2	8	1	1	6.7	6.7	21.971	0.0050164	1.9142
AT5G18900.1	no symbol available | no full name available | chr5:6304409-6306166 REVERSE LENGTH=298		0.0528092	0.253233	4.79525	0.0196362	0.0144188	0.135782	0.0279801	0.0662288	0.501803	0.457289	0.244265	0.0419982	0.0208105		0.0619062	0.131072	0.0925779	0.139815	0.132764	0.530076	0.366431	0.167869	0.294436	0.236211		AT5G18900.1	AT5G18900.1	54	9	7	29.9	22.8	33.06	0	113.1
AT5G12140.1	ATCYS1, CYS1 | cystatin-1 | chr5:3923295-3923936 REVERSE LENGTH=101		0.190148	0.252802	1.3295	0.130149	0.206706	0.165461	0.261153	0.18727	0.108896	0.0841751	0.173294	0.359617	0.538029		0.101593	0.185126	0.114469	0.222665	0.150094	0	0.0623002	0.122094	0	0		AT5G12140.1	AT5G12140.1	32	6	6	67.3	67.3	11.255	0	295.29
AT2G41530.1	SFGH, ATSFGH | S-formylglutathione hydrolase, ARABIDOPSIS THALIANA S-FORMYLGLUTATHIONE HYDROLASE | chr2:17323656-17325430 REVERSE LENGTH=284		0.502317	0.25107	0.499825	0.584826	0.415869	0.60157	0.448951	0.460369	0.208817	0.152088	0.448901	0.212923	0.232623		0.513403	0.421606	0.558564	0.544276	0.518898	0.431807	0.325067	0.454952	0.295916	0.306096		AT2G41530.1	AT2G41530.1	65	12	12	41.5	41.5	31.655	0	249.75
AT1G09780.1	iPGAM1 | 2,3-biphosphoglycerate-independent phosphoglycerate mutase 1 | chr1:3165550-3167812 REVERSE LENGTH=557		0.591731	0.251036	0.42424	0.678547	0.38857	0.721975	0.553592	0.615969	0.0199479	0.163429	0.475098	0.258057	0.338647		1.07859	1.26605	1.0214	0.925229	0.991838	0.101816	0.31338	0.788134	0.648544	0.635534		AT1G09780.1	AT1G09780.1	376	52	40	84	65.7	60.579	0	323.31
AT1G01470.1	LEA14, LSR3, AtLEA14, LEA1 | LIGHT STRESS-REGULATED 3, Arabidopsis thaliana Late Embryogenesis abundant 14, LATE EMBRYOGENESIS ABUNDANT 14 | chr1:172295-172826 REVERSE LENGTH=151		0.147895	0.250676	1.69496	0.168474	0.151464	0.114079	0.162593	0.142863	0.299283	0.176916	0.118752	0.291164	0.367265		0.147648	0.10951	0.0880743	0.0905377	0.159402	0	0	0.079265	0.158136	0.288197		AT1G01470.1	AT1G01470.1	38	7	7	58.3	58.3	16.543	0	156.2
AT2G41840.1	no symbol available | no full name available | chr2:17460016-17461398 REVERSE LENGTH=285		0.901162	0.250369	0.277829	0.849522	1.09186	0.559976	0.751991	1.25246	0.330827	0.286141	0.250394	0.164476	0.220008		1.24041	1.6353	1.12613	1.67314	1.78917	0.719664	0.542898	0.413372	0.355959	0.477778		AT2G41840.1	AT2G41840.1	54	30	6	70.9	22.5	30.878	0	191.81
AT1G22840.1	ATCYTC-A, CYTC-1 | CYTOCHROME C-A, CYTOCHROME C-1 | chr1:8079384-8080286 FORWARD LENGTH=114;AT1G22840.2 | Symbols: ATCYTC-A, CYTC-1 | CYTOCHROME C-A, CYTOCHROME C-1 | chr1:8079384-8080246 FORWARD LENGTH=102		0.446396	0.249351	0.558586	0.331407	0.565168	0.382461	0.475079	0.477866	0.520766	0.331991	0.0990819	0.184999	0.109916		0.221443	0.297788	0.168246	0.259233	0.223916	0.323944	0.247289	0	0.11441	0.179007		AT1G22840.1;AT1G22840.2	AT1G22840.1;AT1G22840.2	45	6	4	49.1	39.5	12.394	0	17.685
AT5G20290.1	no symbol available | no full name available | chr5:6851695-6853012 REVERSE LENGTH=222		2.24478	0.24895	0.110902	3.24284	2.53965	1.49031	1.26813	2.68298	0.148669	0.21313	0.417534	0.0408968	0.42452		3.29495	3.91808	2.60362	3.17418	3.27887	0.508335	0.714397	1.07659	0.711372	0.65485		AT5G20290.1;AT5G59240.1	AT5G20290.1	139	21	21	69.8	69.8	24.993	0	309.94
AT5G24780.1	VSP1, ATVSP1 | vegetative storage protein 1 | chr5:8507783-8508889 REVERSE LENGTH=270;AT5G24780.2 | Symbols: VSP1, ATVSP1 | vegetative storage protein 1 | chr5:8507938-8508889 REVERSE LENGTH=225		0.580552	0.247608	0.426504	0.542945	0.737681	1.09701	0.182771	0.342354	0	0.0402514	0.736845	0.238954	0.22199		0.434368	0.551981	0.74507	0.613455	0.25656	0	0.253312	0.660495	0.271789	0.240634		AT5G24780.1;AT5G24780.2	AT5G24780.1;AT5G24780.2	26	5	3	25.2	11.9	30.261	0	19.998
AT5G27700.1	EVR1L1, RPS21C | EVERSHED1-LIKE 1 | chr5:9807541-9808048 REVERSE LENGTH=82		0.80598	0.24568	0.304822	0.6677	0.745542	1.29292	0.400641	0.923099	0.284787	0.188045	0.189721	0.140204	0.425645		0.0684811	0.0800281	0.112449	0.0579375	0.0856941	0	0	0	0	0.0746539		AT5G27700.1	AT5G27700.1	27	3	2	37.8	19.5	9.1131	0	117.92
AT3G23175.1	no symbol available | no full name available | chr3:8274202-8274973 REVERSE LENGTH=169		0	0.245246	#DIV/0!	0	0	0	0	0	0.122464	0.243135	0.193843	0.345568	0.321221		0	0	0	0	0	0	0.105421	0.0694483	0.139805	0.137435		AT3G23175.1	AT3G23175.1	15	3	3	17.8	17.8	18.683	0	3.4405
AT4G39200.2	no symbol available | no full name available | chr4:18257464-18258464 FORWARD LENGTH=107;AT4G39200.1 | Symbols: no symbol available | no full name available | chr4:18257464-18258464 FORWARD LENGTH=108		1.84261	0.244696	0.132799	1.61194	2.06292	1.5967	2.62649	1.315	0.202793	0.294129	0.128572	0.030825	0.567162		0.712525	1.30947	1.14668	0.975084	0.700853	0	0.145728	0.0891468	0.153934	0.335174		AT4G39200.2;AT4G39200.1	AT4G39200.2;AT4G39200.1	102	10	4	46.7	35.5	11.925	0	162.31
AT5G47930.1	no symbol available | no full name available | chr5:19406423-19407329 REVERSE LENGTH=84		1.93688	0.244534	0.126252	0.843962	2.35203	2.32611	1.6917	2.47058	0.611766	0.3711	0	0.10853	0.131276		0.41394	0.633785	0.63613	0.617237	0.684161	0	0	0	0	0.202918		AT5G47930.1	AT5G47930.1	26	6	5	50	34.5	9.49	0	16.635
AT5G03290.1	IDH-V | isocitrate dehydrogenase V | chr5:794043-795939 FORWARD LENGTH=374		0.352882	0.244413	0.69262	0.309821	0.151049	0.498145	0.409126	0.396269	0.272019	0.144061	0.380563	0.184467	0.240955		0.363102	0.264263	0.486917	0.395631	0.49409	0.323522	0.145219	0.297209	0.210336	0.25912		AT5G03290.1	AT5G03290.1	100	22	12	53.7	36.4	40.624	0	226.67
AT3G10920.2	ATMSD1, MEE33, MSD1, AtSOD1 | ARABIDOPSIS MANGANESE SUPEROXIDE DISMUTASE 1, superoxide dismutase 1, MATERNAL EFFECT EMBRYO ARREST 33, manganese superoxide dismutase 1 | chr3:3418015-3419581 FORWARD LENGTH=230;AT3G10920.1 | Symbols: A		0.658446	0.244076	0.370685	0.868518	0.675699	0.577602	0.685084	0.485326	0.0795336	0.152643	0.415817	0.228318	0.344067		0.521242	0.512231	0.377024	0.46283	0.401833	0	0	0.177847	0.16577	0.206304		AT3G10920.2;AT3G10920.1	AT3G10920.2;AT3G10920.1	68	14	14	60.9	60.9	25.344	0	323.31
AT1G19140.1	COQ9 | | chr1:6611026-6612414 REVERSE LENGTH=311;AT1G19140.2 | Symbols: COQ9 | | chr1:6611026-6612414 REVERSE LENGTH=312		0.122086	0.244063	1.99911	0.0507444	0.220524	0.0894439	0.0792924	0.170424	0.417071	0.122472	0.230308	0.433744	0.0167202		0.164244	0.244631	0.139774	0.226369	0.223796	0.686397	0.315705	0.271586	0.441715	0.186401		AT1G19140.1;AT1G19140.2	AT1G19140.1;AT1G19140.2	47	6	6	19.3	19.3	34.341	0	34.534
AT3G19390.1	no symbol available | no full name available | chr3:6723024-6724768 FORWARD LENGTH=452		0.348464	0.242843	0.696896	0.390252	0.122924	0.367039	0.386816	0.475289	0.119035	0.140553	0.287257	0.363318	0.304053		0.431458	0.435364	0.380085	0.511568	0.627148	0.134512	0.143327	0.352391	0.447513	0.432236		AT3G19390.1	AT3G19390.1	123	14	14	37.2	37.2	49.307	0	280.42
AT1G12000.1	no symbol available | no full name available | chr1:4050159-4053727 REVERSE LENGTH=566		0.308484	0.241299	0.782208	0.225804	0.271836	0.438139	0.219041	0.387602	0.142151	0.0737783	0.43621	0.262289	0.292067		0.266139	0.265804	0.486147	0.272991	0.40823	0.249992	0.111957	0.434636	0.255294	0.329023		AT1G12000.1	AT1G12000.1	151	31	24	66.3	55.3	61.459	0	323.31
AT5G54430.4	ATPHOS32, PHOS32 | | chr5:22097563-22099693 REVERSE LENGTH=242;AT5G54430.1 | Symbols: ATPHOS32, PHOS32 | | chr5:22097563-22099693 REVERSE LENGTH=242;AT5G54430.5 | Symbols: ATPHOS32, PHOS32 | | chr5:22098941-22099693 REVERSE LENGTH		0.202795	0.240135	1.18413	0.176907	0.1906	0.25798	0.156637	0.231853	0.269555	0.17394	0.254552	0.218594	0.284035		0.206461	0.187216	0.15327	0.167649	0.179514	0	0.279807	0.29619	0.204186	0.249065		AT5G54430.4;AT5G54430.1;AT5G54430.5;AT5G54430.2;AT5G54430.6;AT5G54430.3	AT5G54430.4;AT5G54430.1;AT5G54430.5;AT5G54430.2;AT5G54430.6;AT5G54430.3	58	10	8	52.9	47.9	26.202	0	52.895
AT5G16050.2	GRF5, GF14 UPSILON | general regulatory factor 5 | chr5:5244008-5245402 REVERSE LENGTH=268;AT5G16050.1 | Symbols: GRF5, GF14 UPSILON | general regulatory factor 5 | chr5:5244008-5245402 REVERSE LENGTH=268		0.412279	0.240127	0.582437	0.713187	0.0840351	0.502016	0.641984	0.120173	0.28679	0.241619	0.349123	0.298987	0.024114		0.675525	0.482881	0.675166	0.823088	0.531472	0	0.320853	0.755781	0.454545	0.69932		AT5G16050.2;AT5G16050.1	AT5G16050.2;AT5G16050.1	62	22	8	73.9	38.4	30.182	0	323.31
AT5G20520.1	WAV2, ABAPT11 | ABHD17 (Alpha/Beta Hydrolase Domain-containing Protein 17)-like Acyl Protein Thioesterase 11, WAVY GROWTH 2 | chr5:6943536-6946315 REVERSE LENGTH=308		0	0.239655	#DIV/0!	0	0	0	0	0	0.685892	0.447711	0.00785875	0.0184219	0.0383917		0	0	0	0	0	0	0	0	0	0		AT5G20520.1	AT5G20520.1	9	5	5	17.9	17.9	34.341	0	7.8736
AT5G21274.1	ACAM-6, CAM6 | calmodulin 6 | chr5:7214740-7215950 REVERSE LENGTH=149;AT3G56800.1 | Symbols: ACAM-3, CAM3 | CALMODULIN 3, calmodulin 3 | chr3:21034981-21035920 REVERSE LENGTH=149;AT3G43810.1 | Symbols: ZBF3, CAM7, AtCAM7 | calmodulin		0.268086	0.239298	0.892619	0.217821	0.367751	0.0922703	0.328317	0.33427	0.177259	0.229128	0.259054	0.225171	0.30588		0.51751	0.66292	0.343461	0	0.36399	0	0	0.317981	0.476592	0.508669		AT5G21274.1;AT3G56800.1;AT3G43810.1;AT2G41110.1;AT2G27030.1;AT2G27030.3;AT3G43810.2;AT2G41110.2	AT5G21274.1;AT3G56800.1;AT3G43810.1;AT2G41110.1;AT2G27030.1;AT2G27030.3;AT3G43810.2;AT2G41110.2	40	7	2	51.7	20.1	16.833	0	161.76
AT3G29360.1	UGD2 | UDP-glucose dehydrogenase 2 | chr3:11267375-11268817 REVERSE LENGTH=480;AT3G29360.2 | Symbols: UGD2 | UDP-glucose dehydrogenase 2 | chr3:11267375-11268817 REVERSE LENGTH=480		0.340058	0.239222	0.703476	0.301711	0.316869	0.444403	0.295277	0.342028	0.141189	0.208323	0.430081	0.194177	0.222341		0.335441	0.388744	0.505178	0.429769	0.374226	0.258498	0.312048	0.533981	0.284073	0.332478		AT3G29360.1;AT3G29360.2;AT1G26570.1	AT3G29360.1;AT3G29360.2	148	29	9	62.1	27.1	53.172	0	276.81
AT4G21150.1	RPN2, HAP6 | HAPLESS 6, RIBOPHORIN II | chr4:11278646-11283599 FORWARD LENGTH=691;AT4G21150.3 | Symbols: RPN2, HAP6 | HAPLESS 6, RIBOPHORIN II | chr4:11278646-11283599 FORWARD LENGTH=691;AT4G21150.2 | Symbols: RPN2, HAP6 | HAPLESS 6,		0.0870986	0.238819	2.74194	0.0695295	0.0973974	0.0770902	0.108518	0.0829579	0.197706	0.396631	0.315297	0.163809	0.120653		0.348905	0.42988	0.45157	0.534517	0.406611	1.33027	1.51077	1.05434	1.06516	0.709998		AT4G21150.1;AT4G21150.3;AT4G21150.2	AT4G21150.1;AT4G21150.3;AT4G21150.2	202	39	39	63.2	63.2	74.667	0	323.31
AT5G60460.2	no symbol available | no full name available | chr5:24317590-24317919 REVERSE LENGTH=109;AT5G60460.1 | Symbols: no symbol available | no full name available | chr5:24317590-24317919 REVERSE LENGTH=109		0.0884615	0.238737	2.69876	0.059408	0.094686	0.187131	0.0360584	0.0650243	0.400067	0.104665	0.178638	0.147931	0.362382		0.0320227	0.0685908	0.0615314	0.0873551	0.111974	0	0.144086	0.0437079	0.11325	0.17607		AT5G60460.2;AT5G60460.1	AT5G60460.2;AT5G60460.1	43	5	5	56	56	10.865	0	119.7
AT3G22620.1	LTPG20 | glycosylphosphatidylinositol-anchored lipid protein transfer 20 | chr3:8008615-8009415 FORWARD LENGTH=203		0.33997	0.236854	0.696693	0.500526	0	0.663527	0.535795	0	0	0.500953	0.306891	0.216194	0.160234		0	0	0	0	0	0	0	0	0	0		AT3G22620.1	AT3G22620.1	8	1	1	3.9	3.9	20.779	0.0074691	1.7734
AT5G02450.1	no symbol available | no full name available | chr5:533501-534394 FORWARD LENGTH=108		1.04335	0.23607	0.226261	1.10176	1.52827	1.39268	0.494552	0.699492	0.243113	0.143477	0.196265	0.0971485	0.500347		0.542759	0.745778	0.386814	0.462614	0.480576	0	0.138502	0.10981	0.120201	0.268329		AT5G02450.1	AT5G02450.1	67	10	4	53.7	25	12.189	0	165.24
AT4G02360.1	no symbol available | no full name available | chr4:1041179-1041643 FORWARD LENGTH=154		0.0902908	0.235594	2.60928	0.13527	0.0743178	0.0325351	0.151665	0.0576662	0	0.164551	0.176263	0.394032	0.443123		0.0493939	0	0	0.0604969	0	0	0	0.0661866	0.158174	0.174739		AT4G02360.1	AT4G02360.1	14	2	2	13.6	13.6	16.7	0	3.4601
AT3G22600.1	LTPG5 | glycosylphosphatidylinositol-anchored lipid protein transfer 5 | chr3:8006711-8007397 REVERSE LENGTH=170		0.848892	0.234413	0.276141	0.40876	1.2761	1.29558	0.57482	0.689198	0	0.580431	0.182489	0.183957	0.22519		0	0	0	0	0	0	0	0	0	0		AT3G22600.1	AT3G22600.1	11	1	1	6.5	6.5	17.305	0	4.8445
AT3G52730.1	no symbol available | no full name available | chr3:19543146-19544167 REVERSE LENGTH=72		0.0778761	0.234061	3.00555	0.0620815	0.0792954	0.0926039	0.119945	0.0354548	0.260707	0.305247	0.0989824	0.156416	0.348951		0	0.0422036	0	0	0	0	0.159975	0.0512857	0	0		AT3G52730.1;AT3G52730.2	AT3G52730.1	15	3	3	30.6	30.6	8.4485	0	19.197
AT5G56710.1	no symbol available | no full name available | chr5:22944003-22944767 REVERSE LENGTH=119;AT2G19740.1 | Symbols: no symbol available | no full name available | chr2:8513577-8514346 FORWARD LENGTH=119		0.823803	0.233008	0.282844	1.07117	0.703489	0.273308	0.682969	1.38808	0.278331	0.237505	0	0	0.649204		0.232282	0.49336	0.269868	0	0.335903	0	0	0	0	0		AT5G56710.1;AT2G19740.1;AT5G56710.2	AT5G56710.1;AT2G19740.1	17	9	3	57.1	24.4	13.803	0	14.419
AT3G19420.1	PTEN2A, MTV3, ATPEN2, PEN2 | PTEN 2, phosphatase and TENsin homolog deleted on chromosome ten 2A, modified transport to the vacuole 3 | chr3:6731824-6735354 FORWARD LENGTH=611		0.01184	0.23105	19.5143	0	0.00319387	0.0308307	0.00406676	0.0211087	0.425083	0.239113	0.0819683	0.23255	0.176535		0	0	0.0379152	0	0.0406731	0.690527	0.321907	0.185668	0.349139	0.18108		AT3G19420.1	AT3G19420.1	76	23	22	42.6	41.2	66.429	0	108.06
AT2G24200.1	LAP1, atLAP1 | leucyl aminopeptidase 1 | chr2:10287017-10289450 REVERSE LENGTH=520;AT2G24200.2 | Symbols: LAP1, atLAP1 | leucyl aminopeptidase 1 | chr2:10287017-10289450 REVERSE LENGTH=520;AT2G24200.3 | Symbols: LAP1, atLAP1 | leucyl		0.991596	0.230436	0.232389	1.12208	1.06424	1.20369	0.73097	0.836998	0.0451468	0.17493	0.400341	0.321346	0.210417		0.888272	0.859897	0.962991	0.757711	0.774019	0.0607382	0.200598	0.455198	0.38213	0.425912		AT2G24200.1;AT2G24200.2;AT2G24200.3	AT2G24200.1;AT2G24200.2;AT2G24200.3	273	35	25	69.2	53.7	54.509	0	323.31
AT2G21870.1	MGP1, PHI1 | PHOSPHITE-INSENSITIVE 1, MALE GAMETOPHYTE DEFECTIVE 1 | chr2:9320456-9322618 REVERSE LENGTH=240;AT2G21870.2 | Symbols: MGP1, PHI1 | PHOSPHITE-INSENSITIVE 1, MALE GAMETOPHYTE DEFECTIVE 1 | chr2:9320612-9322618 REVERSE LEN		0.151223	0.229649	1.51861	0.198238	0.156945	0.13737	0.188788	0.0747751	0.186683	0.251289	0.0401173	0.357113	0.313045		0.275335	0.303408	0.335353	0.301583	0.282668	0.281128	0.189336	0.0819609	0.418699	0.399755		AT2G21870.1;AT2G21870.2	AT2G21870.1;AT2G21870.2	134	26	26	75	75	27.597	0	237.62
AT5G63910.1	FCLY | farnesylcysteine lyase | chr5:25572053-25574077 REVERSE LENGTH=500		0.0144685	0.229581	15.8676	0.0120075	0.00224332	0.0306639	0.0142709	0.0131568	0.210632	0.315998	0.15363	0.268273	0.199371		0.0519367	0.0312287	0.285717	0.0263721	0	0.242331	0.284677	0.625681	0.751835	0.601222		AT5G63910.1	AT5G63910.1	70	16	16	37.2	37.2	55.297	0	323.31
AT5G25940.1	no symbol available | no full name available | chr5:9054252-9055151 REVERSE LENGTH=115		0.132159	0.228378	1.72805	0.11	0.120104	0.133782	0.172859	0.12405	0.270103	0.211894	0.0919569	0.35277	0.215166		0.0904843	0.0999385	0.103202	0.198952	0.113031	0	0	0	0	0.214338		AT5G25940.1	AT5G25940.1	10	2	2	27.8	27.8	12.269	0	23.116
AT5G09590.1	MTHSC70-2, HSC70-5 | mitochondrial HSO70 2, HEAT SHOCK COGNATE | chr5:2975721-2978508 FORWARD LENGTH=682		0.779014	0.227458	0.291981	0.737792	0.971502	0.727578	0.777397	0.680802	0.347701	0.204118	0.263248	0.150435	0.171786		1.00011	1.13981	0.940797	1.10645	1.02458	0.54178	0.531191	0.453528	0.459568	0.439475		AT5G09590.1;AT4G32208.1	AT5G09590.1	260	43	37	55.1	50.1	72.99	0	323.31
AT1G20010.1	TUB5 | tubulin beta-5 chain | chr1:6938033-6940481 REVERSE LENGTH=449		0.154073	0.22728	1.47515	0.166011	0.0874836	0.225121	0.138332	0.153416	0.200718	0.180149	0.345417	0.196624	0.213494		0.228639	0.157709	0.337461	0.187517	0.211382	0.545688	0.281278	0.353322	0.242482	0.298633		AT1G20010.1	AT1G20010.1	90	34	8	78	18.9	50.342	0	151.34
AT5G59850.1	no symbol available | no full name available | chr5:24112499-24113084 REVERSE LENGTH=130;AT1G07770.3 | Symbols: RPS15A | ribosomal protein S15A | chr1:2408413-2409065 REVERSE LENGTH=130;AT1G07770.2 | Symbols: RPS15A | ribosomal prote		1.21148	0.226434	0.186907	0.575074	1.58434	0.971803	1.28784	1.63832	0.123035	0.0748941	0.288071	0.0768386	0.56933		0.392423	1.10662	0.989542	0.999287	0.984941	0.151868	0.35053	0.255137	0.209578	0.391756		AT5G59850.1;AT1G07770.3;AT1G07770.2;AT1G07770.1;AT2G39590.1	AT5G59850.1;AT1G07770.3;AT1G07770.2;AT1G07770.1	48	11	5	70.8	30	14.804	0	41.393
AT3G19450.1	CAD-C, CAD4, ATCAD4, CAD | CINNAMYL ALCOHOL DEHYDROGENASE 4 | chr3:6744859-6747005 FORWARD LENGTH=365		0.357357	0.22632	0.633318	0.552785	0.0118765	0.688659	0.125585	0.407879	0.116432	0	0.517041	0.189018	0.309111		0.649044	0.637493	1.27435	0.676382	0.719745	0	0	0.563365	0.37635	0.46152		AT3G19450.1	AT3G19450.1	53	14	13	52.9	48.8	39.098	0	260.54
AT1G01820.1	PEX11C | peroxin 11c | chr1:296213-297723 REVERSE LENGTH=235		0.0664681	0.226293	3.40453	0.0752167	0.0449847	0.102161	0.0694628	0.0405153	0.110138	0.301299	0.25551	0.25409	0.210427		0.162533	0.102534	0.207118	0.161682	0.11533	0	0.163653	0.211009	0.224365	0.290651		AT1G01820.1;AT2G45740.3;AT2G45740.2;AT2G45740.1	AT1G01820.1	33	6	5	40.4	35.7	25.912	0	154.78
AT1G77510.1	ATPDI6, PDIL1-2, ATPDIL1-2, PDI6 | PDI-like 1-2, PROTEIN DISULFIDE ISOMERASE 6 | chr1:29126742-29129433 FORWARD LENGTH=508		0.44885	0.225792	0.503046	0.442042	0.463895	0.321401	0.653669	0.363242	0.115837	0.188726	0.325512	0.237159	0.261726		0.527724	0.56447	0.467014	0.64875	0.611195	0.253257	0.320416	0.355448	0.353368	0.413265		AT1G77510.1	AT1G77510.1	294	42	36	67.3	67.3	56.364	0	323.31
AT4G15000.1	no symbol available | no full name available | chr4:8571896-8572303 FORWARD LENGTH=135;AT4G15000.2 | Symbols: no symbol available | no full name available | chr4:8571896-8572387 FORWARD LENGTH=131		1.46317	0.225112	0.153852	1.34869	1.64975	1.39828	1.48263	1.4365	0.235043	0.329977	0.339578	0.140988	0.0799723		0.761238	0.509342	0.692637	0.740838	0.550843	0	0.569255	0.660847	0.589453	0.892633		AT4G15000.1;AT4G15000.2	AT4G15000.1;AT4G15000.2	33	10	5	60	34.8	15.607	0	43.437
AT1G30690.2	PATL4 | | chr1:10888284-10890085 FORWARD LENGTH=540;AT1G30690.1 | Symbols: PATL4 | | chr1:10888284-10890085 FORWARD LENGTH=540		0.150925	0.224579	1.48802	0.2354	0.0928297	0.1868	0.103553	0.136041	0.175558	0.301407	0.297417	0.128266	0.220245		0.32437	0.250134	0.287643	0.257293	0.230992	0.421103	0.485116	0.346679	0.481015	0.279714		AT1G30690.2;AT1G30690.1	AT1G30690.2;AT1G30690.1	103	17	17	30.4	30.4	61.189	0	195.5
AT2G45790.1	PMM, ATPMM | phosphomannomutase, PHOSPHOMANNOMUTASE | chr2:18855876-18857753 FORWARD LENGTH=246		0.565605	0.223978	0.395997	0.466657	0.626352	0.266871	0.608118	0.860029	0	0.0333101	0.57464	0.218015	0.293925		0.488117	0.646372	0.507144	0.662821	0.656694	0	0.063306	0.408644	0.24479	0.362644		AT2G45790.1	AT2G45790.1	131	22	22	63.4	63.4	27.761	0	323.31
AT4G08520.1	no symbol available | no full name available | chr4:5417887-5420295 FORWARD LENGTH=181		0.376444	0.223542	0.593827	0.344247	0.418602	0.277982	0.457488	0.383899	0	0.10827	0.204961	0.49792	0.306561		0.13268	0.125975	0.151641	0.150061	0.115188	0	0	0.128379	0.105514	0.0834634		AT4G08520.1;AT1G60970.1	AT4G08520.1	31	7	7	40.9	40.9	19.876	0	31.362
AT3G28940.1	no symbol available | no full name available | chr3:10968324-10969311 REVERSE LENGTH=169		0.281603	0.223214	0.792655	0.632522	0.164975	0.141641	0.309179	0.159696	0.303088	0.0283195	0.230182	0.240195	0.314284		0.528349	0.47086	0.491214	0.473707	0.305098	0.138738	0.115071	0.383584	0.449804	0.543327		AT3G28940.1	AT3G28940.1	80	11	11	56.2	56.2	19.465	0	247.32
AT3G46060.3	ARA3, RAB8A, RABE1c, ARA-3, ATRAB8A, ATRABE1C | RAB GTPase homolog 8A | chr3:16917908-16919740 FORWARD LENGTH=216;AT3G46060.2 | Symbols: ARA3, RAB8A, RABE1c, ARA-3, ATRAB8A, ATRABE1C | RAB GTPase homolog 8A | chr3:16917908-16919740 F		0.0544589	0.223169	4.09794	0.0746626	0.0529317	0.0453436	0.041346	0.0580107	0.197706	0.0494144	0.199755	0.334288	0.334683		0.225854	0.326591	0.357405	0.318633	0.387859	0	0.964548	0.707031	1.18677	1.08847		AT3G46060.3;AT3G46060.2;AT3G46060.1	AT3G46060.3;AT3G46060.2;AT3G46060.1	38	23	4	80.6	15.3	23.835	0	73.107
AT5G40810.2	no symbol available | no full name available | chr5:16340670-16342327 FORWARD LENGTH=260;AT5G40810.1 | Symbols: no symbol available | no full name available | chr5:16340200-16342327 FORWARD LENGTH=307		0.194115	0.223115	1.14939	0.0605318	0.435537	0.0161652	0.388183	0.0701581	0.314111	0.290278	0.089048	0.247841	0.174295		0.426422	0	0.455806	0	0.502546	0	0	0	0	0		AT5G40810.2;AT5G40810.1	AT5G40810.2;AT5G40810.1	12	8	4	40.8	21.5	28.73	0	16.17
AT1G18540.1	no symbol available | no full name available | chr1:6377448-6378548 REVERSE LENGTH=233		0.764258	0.221793	0.290207	0.946887	0.49124	0.905707	0.464787	1.01267	0.0958992	0.31732	0.225101	0.213308	0.257338		1.20762	1.47616	0.754434	0.952136	0.787913	0	0.354883	0.324483	0.315178	0.332634		AT1G18540.1	AT1G18540.1	68	22	12	71.2	45.9	26.152	0	72.136
AT3G54110.1	UCP1, ATUCP1, ATPUMP1, PUMP1, UCP | plant uncoupling mitochondrial protein 1, UNCOUPLING PROTEIN 1, ARABIDOPSIS THALIANA UNCOUPLING PROTEIN 1, ARABIDOPSIS THALIANA PLANT UNCOUPLING MITOCHONDRIAL PROTEIN 1 | chr3:20038890-20040996 FOR		0.180245	0.221771	1.23039	0.150093	0.0966082	0.279225	0.189805	0.185493	0.234366	0.222559	0.121945	0.216209	0.313778		0.142926	0.10205	0.218711	0.194445	0.181757	0.25661	0.227849	0.126829	0.297714	0.312454		AT3G54110.1	AT3G54110.1	92	26	26	74.2	74.2	32.662	0	206.21
AT3G56190.1	ALPHA-SNAP2, ASNAP | alpha-soluble NSF attachment protein 2 | chr3:20846119-20848356 REVERSE LENGTH=289;AT3G56190.2 | Symbols: ALPHA-SNAP2, ASNAP | alpha-soluble NSF attachment protein 2 | chr3:20846119-20848213 REVERSE LENGTH=240		0.0590863	0.221633	3.751	0.0639548	0.0261273	0.113585	0.0439072	0.0478571	0.207549	0.193961	0.242963	0.287486	0.176204		0.0719846	0.0546615	0.143771	0.097093	0.0936164	0.32803	0.246772	0.178937	0.221651	0.136424		AT3G56190.1;AT3G56190.2;AT3G56450.1	AT3G56190.1;AT3G56190.2	79	18	18	62.3	62.3	32.755	0	91.96
AT1G63940.4	MDAR6 | monodehydroascorbate reductase 6 | chr1:23730206-23733534 FORWARD LENGTH=482;AT1G63940.1 | Symbols: MDAR6 | monodehydroascorbate reductase 6 | chr1:23730206-23733534 FORWARD LENGTH=486;AT1G63940.2 | Symbols: MDAR6 | monodehyd		0.688363	0.22115	0.32127	0.714575	0.618721	0.731118	0.64134	0.736059	0.122345	0.152895	0.394646	0.11871	0.317154		0.785881	0.77302	0.841788	0.779072	0.972727	0.120928	0.225047	0.44446	0.279033	0.343138		AT1G63940.4;AT1G63940.1;AT1G63940.2;AT1G63940.3	AT1G63940.4;AT1G63940.1;AT1G63940.2;AT1G63940.3	216	35	35	72.2	72.2	52.115	0	323.31
AT5G65270.1	AtRABA4a, RABA4a | RAB GTPase homolog A4A | chr5:26083437-26084550 FORWARD LENGTH=226		0.0671764	0.220566	3.28339	0.127618	0.107703	0.0221485	0.0262288	0.0521839	0.160024	0.208592	0.169051	0.332449	0.232716		0.123018	0.116774	0.0783741	0.124927	0.0544766	0	0.22769	0.113696	0.268776	0.214235		AT5G65270.1	AT5G65270.1	43	12	8	51.3	37.6	24.842	0	194.46
AT4G26910.3	E2- OGDH1 | | chr4:13520127-13522055 REVERSE LENGTH=365;AT4G26910.2 | Symbols: E2- OGDH1 | | chr4:13520127-13522889 REVERSE LENGTH=463;AT4G26910.1 | Symbols: E2- OGDH1 | | chr4:13520127-13522889 REVERSE LENGTH=464		0.248709	0.22018	0.885292	0.205939	0.251401	0.309236	0.249755	0.227214	0.0424838	0.229449	0.242909	0.323208	0.262851		0.275371	0.315858	0.262247	0.338995	0.285587	0	0.26007	0.178374	0.352593	0.256442		AT4G26910.3;AT4G26910.2;AT4G26910.1	AT4G26910.3;AT4G26910.2;AT4G26910.1	122	20	12	42.2	27.1	39.702	0	250.48
AT4G09750.1	no symbol available | no full name available | chr4:6146770-6148698 FORWARD LENGTH=322		0.0111041	0.218061	19.6379	0.0172011	0.00872901	0.00888459	0.0145206	0.00618532	0.146435	0.281438	0.232893	0.33646	0.0930813		0	0	0.097199	0	0.0513881	0.184433	0.26001	0.165433	0.659594	0.304161		AT4G09750.1	AT4G09750.1	56	15	15	56.2	56.2	35.159	0	323.31
AT3G12390.1	no symbol available | no full name available | chr3:3942344-3943595 FORWARD LENGTH=203		0.215549	0.217236	1.00783	0.0647805	0.254149	0.233933	0.175232	0.349651	0	0.0983253	0.13002	0.490407	0.36743		0.133135	0.199299	0.152747	0.131721	0.143913	0	0.13734	0.164226	0.296092	0.297924		AT3G12390.1	AT3G12390.1	45	9	5	56.2	36.5	21.982	0	260.42
AT1G70830.5	MLP28 | MLP-like protein 28 | chr1:26710203-26711395 REVERSE LENGTH=173;AT1G70830.3 | Symbols: MLP28 | MLP-like protein 28 | chr1:26710203-26711395 REVERSE LENGTH=201;AT1G70830.1 | Symbols: MLP28 | MLP-like protein 28 | chr1:26710203		0.316578	0.216722	0.684576	0.319232	0.255792	0.405547	0.295896	0.306425	0	0.0367364	0.429611	0.225437	0.391825		0.446261	0.371201	1.05097	0.309501	0.658533	0	0	0.164064	0	0.134593		AT1G70830.5;AT1G70830.3;AT1G70830.1;AT1G70830.2;AT1G70830.4	AT1G70830.5;AT1G70830.3;AT1G70830.1;AT1G70830.2;AT1G70830.4	41	7	4	26	20.2	19.34	0	106.96
AT1G43170.9	emb2207, RP1, ARP1, RPL3A | embryo defective 2207, ribosomal protein 1 | chr1:16266992-16268631 FORWARD LENGTH=389;AT1G43170.8 | Symbols: emb2207, RP1, ARP1, RPL3A | embryo defective 2207, ribosomal protein 1 | chr1:16266992-16268631		2.37243	0.215365	0.0907782	2.40481	3.0999	2.95544	1.27605	2.12593	0.0778577	0.172155	0.34068	0.350642	0.135488		2.37907	2.46953	2.41837	1.8222	1.94833	0.177642	0.326638	0.572626	0.391629	0.3817		AT1G43170.9;AT1G43170.8;AT1G43170.7;AT1G43170.6;AT1G43170.5;AT1G43170.3;AT1G43170.2;AT1G43170.1;AT1G43170.4	AT1G43170.9;AT1G43170.8;AT1G43170.7;AT1G43170.6;AT1G43170.5;AT1G43170.3;AT1G43170.2;AT1G43170.1;AT1G43170.4	185	36	26	68.1	54	44.559	0	323.31
AT4G29480.1	no symbol available | no full name available | chr4:14486265-14487257 REVERSE LENGTH=122		0.226113	0.215278	0.952079	0.0822034	0.319586	0.232186	0.0559164	0.440675	0.347658	0.251089	0.0494189	0.234633	0.19359		0.0960467	0.122499	0.109893	0	0.171114	0.172858	0	0	0.105908	0.14437		AT4G29480.1	AT4G29480.1	36	9	9	47.5	47.5	13.94	0	101.84
AT1G67950.4	BPL2 | BPA1-Like 2 | chr1:25478884-25479778 REVERSE LENGTH=219;AT1G67950.1 | Symbols: BPL2 | BPA1-Like 2 | chr1:25478884-25480420 REVERSE LENGTH=278;AT1G67950.3 | Symbols: BPL2 | BPA1-Like 2 | chr1:25478884-25480420 REVERSE LENGTH=27		0.00531878	0.213952	40.2258	0	0	0	0.0141974	0.0123965	0.195934	0.328003	0.107753	0.263375	0.174697		0	0	0	0	0	0.196889	0.178533	0.0516987	0.12656	0.077641		AT1G67950.4;AT1G67950.1;AT1G67950.3;AT1G67950.2	AT1G67950.4;AT1G67950.1;AT1G67950.3;AT1G67950.2	21	9	9	44.7	44.7	23.395	0	26.633
AT3G17240.1	mtLPD2 | lipoamide dehydrogenase 2 | chr3:5890278-5892166 REVERSE LENGTH=507;AT3G17240.3 | Symbols: mtLPD2 | lipoamide dehydrogenase 2 | chr3:5890278-5892166 REVERSE LENGTH=507		0.654487	0.213938	0.326879	0.510884	0.581443	0.842365	0.82434	0.513402	0.0675704	0.220368	0.409869	0.176775	0.195107		0.591473	0.610192	0.627739	0.704034	0.467582	0.151053	0.281119	0.338665	0.244438	0.240547		AT3G17240.1;AT3G17240.3;AT3G17240.2	AT3G17240.1;AT3G17240.3	229	36	25	65.9	53.1	53.985	0	323.31
AT4G31300.3	PBA1 | | chr4:15188927-15190935 FORWARD LENGTH=233;AT4G31300.1 | Symbols: PBA1 | | chr4:15188927-15190935 FORWARD LENGTH=233;AT4G31300.2 | Symbols: PBA1 | | chr4:15188927-15190935 FORWARD LENGTH=234		0.661832	0.212972	0.321791	0.731539	0.605256	0.625128	0.798882	0.548355	0.143553	0.14112	0.308012	0.228628	0.243546		0.410351	0.429373	0.307505	0.607948	0.331585	0.173855	0.172864	0.208707	0.207023	0.251657		AT4G31300.3;AT4G31300.1;AT4G31300.2	AT4G31300.3;AT4G31300.1;AT4G31300.2	55	8	8	36.1	36.1	25.151	0	125.52
AT5G63560.1	FACT | FATTY ALCOHOL:CAFFEOYL-CoA CAFFEOYL TRANSFERASE | chr5:25449517-25451234 FORWARD LENGTH=426		0.339212	0.212955	0.627795	0.465797	0.405183	0.155144	0.265176	0.404759	0.019615	0.109432	0.25325	0.325291	0.357189		0.450779	0.268361	0.234703	0.415169	0.34282	0.0381529	0.219203	0.23085	0.337631	0.379213		AT5G63560.1;AT3G48720.1	AT5G63560.1	136	23	21	50.9	46.7	47.112	0	311.43
AT1G14960.1	no symbol available | no full name available | chr1:5159334-5159992 REVERSE LENGTH=153		0.27664	0.212937	0.769727	0.33	0.030695	0.45257	0.52847	0.0414661	0	0.0713522	0.270986	0.394985	0.327364		0.190872	0	0.188001	0.179306	0	0	0.099806	0.227423	0.143603	0.176554		AT1G14960.1	AT1G14960.1	30	7	7	39.2	39.2	17.682	0	323.31
AT4G01480.2	PPa5, AtPPa5 | pyrophosphorylase 5 | chr4:626539-627758 FORWARD LENGTH=216;AT4G01480.1 | Symbols: PPa5, AtPPa5 | pyrophosphorylase 5 | chr4:626539-627758 FORWARD LENGTH=216		0.161244	0.212448	1.31755	0.134253	0.181618	0.0302186	0.143981	0.31615	0.160327	0.159292	0.0797952	0.273901	0.388924		0.537563	0.584531	0.504692	0.617081	0.352176	0	0.422126	0.822983	0.601983	0.934374		AT4G01480.2;AT4G01480.1	AT4G01480.2;AT4G01480.1	47	9	6	31.9	19	24.709	0	46.123
AT3G23990.1	HSP60, HSP60-3B | heat shock protein 60, HEAT SHOCK PROTEIN 60-3B | chr3:8669013-8672278 FORWARD LENGTH=577		1.0056	0.212184	0.211003	0.768358	0.835377	0.982284	1.06285	1.37913	0.258402	0.153874	0.307759	0.140514	0.200372		1.07882	1.05266	1.46099	1.29291	1.77737	0.512865	0.382273	0.397784	0.436622	0.465615		AT3G23990.1	AT3G23990.1	297	60	39	83.5	72.6	61.28	0	323.31
AT5G53650.1	no symbol available | no full name available | chr5:21791265-21792242 FORWARD LENGTH=72		0	0.212006	#DIV/0!	0	0	0	0	0	0.45278	0.337038	0	0	0.270212		0	0	0	0	0	0	0	0	0	0		AT5G53650.1	AT5G53650.1	3	3	3	40.3	40.3	8.0289	0	3.8194
AT2G27140.1	no symbol available | no full name available | chr2:11598496-11599264 REVERSE LENGTH=224		0.0184166	0.211987	11.5106	0.0289799	0	0.0272537	0.0358495	0	0.0676655	0.374682	0.0939438	0.387783	0.13586		0	0	0	0	0	0	0.37152	0.0816955	0.326898	0.169409		AT2G27140.1	AT2G27140.1	27	9	9	40.6	40.6	25.117	0	36.631
AT5G16880.4	TOL1 | TOM1-LIKE 1 | chr5:5549658-5551274 FORWARD LENGTH=407;AT5G16880.2 | Symbols: TOL1 | TOM1-LIKE 1 | chr5:5549658-5551274 FORWARD LENGTH=407;AT5G16880.1 | Symbols: TOL1 | TOM1-LIKE 1 | chr5:5549658-5551274 FORWARD LENGTH=407;AT5G		0.0762074	0.210539	2.7627	0.0499812	0.0641399	0.081004	0.106581	0.079331	0.150369	0.176286	0.21872	0.252096	0.255222		0.155573	0.116055	0.146373	0.177442	0.164691	0.286058	0.250628	0.224787	0.293836	0.292759		AT5G16880.4;AT5G16880.2;AT5G16880.1;AT5G16880.3	AT5G16880.4;AT5G16880.2;AT5G16880.1;AT5G16880.3	99	19	19	56.5	56.5	45.31	0	323.31
AT3G03530.1	AtNPC4, NPC4 | non-specific phospholipase C4 | chr3:842686-844970 REVERSE LENGTH=538		0.0786182	0.209541	2.6653	0.109511	0.0858315	0.0343165	0.0672265	0.0962053	0.190617	0.27436	0.0485276	0.169548	0.364653		0.183979	0.187636	0.0530574	0.169462	0.245126	0.48877	0.543415	0.135693	0.33578	0.466634		AT3G03530.1;AT3G03540.1;AT3G48610.1	AT3G03530.1	106	24	23	42.6	42.6	60.722	0	217.43
AT4G35100.2	PIP3A, SIMIP, PIP3, PIP2;7 | plasma membrane intrinsic protein 3, PLASMA MEMBRANE INTRINSIC PROTEIN 3A, PLASMA MEMBRANE INTRINSIC PROTEIN 2;7 | chr4:16708672-16709958 FORWARD LENGTH=280;AT4G35100.1 | Symbols: PIP3A, SIMIP, PIP3, PIP2		0.405539	0.208981	0.515316	0.431577	0.462728	0.3581	0.453619	0.32167	0.118579	0.340082	0.327175	0.00884285	0.250225		0.236157	0.377523	0.275279	0.421166	0.351656	0	0.392987	0.160414	0.0827511	0.315927		AT4G35100.2;AT4G35100.1	AT4G35100.2;AT4G35100.1	56	9	8	47.5	43.2	29.742	0	323.31
AT2G32920.1	PDIL2-3, PDI9, ATPDIL2-3, ATPDI9 | ARABIDOPSIS THALIANA PROTEIN DISULFIDE ISOMERASE 9, PDI-like 2-3, PROTEIN DISULFIDE ISOMERASE 9 | chr2:13962502-13965406 REVERSE LENGTH=440		0.185811	0.20853	1.12227	0.280975	0.268428	0.145357	0.0915956	0.142701	0.132948	0.228407	0.184514	0.292671	0.204109		0.411726	0.444106	0.431018	0.345246	0.397775	0.378775	0.603821	0.517884	0.627942	0.492982		AT2G32920.1	AT2G32920.1	143	27	27	59.3	59.3	47.754	0	323.31
AT3G27240.1	Cyc1-1 | | chr3:10056144-10058370 REVERSE LENGTH=307		0.332746	0.20841	0.626333	0.37151	0.331746	0.173361	0.389962	0.39715	0.473588	0.231995	0.0850038	0.126422	0.12504		1.92104	1.26025	2.41837	1.52444	2.00627	2.31382	1.57705	0.410261	0.524475	0.480525		AT3G27240.1	AT3G27240.1	48	8	4	34.5	18.2	33.65	0	139.06
AT5G58640.1	no symbol available | no full name available | chr5:23697996-23699505 FORWARD LENGTH=228;AT5G58640.2 | Symbols: no symbol available | no full name available | chr5:23697996-23699505 FORWARD LENGTH=227		0.044972	0.207511	4.61422	0.0476575	0.0332207	0.0411229	0.0502058	0.0526532	0.215978	0.194133	0.17311	0.211573	0.242761		0	0	0	0	0	0.215144	0.201274	0.179745	0.258995	0.289994		AT5G58640.1;AT5G58640.2;AT3G47300.1	AT5G58640.1;AT5G58640.2	35	8	8	39.5	39.5	24.998	0	100.06
AT1G67330.1	AGM2 | | chr1:25214118-25214993 FORWARD LENGTH=291		0.0149758	0.206636	13.798	0.00932943	0.0092148	0.01251	0.0438247	0	0.34015	0.31486	0.0999804	0.258433	0.0197574		0	0	0	0	0	0.300249	0.298909	0.188831	0.215676	0.202072		AT1G67330.1	AT1G67330.1	28	6	6	25.8	25.8	32.474	0	26.79
AT3G15730.1	PLD, PLDALPHA1 | phospholipase D alpha 1 | chr3:5330835-5333474 FORWARD LENGTH=810		0.446324	0.206133	0.461847	0.524545	0.474873	0.504456	0.103192	0.624554	0.135974	0.17144	0.334479	0.140902	0.247871		1.54458	1.39035	1.45295	1.10023	1.23538	0.336292	0.459038	1.17152	0.77034	0.90699		AT3G15730.1	AT3G15730.1	283	44	34	64.2	55.4	91.847	0	323.31
AT3G58610.3	no symbol available | no full name available | chr3:21671561-21674639 FORWARD LENGTH=591;AT3G58610.2 | Symbols: no symbol available | no full name available | chr3:21671561-21674639 FORWARD LENGTH=591;AT3G58610.1 | Symbols: no symbol		0.449304	0.205901	0.458267	0.470879	0.448925	0.477844	0.436312	0.412558	0.0937665	0.215487	0.370529	0.155782	0.193941		0.483618	0.578208	0.536046	0.528069	0.417865	0.0546044	0.203937	0.355202	0.187849	0.212593		AT3G58610.3;AT3G58610.2;AT3G58610.1	AT3G58610.3;AT3G58610.2;AT3G58610.1	132	23	23	31.1	31.1	63.812	0	323.31
AT1G18970.1	GLP4 | germin-like protein 4 | chr1:6554702-6555364 REVERSE LENGTH=220		0.326956	0.20507	0.62721	0.453846	0.483932	0.164957	0.344489	0.187555	0.175818	0.19526	0.141106	0.177409	0.335757		0.926414	0.653163	0.274793	0.820755	0.645799	0.731789	0.552419	0.351389	0.51843	0.739541		AT1G18970.1	AT1G18970.1	59	7	7	38.2	38.2	23.213	0	187.34
AT3G66654.5	CYP21-4 | Cyclophylin 21-4 | chr3:2088694-2090297 FORWARD LENGTH=236;AT3G66654.4 | Symbols: CYP21-4 | Cyclophylin 21-4 | chr3:2088694-2090297 FORWARD LENGTH=236;AT3G66654.3 | Symbols: CYP21-4 | Cyclophylin 21-4 | chr3:2088694-2090297		0.0477097	0.205061	4.2981	0.0421483	0.0750793	0.0381957	0.0499195	0.0332059	0.194205	0.272718	0.188962	0.0972793	0.272142		0.0417172	0.0508113	0.035858	0.0451444	0.0523936	0.234936	0.189703	0.0827341	0.145482	0.147285		AT3G66654.5;AT3G66654.4;AT3G66654.3;AT3G66654.2;AT3G66654.1	AT3G66654.5;AT3G66654.4;AT3G66654.3;AT3G66654.2;AT3G66654.1	48	10	10	50	50	26.427	0	29.253
AT5G20720.4	ATCPN21, CPN20, CPN21, CHCPN10, CPN10 | chaperonin 20, CHLOROPLAST CHAPERONIN 10 | chr5:7015015-7016354 FORWARD LENGTH=253;AT5G20720.3 | Symbols: ATCPN21, CPN20, CPN21, CHCPN10, CPN10 | chaperonin 20, CHLOROPLAST CHAPERONIN 10 | chr5		0.40535	0.204938	0.505583	0.466696	0.424943	0.346234	0.444798	0.344077	0.0356491	0.109535	0.251732	0.243608	0.384165		0.521349	0.528174	0.382963	0.764119	0.484814	0	0.342917	0.314431	0.334071	0.362177		AT5G20720.4;AT5G20720.3;AT5G20720.2;AT5G20720.1	AT5G20720.4;AT5G20720.3;AT5G20720.2;AT5G20720.1	102	15	15	62.1	62.1	26.802	0	323.31
AT4G13430.1	IIL1, ATLEUC1 | isopropyl malate isomerase large subunit 1 | chr4:7804194-7807789 REVERSE LENGTH=509		0.765287	0.203534	0.265958	0.793794	0.669327	0.662756	0.490297	1.21026	0.12663	0.143494	0.323397	0.183153	0.240996		0.654811	0.577955	0.693346	0.52756	0.791051	0.111705	0.150812	0.395622	0.217245	0.321974		AT4G13430.1	AT4G13430.1	215	30	30	65.2	65.2	55.013	0	323.31
AT2G45140.1	PVA12 | plant VAP homolog 12 | chr2:18611029-18612971 FORWARD LENGTH=239;AT2G45140.2 | Symbols: PVA12 | plant VAP homolog 12 | chr2:18611029-18612971 FORWARD LENGTH=222		0.0346378	0.202375	5.84261	0.0495747	0.0244415	0.0344109	0.0218945	0.0428672	0.332859	0.213113	0.0788479	0.258101	0.128953		0.103552	0.17108	0.205294	0.178781	0.184608	1.34059	0.598792	0.259337	0.496242	0.466099		AT2G45140.1;AT2G45140.2	AT2G45140.1;AT2G45140.2	81	15	14	62.3	57.3	26.442	0	259.04
AT3G28710.1	VHA-d1 | | chr3:10773144-10775594 REVERSE LENGTH=351		0.029194	0.201203	6.89194	0.0491634	0.0219342	0.0417067	0.00973062	0.0234349	0.156119	0.207488	0.30539	0.16675	0.170268		0.0556224	0.021413	0.100588	0.0661312	0.0780156	0.188257	0.271658	0.377258	0.240596	0.297976		AT3G28710.1	AT3G28710.1	94	13	3	40.7	9.1	40.791	0	182.14
AT3G51890.1	CLC3 | clathrin light chain 3 | chr3:19249686-19250890 REVERSE LENGTH=258		0.355084	0.200862	0.565676	0.315186	0.375166	0.298472	0.385526	0.40107	0.22327	0.17905	0.145973	0.258899	0.19712		0.473618	0.555006	0.449036	0.625958	0.550344	0.473202	0.448622	0.276489	0.500014	0.332306		AT3G51890.1	AT3G51890.1	47	6	5	31.8	28.7	29.183	0	67.081
AT1G23190.1	PGM3 | phosphoglucomutase 3 | chr1:8219946-8224186 FORWARD LENGTH=583		0.334449	0.200707	0.600111	0.25895	0.399026	0.388598	0.280755	0.344918	0.0603365	0.127381	0.446876	0.20852	0.16042		0.520671	0.484598	0.539593	0.497321	0.503725	0.0814358	0.15469	0.469011	0.322686	0.268657		AT1G23190.1	AT1G23190.1	256	47	35	72.9	52.3	63.17	0	323.31
AT3G02420.1	no symbol available | no full name available | chr3:496179-498772 REVERSE LENGTH=348;AT3G02420.2 | Symbols: no symbol available | no full name available | chr3:496179-498209 REVERSE LENGTH=281		0.0147949	0.200406	13.5456	0.0372595	0.0367152	0	0	0	0.183498	0.249687	0.151213	0.213565	0.204068		0.0837826	0	0	0	0	0	0.542064	0.280953	0.432022	0.378245		AT3G02420.1;AT3G02420.2	AT3G02420.1;AT3G02420.2	20	6	6	30.5	30.5	39.611	0	76.712
AT1G25520.1	PML4 | photosynthesis-affected mutant 71 like 4 | chr1:8962324-8964173 FORWARD LENGTH=230		0	0.200355	#DIV/0!	0	0	0	0	0	0.218616	0.254728	0.123165	0.152627	0.252641		0	0	0	0	0	0	0.146694	0.15375	0.194881	0.234138		AT1G25520.1	AT1G25520.1	9	3	2	13.5	9.6	24.808	0	15.239
AT5G58290.1	RPT3 | regulatory particle triple-A ATPase 3 | chr5:23569155-23571116 FORWARD LENGTH=408		0.245302	0.200329	0.816662	0.178607	0.258126	0.325225	0.139503	0.325047	0.231008	0.132439	0.264387	0.169989	0.20382		0.253085	0.350477	0.406575	0.393044	0.490072	0.322878	0.176416	0.278141	0.262308	0.231391		AT5G58290.1	AT5G58290.1	198	29	27	70.6	69.4	45.751	0	321.17
AT2G28000.1	ARC2, CH-CPN60A, SLP, CPN60A, Cpn60alpha1, CPNA1 | SCHLEPPERLESS, chaperonin-60alpha1, CHLOROPLAST CHAPERONIN 60ALPHA, ACCUMULATION AND REPLICATION OF CHLOROPLASTS 2, chaperonin-60alpha | chr2:11926603-11929184 FORWARD LENGTH=586		0.710947	0.199599	0.280751	0.627255	0.658794	0.908193	0.558287	0.802208	0.114181	0.34843	0.225553	0.136973	0.17286		0.763149	0.761916	0.841464	0.780013	0.840908	0.154257	0.36494	0.267632	0.199903	0.175811		AT2G28000.1	AT2G28000.1	273	43	43	64.2	64.2	62.071	0	323.31
AT5G10860.1	CBSX3 | CBS domain containing protein 3 | chr5:3429173-3430142 REVERSE LENGTH=206		0.233205	0.198543	0.851369	0.297968	0.183338	0.302752	0.146599	0.235366	0.0670314	0.0588728	0.0978778	0.433322	0.335612		0.456868	0.36158	0.476661	0.341091	0.369108	0.154344	0.186336	0.196792	0.455215	0.500411		AT5G10860.1	AT5G10860.1	140	16	16	70.9	70.9	22.729	0	244.51
AT3G12780.1	PGKp1, PGK1 | phosphoglycerate kinase 1 | chr3:4061127-4063140 REVERSE LENGTH=481		0.34721	0.198064	0.570444	0.329521	0.315809	0.431388	0.333295	0.326037	0.237594	0.27258	0.24083	0.09622	0.143096		0.823969	0.849808	0.869434	0.845389	0.800087	0.868167	0.76715	0.543067	0.362621	0.375619		AT3G12780.1	AT3G12780.1	149	29	19	61.7	41	50.111	0	323.31
AT2G20420.1	no symbol available | no full name available | chr2:8805574-8807858 FORWARD LENGTH=421		0.637615	0.197947	0.310449	0.635023	0.373923	1.0373	0.62852	0.513307	0.0818926	0.220494	0.382822	0.095256	0.209271		0.609491	0.489282	0.746671	0.676441	0.628807	0.108016	0.202884	0.385623	0.249866	0.320557		AT2G20420.1	AT2G20420.1	212	39	39	75.5	75.5	45.345	0	323.31
AT3G48890.1	MSBP2, MAPR3, ATMAPR3, ATMP2 | ARABIDOPSIS THALIANA MEMBRANE-ASSOCIATED PROGESTERONE BINDING PROTEIN 3, membrane-associated progesterone binding protein 3, MEMBRANE STEROID BINDING PROTEIN 2 | chr3:18129669-18131353 FORWARD LENGTH=23		0.0984447	0.197758	2.00883	0.124013	0.101769	0.0722447	0.110589	0.0836076	0.237608	0.44227	0.00683711	0.0116184	0.290457		0.165147	0.210969	0.12402	0.216805	0.150816	0	0.5879	0.248107	0	0.65675		AT3G48890.1	AT3G48890.1	27	6	4	36.5	28.3	25.382	0	165.28
AT2G02130.1	PDF2.3, LCR68 | low-molecular-weight cysteine-rich 68 | chr2:540071-540407 FORWARD LENGTH=77		0	0.197683	#DIV/0!	0	0	0	0	0	0	0	0	0.393234	0.595181		0	0	0	0	0	0	0	0	0	0		AT2G02130.1	AT2G02130.1	3	2	2	31.2	31.2	8.544	0	13.358
AT5G38470.2	RAD23D | RADIATION SENSITIVE23D | chr5:15404720-15407251 FORWARD LENGTH=332;AT5G38470.1 | Symbols: RAD23D | RADIATION SENSITIVE23D | chr5:15404720-15407500 FORWARD LENGTH=378		0.33798	0.197506	0.584372	0.357957	0.319371	0.277195	0.386377	0.349	0.108446	0.101335	0.194439	0.230179	0.353132		0.417565	0.535238	0.435842	0.452796	0.51404	0.307755	0.226895	0.208127	0.270609	0.421628		AT5G38470.2;AT5G38470.1	AT5G38470.2;AT5G38470.1	43	6	4	26.8	21.7	34.712	0	70.637
AT3G17020.1	no symbol available | no full name available | chr3:5802728-5804063 REVERSE LENGTH=163;AT3G17020.2 | Symbols: no symbol available | no full name available | chr3:5803231-5804063 REVERSE LENGTH=116		0.276547	0.197119	0.712786	0.577947	0.0605701	0.0930933	0.262288	0.388836	0.116715	0.0804272	0.43724	0.154958	0.196253		0.567616	0.504113	0.541053	0.413014	0.595203	0.307355	0.596387	0.883982	0.743658	0.718066		AT3G17020.1;AT3G17020.2	AT3G17020.1;AT3G17020.2	103	10	10	52.8	52.8	17.775	0	196.07
AT5G66510.1	GAMMA CA3 | gamma carbonic anhydrase 3 | chr5:26550016-26551496 REVERSE LENGTH=258;AT5G66510.2 | Symbols: GAMMA CA3 | gamma carbonic anhydrase 3 | chr5:26550016-26551496 REVERSE LENGTH=269		0.101456	0.196674	1.93851	0.0980003	0.105836	0.150561	0.116266	0.0366171	0.151637	0.186128	0.0516227	0.286799	0.307181		0.0600205	0.0831328	0.146515	0.111877	0.124906	0.129493	0.183546	0.080562	0.235591	0.250413		AT5G66510.1;AT5G66510.2	AT5G66510.1;AT5G66510.2	47	16	12	66.7	51.9	27.837	0	38.108
AT3G47370.3	no symbol available | no full name available | chr3:17453671-17454437 REVERSE LENGTH=122;AT3G47370.2 | Symbols: no symbol available | no full name available | chr3:17453671-17454437 REVERSE LENGTH=122;AT3G47370.1 | Symbols: no symbol		0.673303	0.196367	0.291648	0.530173	0.840843	0.989366	0.45821	0.547921	0	0.262081	0.180148	0.256904	0.282703		0.457636	0.766736	0.704352	0.446976	0.522557	0	0.29072	0.164409	0.242781	0.307893		AT3G47370.3;AT3G47370.2;AT3G47370.1	AT3G47370.3;AT3G47370.2;AT3G47370.1	30	13	4	59.8	18.9	13.693	0	16.034
AT2G34560.1	AtCCP1, CCP1 | conserved in ciliated species and in the land plants 1 | chr2:14560266-14562695 FORWARD LENGTH=384;AT2G34560.2 | Symbols: AtCCP1, CCP1 | conserved in ciliated species and in the land plants 1 | chr2:14560266-14562695 F		0.0495341	0.196106	3.95901	0.0108505	0.0588736	0.0554044	0.045674	0.0768679	0.251413	0.206555	0.115228	0.230932	0.176401		0.0852255	0.124835	0.13784	0.116737	0.113385	0.427632	0.278237	0.169407	0.279473	0.236608		AT2G34560.1;AT2G34560.2	AT2G34560.1;AT2G34560.2	43	9	9	19.8	19.8	42.872	0	18.116
AT2G17850.3	no symbol available | no full name available | chr2:7760005-7760787 REVERSE LENGTH=188;AT2G17850.1 | Symbols: no symbol available | no full name available | chr2:7760005-7760787 REVERSE LENGTH=156;AT2G17850.2 | Symbols: no symbol ava		0.0897649	0.195645	2.17952	0.128361	0.0612334	0	0.152304	0.106926	0.240389	0.147013	0	0.296793	0.294029		0.0961289	0	0	0.128084	0.0989479	0.182723	0.221349	0	0.235538	0.23222		AT2G17850.3;AT2G17850.1;AT2G17850.2	AT2G17850.3;AT2G17850.1;AT2G17850.2	21	6	6	42.6	42.6	21.815	0	23.306
AT4G35830.1	ACO1 | aconitase 1 | chr4:16973007-16977949 REVERSE LENGTH=898;AT4G35830.2 | Symbols: ACO1 | aconitase 1 | chr4:16973007-16977278 REVERSE LENGTH=795		0.614053	0.194419	0.316615	0.724317	0.548832	0.869842	0.238133	0.689143	0.00680459	0.137984	0.560322	0.104189	0.162794		0.969146	0.858121	1.15314	0.47549	0.870974	0.153777	0.301453	0.802404	0.405217	0.481751		AT4G35830.1;AT4G35830.2	AT4G35830.1;AT4G35830.2	271	54	40	57.8	46.9	98.151	0	323.31
AT3G02530.1	CCT6-2 | Chaperonin containing T-complex polypeptide-1 subunit 6-2 | chr3:528806-532457 REVERSE LENGTH=535		0.249828	0.194014	0.776591	0.189776	0.17041	0.255777	0.272785	0.360393	0.278302	0.0348951	0.303727	0.164906	0.188242		0.262282	0.253003	0.364782	0.414699	0.559319	0.580777	0.197996	0.460698	0.335763	0.358394		AT3G02530.1	AT3G02530.1	114	24	4	42.6	7.9	58.949	0	243.46
AT5G48000.7	CYP708 A2, THAH, CYP708A2, THAH1 | THALIANOL HYDROXYLASE 1, cytochrome P450, family 708, subfamily A, polypeptide 2, CYTOCHROME P450, FAMILY 708, SUBFAMILY A, POLYPEPTIDE 2, THALIANOL HYDROXYLASE | chr5:19444313-19446970 REVERSE		0.0323205	0.193614	5.99043	0.0225687	0.0107638	0.106544	0	0.0217259	0.145311	0.240921	0.248478	0.190293	0.143065		0.225354	0.108373	0.374693	0	0.152871	0.176043	0.2132	0.255928	0.246976	0.202538		AT5G48000.7;AT5G48000.6;AT5G48000.5;AT5G48000.4;AT5G48000.3;AT5G48000.2;AT5G48000.1;AT1G55940.1;AT1G55940.2	AT5G48000.7;AT5G48000.6;AT5G48000.5;AT5G48000.4;AT5G48000.3;AT5G48000.2;AT5G48000.1	69	20	20	40.7	40.7	54.091	0	131.13
AT5G19780.1	TUA5 | tubulin alpha-5 | chr5:6687212-6688926 FORWARD LENGTH=450;AT5G19770.1 | Symbols: TUA3 | tubulin alpha-3 | chr5:6682761-6684474 REVERSE LENGTH=450		0.202582	0.193173	0.953554	0.282734	0.0358247	0.297386	0.0814668	0.315498	0.0712911	0.0655846	0.389801	0.134391	0.304796		0.611955	0.387807	0.872697	0.348146	0.769541	0.353014	0.341028	0.734042	0.454333	0.602656		AT5G19780.1;AT5G19770.1	AT5G19780.1;AT5G19770.1	135	35	11	62.4	26.4	49.654	0	323.31
AT5G47120.1	ATBI1, ATBI-1, BI-1, BI1 | ARABIDOPSIS BAX INHIBITOR 1, BAX inhibitor 1 | chr5:19136071-19137585 FORWARD LENGTH=247		0.0335431	0.193048	5.75523	0.0128586	0.0324131	0.0569938	0.0262313	0.0392186	0.188181	0.27416	0.114339	0.219666	0.168895		0.0670222	0.0433198	0.13708	0.0726394	0.14559	0	0.16213	0.0636595	0.127823	0.120165		AT5G47120.1	AT5G47120.1	30	5	5	23.5	23.5	27.483	0	16.899
AT2G24180.1	CYP71B6 | cytochrome p450 71b6 | chr2:10281890-10283589 FORWARD LENGTH=503		0.0361939	0.192405	5.31595	0.023585	0.0253043	0.0827351	0.0244563	0.0248889	0.0215561	0.218543	0.228934	0.260937	0.232056		0.0562599	0.0523315	0.109694	0.0702231	0.0561119	0.270424	0.37142	0.274046	0.300181	0.276743		AT2G24180.1	AT2G24180.1	101	24	24	47.3	47.3	57.008	0	105.45
AT3G05230.1	PUB63 | | chr3:1492304-1493452 FORWARD LENGTH=167		0.0498785	0.19126	3.83451	0.0507092	0.0326465	0.04989	0.0504947	0.0656523	0.180241	0.20548	0.168802	0.206782	0.194994		0.0356441	0.0632146	0.0336873	0	0.0371567	0.143167	0.148884	0.102505	0.152121	0.135522		AT3G05230.1	AT3G05230.1	26	3	3	16.2	16.2	19.019	0	43.137
AT2G36060.1	MMZ3, UEV1C | UBIQUITIN E2 VARIANT 1C, MMS ZWEI homologue 3 | chr2:15143012-15143998 REVERSE LENGTH=145;AT2G36060.2 | Symbols: MMZ3, UEV1C | UBIQUITIN E2 VARIANT 1C, MMS ZWEI homologue 3 | chr2:15143012-15143998 REVERSE LENGTH=146;AT		0.407891	0.190115	0.466094	0.306294	0.376364	0.333849	0.478458	0.54449	0.120196	0.233717	0.171136	0.240528	0.185		0.273603	0.308736	0.272665	0.308031	0.328407	0	0.106117	0.149689	0.147489	0.145227		AT2G36060.1;AT2G36060.2;AT2G36060.3	AT2G36060.1;AT2G36060.2;AT2G36060.3	68	13	8	87.6	42.8	16.481	0	46.625
AT4G22670.1	AtHip1, HIP1, TPR11 | HSP70-interacting protein 1, tetratricopeptide repeat 11 | chr4:11918236-11920671 FORWARD LENGTH=441		0.270842	0.187836	0.693527	0.243481	0.260628	0.448353	0.127321	0.274428	0.0146709	0.153239	0.292681	0.19086	0.287731		0.408172	0.329362	0.439672	0.269483	0.486054	0	0.28263	0.322761	0.227237	0.477069		AT4G22670.1	AT4G22670.1	91	16	16	41.7	41.7	46.621	0	323.31
AT1G09630.1	ATRABA2A, ATRAB-A2A, ATRAB11C, RAB-A2A, RAB11c | RAB GTPASE A2A, ARABIDOPSIS RAB GTPASE A2A, RAB GTPase 11C | chr1:3118350-3119571 REVERSE LENGTH=217		0.0287693	0.187712	6.52474	0.0479448	0.0368626	0	0.0487949	0.010244	0.111011	0.166891	0.151366	0.285247	0.224044		0.0288513	0.0296149	0	0.0402921	0	0.134888	0.132989	0.104983	0.196414	0.162663		AT1G09630.1	AT1G09630.1	44	16	9	71	48.8	24.108	0	175.73
AT5G43060.1	RD21B | esponsive to dehydration 21B | chr5:17269784-17272117 REVERSE LENGTH=463		0.252333	0.187681	0.743786	0.227006	0.268413	0.210863	0.415678	0.139703	0.00999023	0.244411	0.269648	0.199915	0.214443		0.972931	1.13965	1.08288	1.02129	1.06972	0.558946	0.826721	0.93702	0.859568	0.857526		AT5G43060.1	AT5G43060.1	135	16	15	43.2	43.2	51.203	0	207.58
AT1G03870.1	FLA9 | FASCICLIN-like arabinoogalactan 9 | chr1:982625-983368 REVERSE LENGTH=247		0.441843	0.187331	0.423976	0.616047	0.444074	0.593497	0.285656	0.269939	0.0477262	0.235943	0.211578	0.161852	0.279555		0.305656	0.239011	0.305134	0.242478	0.277271	0	0	0.134753	0	0.161371		AT1G03870.1	AT1G03870.1	33	4	3	21.9	18.2	26.115	0	209.5
AT2G32380.1	no symbol available | no full name available | chr2:13746792-13747730 REVERSE LENGTH=168		0	0.185969	#DIV/0!	0	0	0	0	0	0.181365	0.0770627	0.0488115	0.146353	0.476252		0	0	0	0	0	0	0	0	0	0		AT2G32380.1	AT2G32380.1	5	3	3	19	19	18.314	0	41.101
AT3G25860.1	LTA2, PLE2 | PLASTID E2 SUBUNIT OF PYRUVATE DECARBOXYLASE | chr3:9460632-9462585 FORWARD LENGTH=480		0.618099	0.185941	0.300827	0.545573	0.709799	0.597872	0.437524	0.799726	0.130125	0.0851649	0.226964	0.315252	0.172199		0.574777	0.784474	0.540911	0.573594	0.790052	0.198748	0.196396	0.191028	0.308323	0.224998		AT3G25860.1	AT3G25860.1	161	20	18	50	44.8	50.08	0	323.31
AT4G11260.1	EDM1, RPR1, ATSGT1B, SGT1B, ETA3 | ENHANCED DOWNY MILDEW 1, ENHANCER OF TIR1-1 AUXIN RESISTANCE 3 | chr4:6851515-6853719 REVERSE LENGTH=358		0.25064	0.185196	0.738893	0.230387	0.096685	0.162628	0.373171	0.390328	0.258748	0.205525	0.136034	0.171035	0.154638		0.271246	0.29689	0.365715	0.26911	0.316513	0.413641	0.27778	0.347435	0.211182	0.250948		AT4G11260.1	AT4G11260.1	52	11	11	30.2	30.2	39.762	0	65.408
AT4G29040.1	RPT2a | regulatory particle AAA-ATPase 2A | chr4:14312369-14314386 FORWARD LENGTH=443		0.31513	0.185054	0.58723	0.172343	0.3625	0.265896	0.395843	0.37907	0.103839	0.104173	0.254751	0.270311	0.192196		0.190122	0.260008	0.29731	0.267464	0.269494	0.164737	0.139399	0.24106	0.2109	0.25525		AT4G29040.1	AT4G29040.1	125	28	2	55.8	3.2	49.369	0	320.22
AT5G58060.1	ATYKT61, YKT61, ATGP1 | | chr5:23498277-23500128 FORWARD LENGTH=199;AT5G58060.2 | Symbols: ATYKT61, YKT61, ATGP1 | | chr5:23498277-23500128 FORWARD LENGTH=221		0.027938	0.184979	6.62104	0.0381497	0.0299181	0.00898499	0.0342478	0.0283896	0	0.19581	0.282773	0.139823	0.306489		0.0640615	0.0637239	0	0.116128	0.109529	0	0.105539	0.111684	0.0915082	0.162184		AT5G58060.1;AT5G58060.2;AT5G58180.2;AT5G58180.1	AT5G58060.1;AT5G58060.2	31	10	10	54.3	54.3	22.543	0	56.745
AT3G47833.1	SDH7A, SDH7 | succinate dehydrogenase 7, succinate dehydrogenase 7A | chr3:17648721-17649829 FORWARD LENGTH=93		0.114687	0.184617	1.60975	0.139296	0.15716	0.110053	0.166924	0	0.344661	0.249224	0.108391	0.0431195	0.177691		0	0	0	0	0	0	0	0	0	0		AT3G47833.1	AT3G47833.1	11	2	2	14	14	10.298	0	13.718
AT3G13870.1	GOM8, RHD3 | GOLGI MUTANT 8, ROOT HAIR DEFECTIVE 3 | chr3:4565762-4571109 REVERSE LENGTH=802;AT3G13870.2 | Symbols: GOM8, RHD3 | GOLGI MUTANT 8, ROOT HAIR DEFECTIVE 3 | chr3:4565762-4570261 REVERSE LENGTH=738		0.0119097	0.184605	15.5003	0.0140722	0.00643702	0.0250095	0.00568758	0.00834231	0.261313	0.224505	0.196464	0.120791	0.119951		0.0583348	0.0376587	0.0474756	0.0321318	0.0599821	0.488859	0.372712	0.449345	0.409499	0.371507		AT3G13870.1;AT3G13870.2	AT3G13870.1;AT3G13870.2	120	29	26	46.1	41.8	89.091	0	310.5
AT3G03960.1	CCT8 | Chaperonin containing T-complex polypeptide-1 subunit 8 | chr3:1024432-1027604 FORWARD LENGTH=549		0.187679	0.184466	0.982884	0.157657	0.108865	0.245626	0.178523	0.247722	0.121104	0.122432	0.329164	0.158364	0.191267		0.204515	0.202812	0.256369	0.261742	0.309156	0.223521	0.225822	0.425674	0.245989	0.255941		AT3G03960.1	AT3G03960.1	133	25	25	58.7	58.7	58.939	0	299.22
AT1G55020.1	ATLOX1, LOX1 | ARABIDOPSIS LIPOXYGENASE 1, lipoxygenase 1 | chr1:20525798-20530143 FORWARD LENGTH=859		0.0964972	0.184235	1.90923	0.131928	0.0912298	0.0994166	0.0674948	0.092417	0.154606	0.185024	0.216767	0.171632	0.193146		0.243139	0.198012	0.178773	0.218706	0.207343	0.958353	0.607638	0.398065	0.545588	0.495314		AT1G55020.1	AT1G55020.1	295	48	46	55.5	55.5	98.044	0	323.31
AT2G02510.1	no symbol available | no full name available | chr2:673338-673556 FORWARD LENGTH=72;AT1G14450.1 | Symbols: no symbol available | no full name available | chr1:4947337-4947558 REVERSE LENGTH=73		0.250911	0.183962	0.733177	0.257338	0.0947873	0.373318	0.392	0.137113	0.349733	0.241676	0	0.0706515	0.257751		0	0	0	0	0	0	0	0	0	0		AT2G02510.1;AT1G14450.1	AT2G02510.1;AT1G14450.1	3	2	2	18.1	18.1	8.0512	0.0011754	2.603
AT4G19880.1	no symbol available | no full name available | chr4:10784691-10786376 REVERSE LENGTH=356;AT4G19880.2 | Symbols: no symbol available | no full name available | chr4:10784691-10786376 REVERSE LENGTH=382;AT4G19880.3 | Symbols: no symbol		0.381368	0.183341	0.480745	0.158741	0.321981	0.491299	0.410107	0.524714	0.0697895	0.138619	0.31076	0.20184	0.195696		0.397869	0.383319	0.460163	0.443429	0.528953	0	0.176084	0.374305	0.228788	0.28609		AT4G19880.1;AT4G19880.2;AT4G19880.3;AT5G44990.3;AT5G44990.4;AT5G44990.2;AT5G44990.1	AT4G19880.1;AT4G19880.2;AT4G19880.3	109	18	16	48.9	48.9	40.575	0	246.43
AT1G54270.1	EIF4A-2 | eif4a-2 | chr1:20260495-20262018 FORWARD LENGTH=412		0.103972	0.182486	1.75515	0.0448667	0.0745005	0.172086	0.0936642	0.134743	0.281977	0.137646	0.140481	0.0976516	0.254675		0.162824	0.194963	0.265652	0.194149	0.222736	0.533741	0.308907	0.271779	0.240014	0.2963		AT1G54270.1	AT1G54270.1	54	32	0	74.8	0	46.762	0	187.06
AT1G15690.1	AtVHP1;1, AtAVP1, ATAVP3, AVP-3, AVP1, FUGU5, VHP1 | ARABIDOPSIS THALIANA V-PPASE 3, FUGU 5 | chr1:5399115-5402185 FORWARD LENGTH=770;AT1G15690.2 | Symbols: AtVHP1;1, AtAVP1, ATAVP3, AVP-3, AVP1, FUGU5, VHP1 | ARABIDOPSIS THALIANA V-		0.0289948	0.182319	6.28798	0.00975938	0.0551595	0.0231557	0.019901	0.0369983	0.164347	0.283383	0.175272	0.167525	0.121066		0.0869826	0.168785	0.215671	0.123498	0.210862	1.63351	1.269	0.564577	0.547086	0.609463		AT1G15690.1;AT1G15690.2	AT1G15690.1;AT1G15690.2	57	12	12	19.4	19.4	80.819	0	64.753
AT1G48440.1	no symbol available | no full name available | chr1:17907075-17908327 FORWARD LENGTH=129		0.0441287	0.182314	4.13141	0.0343094	0.0430132	0.0405736	0.071877	0.0308703	0.134965	0.185241	0.130353	0.203042	0.257968		0	0	0	0	0	0	0	0	0	0		AT1G48440.1	AT1G48440.1	12	2	2	14	14	14.978	0	10.523
AT1G30510.3	ATRFNR2, RFNR2 | root FNR 2 | chr1:10807150-10808292 REVERSE LENGTH=317;AT1G30510.1 | Symbols: ATRFNR2, RFNR2 | root FNR 2 | chr1:10807150-10808984 REVERSE LENGTH=381;AT1G30510.2 | Symbols: ATRFNR2, RFNR2 | root FNR 2 | chr1:10807150		0.457747	0.182153	0.397935	0.475501	0.418602	0.308402	0.517921	0.568307	0.188239	0.12654	0.17064	0.191629	0.233718		0.962985	0.812926	0.617139	0.917292	1.00783	0	0.2164	0.283993	0.226797	0.44039		AT1G30510.3;AT1G30510.1;AT1G30510.2	AT1G30510.3;AT1G30510.1;AT1G30510.2	124	22	17	60.3	49.2	35.671	0	220.43
AT5G56630.1	PFK7 | phosphofructokinase 7 | chr5:22924311-22926728 FORWARD LENGTH=485		0.111507	0.181656	1.6291	0.142422	0.121773	0.0840508	0.0851964	0.124093	0.239986	0.151488	0.19867	0.15401	0.164126		0.206818	0.231888	0.210706	0.282476	0.286127	0.258831	0.219998	0.264557	0.22937	0.291169		AT5G56630.1;AT5G61580.2;AT5G61580.1	AT5G56630.1	89	17	8	47.2	27.6	53.481	0	162.13
AT5G11540.1	GulLO3, AtGulLO3 | L -gulono-1,4-lactone ( L -GulL) oxidase 3 | chr5:3703002-3704981 REVERSE LENGTH=585		0.0169858	0.181319	10.6747	0.0170614	0.0112094	0.0170512	0.0302499	0.00935713	0.0266399	0.174719	0.51263	0.105159	0.0874456		0.0441886	0.0662061	0.036764	0.0486621	0.0384121	0.0675648	0.221528	0.912205	0.149417	0.152262		AT5G11540.1	AT5G11540.1	67	18	18	33.7	33.7	64.96	0	86.42
AT5G56350.1	no symbol available | no full name available | chr5:22820254-22822529 REVERSE LENGTH=498		0.270763	0.181037	0.668617	0.260552	0.205585	0.374356	0.213854	0.299467	0.17648	0.0836772	0.353553	0.087839	0.203634		0.288763	0.316385	0.461886	0.308227	0.411588	0.272755	0.173667	0.407116	0.293272	0.308083		AT5G56350.1;AT4G26390.1;AT3G25960.1;AT3G04050.1;AT3G55650.1	AT5G56350.1	79	21	16	44.6	36.7	54.411	0	127.12
AT5G14200.1	ATIMD1, IMD1 | isopropylmalate dehydrogenase 1, ARABIDOPSIS ISOPROPYLMALATE DEHYDROGENASE 1 | chr5:4576220-4578111 FORWARD LENGTH=409;AT5G14200.3 | Symbols: ATIMD1, IMD1 | isopropylmalate dehydrogenase 1, ARABIDOPSIS ISOPROPYLMALATE		0.764499	0.180672	0.236327	0.745414	0.659409	0.930147	0.555011	0.932512	0	0.115131	0.358127	0.282699	0.147401		0.453261	0.464284	0.518211	0.483995	0.563897	0	0.0916008	0.247317	0.17775	0.182583		AT5G14200.1;AT5G14200.3;AT5G14200.2	AT5G14200.1;AT5G14200.3;AT5G14200.2	181	27	15	63.6	42.3	44.161	0	252.4
AT3G61430.2	ATPIP1, PIP1A, PIP1, PIP1;1 | plasma membrane intrinsic protein 1A, PLASMA MEMBRANE INTRINSIC PROTEIN 1, ARABIDOPSIS THALIANA PLASMA MEMBRANE INTRINSIC PROTEIN 1, PLASMA MEMBRANE INTRINSIC PROTEIN 1;1 | chr3:22733657-22735113 FORWARD		0.100045	0.180565	1.80484	0.13869	0.0842977	0.106218	0.114807	0.0562108	0.127443	0.252474	0.195994	0.250478	0.0764365		0.219282	0.358653	0.371572	0.588331	0.27983	0.29694	0.511234	0.727082	0	0.270558		AT3G61430.2;AT3G61430.1	AT3G61430.2;AT3G61430.1	26	10	1	43.4	6.3	30.688	0	201.97
AT5G28060.1	RPS24B | | chr5:10069791-10070792 REVERSE LENGTH=133		0.867544	0.180318	0.207849	1.61595	0.165497	1.11792	0.350783	1.08757	0	0.236326	0.355451	0	0.309813		0.571116	0.43591	0.367802	0.215492	0.3425	0	0	0.169507	0	0.17531		AT5G28060.1	AT5G28060.1	29	16	6	60.2	27.1	15.419	0	59.108
AT1G79500.4	AtkdsA1, KDO8PS | 3-Deoxy-D-manno-octulosonate 8-phosphate synthase | chr1:29903604-29905989 FORWARD LENGTH=290;AT1G79500.3 | Symbols: AtkdsA1, KDO8PS | 3-Deoxy-D-manno-octulosonate 8-phosphate synthase | chr1:29903604-29905989 FORWA		0.304132	0.180308	0.592859	0.325671	0.227388	0.346895	0.290995	0.329713	0.0464553	0.0902632	0.367202	0.192682	0.204935		0.154014	0.11273	0.157283	0.146923	0.148057	0.041413	0.0816763	0.170266	0.099904	0.111286		AT1G79500.4;AT1G79500.3;AT1G79500.2;AT1G79500.1	AT1G79500.4;AT1G79500.3;AT1G79500.2;AT1G79500.1	86	15	7	61.4	36.6	31.656	0	168.12
AT4G24280.1	cpHsc70-1 | chloroplast heat shock protein 70-1 | chr4:12590094-12593437 FORWARD LENGTH=718		0.674463	0.179442	0.266051	0.602591	0.825919	0.430444	0.646034	0.867326	0.166999	0.174272	0.291777	0.15795	0.10621		0.734614	0.831738	0.768783	0.869396	0.926948	0.243508	0.280205	0.348331	0.274821	0.270022		AT4G24280.1	AT4G24280.1	210	36	12	44	16.6	76.507	0	323.31
AT1G66240.1	AtHMP14, ATX1, ATATX1 | HEAVY METAL ASSOCIATED PROTEIN 14, homolog of anti-oxidant 1 | chr1:24686445-24687327 REVERSE LENGTH=106;AT1G66240.2 | Symbols: AtHMP14, ATX1, ATATX1 | HEAVY METAL ASSOCIATED PROTEIN 14, homolog of anti-oxidan		0.279879	0.179339	0.640773	0.20202	0.2748	0.288856	0.274668	0.359051	0.126087	0.0224122	0.136467	0.268095	0.343634		0.0862594	0.135769	0.0963133	0.1676	0.154938	0	0	0.063851	0.131223	0.168665		AT1G66240.1;AT1G66240.2	AT1G66240.1;AT1G66240.2	39	5	5	42.5	42.5	11.43	0	42.57
AT1G54410.1	HIRD11, AtHIRD11 | dehydrin 11kDa | chr1:20310305-20310601 REVERSE LENGTH=98		0.203291	0.179146	0.881228	0.0792162	0.576714	0.311014	0	0.0495132	0.0968488	0.189544	0.0826228	0.223509	0.303206		0.240836	0.323001	0.254727	0	0.254701	0.290921	0.35534	0	0.54298	0.439751		AT1G54410.1	AT1G54410.1	15	4	4	35.7	35.7	10.796	0	145.82
AT4G20360.2	SVR11, RAB8D, ATRAB8D, ATRABE1B, RABE1b | RAB GTPase homolog E1B, SUPPRESSOR OF VARIEGATION11 | chr4:10990036-10991466 FORWARD LENGTH=476;AT4G20360.1 | Symbols: SVR11, RAB8D, ATRAB8D, ATRABE1B, RABE1b | RAB GTPase homolog E1B, SUPPRE		0.195161	0.178776	0.916042	0.146126	0.204388	0.261867	0.187452	0.175972	0.242666	0.257383	0.157962	0.10679	0.129077		0.16388	0.228181	0.285352	0.243124	0.250543	0.260519	0.379768	0.221764	0.150325	0.173133		AT4G20360.2;AT4G20360.1	AT4G20360.2;AT4G20360.1	113	18	17	46	42.9	51.63	0	157.66
AT3G44100.1	no symbol available | no full name available | chr3:15866162-15867273 REVERSE LENGTH=152		0.160231	0.178637	1.11487	0.126241	0.152621	0.180474	0.240864	0.100955	0	0.0229311	0.444219	0.0501798	0.375854		0	0.0712935	0.111838	0.126575	0.0846126	0	0	0.173724	0.150267	0.159226		AT3G44100.1	AT3G44100.1	22	5	5	28.3	28.3	16.07	0	11.187
AT2G04780.2	FLA7 | FASCICLIN-like arabinoogalactan 7 | chr2:1677488-1678252 FORWARD LENGTH=254;AT2G04780.1 | Symbols: FLA7 | FASCICLIN-like arabinoogalactan 7 | chr2:1677488-1678252 FORWARD LENGTH=254		0.463921	0.178462	0.384683	0.427228	0.928942	0.538165	0.0613483	0.36392	0.27346	0.0172733	0.193481	0.23532	0.172777		0.573795	0.577272	0.329719	0.467808	0.439335	0.242908	0.210656	0.201449	0	0.154199		AT2G04780.2;AT2G04780.1	AT2G04780.2;AT2G04780.1	30	4	4	14.2	14.2	26.845	0	296.34
AT4G35060.1	HIPP25, AtHMP39 | HEAVY METAL ASSOCIATED PROTEIN 39, heavy metal associated isoprenylated plant protein 25 | chr4:16685874-16686419 REVERSE LENGTH=153		0.284079	0.1781	0.626939	0.100688	0.409789	0.424825	0.166581	0.31851	0.234438	0.128589	0.131009	0.146249	0.250215		0.208443	0.300579	0.224873	0.25792	0.169977	0.281461	0.221727	0.157831	0.268511	0.177694		AT4G35060.1	AT4G35060.1	86	14	14	71.9	71.9	17.162	0	94.678
AT3G25780.1	AOC3 | allene oxide cyclase 3 | chr3:9409362-9410409 FORWARD LENGTH=258		0.0654952	0.177433	2.70909	0.0752606	0.0590317	0.0547277	0.033866	0.10459	0.225936	0.238037	0.0980984	0.184711	0.140381		0.315674	0.329304	0.194728	0.350498	0.23675	0.507802	0.588894	0.21412	0.435212	0.301673		AT3G25780.1;AT3G25770.1	AT3G25780.1	51	8	6	37.2	31.4	28.398	0	201.05
AT2G32520.1	no symbol available | no full name available | chr2:13805823-13807442 REVERSE LENGTH=239;AT2G32520.3 | Symbols: no symbol available | no full name available | chr2:13805823-13807105 REVERSE LENGTH=225;AT2G32520.4 | Symbols: no symbol		0.374656	0.177334	0.473325	0.321215	0.49623	0.21689	0.460067	0.37888	0.0492768	0.10486	0.267876	0.165447	0.299211		0.423226	0.285923	0.356979	0.407154	0.357174	0	0.146906	0.183014	0.144225	0.153762		AT2G32520.1;AT2G32520.3;AT2G32520.4;AT2G32520.2	AT2G32520.1;AT2G32520.3;AT2G32520.4;AT2G32520.2	41	9	9	42.7	42.7	25.921	0	166.64
AT1G69410.1	ATELF5A-3, ELF5A-3 | eukaryotic elongation factor 5A-3, EUKARYOTIC ELONGATION FACTOR 5A-3 | chr1:26089301-26090194 FORWARD LENGTH=158		0.163974	0.17669	1.07755	0.165787	0.299166	0.0136715	0.284908	0.0563383	0.185443	0.0873679	0.240541	0.318399	0.051701		0.136164	0.173345	0.174856	0.202244	0.204145	0.240377	0	0.168639	0.219923	0.287524		AT1G69410.1	AT1G69410.1	42	10	6	49.4	25.3	17.207	0	167.74
AT2G47610.1	no symbol available | no full name available | chr2:19529854-19531401 FORWARD LENGTH=257		1.73826	0.176348	0.101451	2.67627	1.90616	1.8263	0.811753	1.47082	0.0603423	0.198556	0.207601	0.186652	0.228587		2.00836	2.33859	1.64517	2.23664	1.70123	0.160762	0.473448	0.439311	0.432551	0.428642		AT2G47610.1	AT2G47610.1	201	25	6	55.3	19.1	29.129	0	175.82
AT4G11220.1	BTI2, RTNLB2, RTN2 | reticulon 2, VIRB2-interacting protein 2, Reticulan like protein B2 | chr4:6838176-6839578 REVERSE LENGTH=271		0.0512498	0.175611	3.42658	0.0890368	0.035252	0.0519721	0.0420759	0.0379124	0	0.0707743	0.340174	0.428359	0.0387499		0.0478153	0.0277649	0.0397333	0.0314851	0	0	0.0307456	0.177285	0.240772	0.24523		AT4G11220.1	AT4G11220.1	34	4	3	17	11.8	30.28	0	62.052
AT4G18430.1	RABA1e, AtRABA1e | RAB GTPase homolog A1E | chr4:10183903-10185223 REVERSE LENGTH=217		0.0512418	0.175	3.41518	0.0632405	0.0557184	0.0358352	0.0530327	0.048382	0.154548	0.070534	0.241264	0.339717	0.0689363		0.113002	0.125428	0.0681246	0	0.116326	0.347373	0.341068	0.218759	0.360894	0.201916		AT4G18430.1	AT4G18430.1	31	12	8	49.8	33.6	24.33	0	36.593
AT5G08300.1	no symbol available | no full name available | chr5:2667579-2669672 FORWARD LENGTH=347		0.58108	0.174438	0.300195	0.514333	0.436289	0.956617	0.389679	0.608482	0.227896	0.149073	0.214344	0.135136	0.145739		0.806148	0.776864	0.787916	0.895833	0.865697	0.17255	0.224629	0.327418	0.210654	0.231633		AT5G08300.1	AT5G08300.1	132	18	9	46.4	27.7	36.151	0	323.31
AT1G65970.1	TPX2, PRXIIC | thioredoxin-dependent peroxidase 2, PEROXIREDOXIN IIC | chr1:24557527-24558229 REVERSE LENGTH=162;AT1G60740.1 | Symbols: PRXIID | PEROXIREDOXIN IID | chr1:22361127-22361817 FORWARD LENGTH=162		0.15768	0.174209	1.10482	0.222736	0.148605	0.219329	0.131502	0.0662288	0	0.0766565	0.56542	0.107901	0.121066		0.129291	0.103316	0.201346	0	0.0769202	0	0	0.168811	0	0.0944101		AT1G65970.1;AT1G60740.1	AT1G65970.1;AT1G60740.1	29	11	8	80.2	58.6	17.414	0	213.97
AT1G48830.2	no symbol available | no full name available | chr1:18059854-18060935 REVERSE LENGTH=191;AT1G48830.1 | Symbols: no symbol available | no full name available | chr1:18059854-18060935 REVERSE LENGTH=191		0.416287	0.17368	0.417211	0.75373	0.21145	0.3962	0.593133	0.12692	0.0969598	0.313841	0.213079	0.0980039	0.146514		0.648026	0.536077	0.366809	0.496773	0.390958	0	0.258201	0.243819	0.21587	0.229058		AT1G48830.2;AT1G48830.1	AT1G48830.2;AT1G48830.1	84	15	14	51.3	46.1	21.922	0	173.47
AT1G31812.1	ACBP6, ACBP, AtACBP6 | acyl-CoA-binding protein 6, ACYL-COA-BINDING PROTEIN | chr1:11411132-11412099 REVERSE LENGTH=92		0.158795	0.173324	1.0915	0.137771	0.278515	0.128537	0.0214212	0.22773	0.168728	0	0.256523	0.165788	0.27558		0.0456886	0.092047	0.0708567	0.0723572	0.0469321	0	0	0.0796429	0.0935455	0.135702		AT1G31812.1	AT1G31812.1	33	7	7	71.7	71.7	10.386	0	19.061
AT3G13710.1	PRA1.F4 | prenylated RAB acceptor 1.F4 | chr3:4492992-4493558 REVERSE LENGTH=188		0.180267	0.173003	0.959701	0.086331	0.270716	0.119494	0.177819	0.246976	0	0.386464	0.16577	0.0639169	0.248862		0	0.110991	0	0	0.094382	0	0	0	0	0.103055		AT3G13710.1	AT3G13710.1	14	1	1	12.2	12.2	21.001	0	184.27
AT3G07390.1	AIR12 | Auxin-Induced in Root cultures 12 | chr3:2365452-2366273 FORWARD LENGTH=273		0.299649	0.172048	0.574166	0.615402	0.482872	0.0862319	0.172802	0.140937	0.193153	0.213038	0.0656376	0.177076	0.211336		0.33887	0.227595	0.122149	0.257234	0.219997	0.121729	0	0	0.156366	0.143518		AT3G07390.1;AT3G07390.2	AT3G07390.1	33	5	5	16.8	16.8	27.926	0	49.848
AT1G11090.1	MAGL1 | | chr1:3702655-3703629 FORWARD LENGTH=324		0.00426141	0.172	40.3623	0.0121619	0	0	0	0.00914513	0.0934884	0	0.0748542	0.363872	0.327787		0	0	0	0	0	0	0	0.0711565	0.18131	0.157405		AT1G11090.1	AT1G11090.1	18	6	6	20.7	20.7	36.561	0	13.162
AT4G14110.1	EMB143, COP9, CSN8, FUS7 | CONSTITUTIVE PHOTOMORPHOGENIC 9, FUSCA 7, EMBRYO DEFECTIVE 143, COP9 SIGNALOSOME SUBUNIT 8 | chr4:8133049-8134867 REVERSE LENGTH=197		0.213894	0.171815	0.803272	0.224612	0.205416	0.282876	0.11435	0.242215	0.340064	0.147723	0.122576	0.104654	0.144057		0.101743	0.0866044	0.111464	0.0639715	0.101681	0	0	0.0540519	0	0		AT4G14110.1	AT4G14110.1	26	2	2	11.7	11.7	22.546	0	10.847
AT2G16005.1	ROSY1 | InteractoR Of SYnaptotagmin1 | chr2:6959347-6960135 REVERSE LENGTH=160		0.0540434	0.171628	3.17574	0.0162787	0.0197448	0.165728	0.0554676	0.0129978	0.0558406	0.193532	0.38219	0.18949	0.0370868		0.0598187	0.0786465	0.142694	0.122517	0	0	0.176326	0.30097	0.097183	0.154133		AT2G16005.1	AT2G16005.1	27	6	6	56.2	56.2	17.228	0	34.983
AT3G26460.1	no symbol available | no full name available | chr3:9684053-9684607 REVERSE LENGTH=152		0.397706	0.171484	0.431182	0.65658	0.128705	0.0737036	0.571596	0.557944	0.134716	0.0871104	0.202322	0.334953	0.0983165		0.766113	0.465474	0.224589	1.052	0.919492	0.288434	0	0	0.271895	0.191982		AT3G26460.1	AT3G26460.1	60	13	6	70.4	46.7	17.773	0	149.02
AT4G31340.2	no symbol available | no full name available | chr4:15205662-15208895 FORWARD LENGTH=420;AT4G31340.1 | Symbols: no symbol available | no full name available | chr4:15205662-15208950 FORWARD LENGTH=437		0.0491496	0.171467	3.48867	0.0330831	0.0820545	0.0296615	0.0537033	0.0472454	0.092641	0.189092	0.115416	0.221089	0.239096		0.161419	0.229527	0.227447	0.18035	0.231132	0.283082	0.300877	0.162927	0.298154	0.284932		AT4G31340.2;AT4G31340.1	AT4G31340.2;AT4G31340.1	109	19	19	40.2	40.2	47.739	0	220.31
AT2G19480.3	NFA2, NFA02, NAP1;2 | NUCLEOSOME/CHROMATIN ASSEMBLY FACTOR GROUP A 02, nucleosome assembly protein 1;2, NUCLEOSOME/CHROMATIN ASSEMBLY FACTOR GROUP A 2 | chr2:8438601-8441040 FORWARD LENGTH=372;AT2G19480.2 | Symbols: NFA2, NFA02, NAP1		0.219349	0.171411	0.781456	0.259263	0.372556	0.0725752	0.116687	0.275663	0.129907	0.135152	0.118027	0.255264	0.218707		0.15413	0.1825	0.0994122	0.0984922	0.181539	0	0.125282	0.171733	0.183637	0.138936		AT2G19480.3;AT2G19480.2;AT2G19480.1	AT2G19480.3;AT2G19480.2;AT2G19480.1	71	15	12	41.7	36	42.846	0	90.005
AT4G23420.2	no symbol available | no full name available | chr4:12226288-12228562 FORWARD LENGTH=316;AT4G23420.1 | Symbols: no symbol available | no full name available | chr4:12226288-12228562 FORWARD LENGTH=316;AT4G23420.4 | Symbols: no symbol		0.00665667	0.171292	25.7323	0.00690888	0	0.00893306	0.0174414	0	0.179478	0.037978	0.243687	0.0457145	0.349601		0.0393887	0	0.0506942	0	0	0.227696	0.239855	0.2964	0.2066	0.134786		AT4G23420.2;AT4G23420.1;AT4G23420.4;AT4G23420.5;AT4G23420.3	AT4G23420.2;AT4G23420.1;AT4G23420.4;AT4G23420.5;AT4G23420.3	23	17	7	50	19.9	34.068	0	24.039
AT3G11940.2	ATRPS5A, RPS5A, AML1 | ARABIDOPSIS MINUTE-LIKE 1, ribosomal protein 5A, MEI2-like protein 1 | chr3:3778175-3779354 REVERSE LENGTH=207;AT3G11940.1 | Symbols: ATRPS5A, RPS5A, AML1 | ARABIDOPSIS MINUTE-LIKE 1, ribosomal protein 5A, MEI2		0.613413	0.170389	0.277772	0.574312	0.00498748	0.818601	0.765326	0.903839	0.0210301	0.15012	0.23537	0	0.445425		0.645883	0.435969	0.957478	0.667916	1.1095	0	0	0	0	0		AT3G11940.2;AT3G11940.1	AT3G11940.2;AT3G11940.1	19	19	3	60.4	22.2	22.921	0	323.31
AT5G12470.1	RER4 | RETICULATA-RELATED 4 | chr5:4044950-4047290 REVERSE LENGTH=386		0.0416248	0.170215	4.08928	0.0462104	0.0251953	0.0763317	0.0255747	0.0348118	0.0163483	0.288396	0.064815	0.218614	0.262903		0.0755149	0.0982564	0.119224	0.0718849	0.0873853	0.243152	0.174973	0.144963	0.389197	0.370557		AT5G12470.1	AT5G12470.1	51	10	10	31.3	31.3	41.323	0	121.02
AT4G31990.4	AAT3, ATAAT1, ASP5 | aspartate aminotransferase 5, ASPARTATE AMINOTRANSFERASE DEFICIENT 3 | chr4:15471074-15473521 REVERSE LENGTH=448;AT4G31990.2 | Symbols: AAT3, ATAAT1, ASP5 | aspartate aminotransferase 5, ASPARTATE AMINOTRANSFERAS		0.429961	0.169999	0.395381	0.503653	0.308731	0.470573	0.500665	0.366185	0.0361117	0.0923402	0.294326	0.19964	0.227575		0.462582	0.349345	0.506253	0.473295	0.383401	0.0621061	0.107482	0.311848	0.201154	0.220834		AT4G31990.4;AT4G31990.2;AT4G31990.1;AT4G31990.3	AT4G31990.4;AT4G31990.2;AT4G31990.1;AT4G31990.3	137	29	28	64.1	64.1	49.324	0	181.74
AT3G62360.2	no symbol available | no full name available | chr3:23073020-23080455 REVERSE LENGTH=1197;AT3G62360.1 | Symbols: no symbol available | no full name available | chr3:23073020-23080455 REVERSE LENGTH=1227		0.10565	0.169826	1.60745	0.0786172	0.102389	0.137247	0.0921863	0.11781	0.196237	0.178341	0.24676	0.12853	0.0992642		0.125159	0.17453	0.165003	0.1353	0.143117	0.419482	0.41511	0.2302	0.223272	0.15186		AT3G62360.2;AT3G62360.1	AT3G62360.2;AT3G62360.1	208	40	40	36.4	36.4	129.47	0	212.47
AT1G55210.1	no symbol available | no full name available | chr1:20598057-20598620 REVERSE LENGTH=187;AT1G55210.2 | Symbols: no symbol available | no full name available | chr1:20598057-20598620 REVERSE LENGTH=187		0.0245588	0.169283	6.89297	0.0528102	0	0	0.0699838	0	0.113439	0.0766507	0.205522	0.278843	0.171961		0	0	0	0	0	0	0.103436	0.0801947	0.133068	0.100685		AT1G55210.1;AT1G55210.2;AT3G13660.1	AT1G55210.1;AT1G55210.2	14	4	4	17.6	17.6	20.618	0	11.961
AT3G20050.1	ATTCP-1, TCP-1, CCT1 | Chaperonin containing T-complex polypeptide-1 subunit 1, T-complex protein 1 alpha subunit | chr3:6998544-7002266 REVERSE LENGTH=545		0.140735	0.168877	1.19996	0.119518	0.136833	0.20696	0.135366	0.105	0.112282	0.121665	0.261621	0.175419	0.173396		0.152644	0.133997	0.178315	0.181044	0.155859	0.116417	0.101979	0.245999	0.140847	0.130123		AT3G20050.1	AT3G20050.1	161	31	31	57.6	57.6	59.229	0	323.31
AT3G05530.1	RPT5A, ATS6A.2 | regulatory particle triple-A ATPase 5A | chr3:1603540-1605993 FORWARD LENGTH=424;AT1G09100.1 | Symbols: RPT5B | 26S proteasome AAA-ATPase subunit RPT5B | chr1:2936675-2939258 REVERSE LENGTH=423		0.256112	0.168744	0.658871	0.0957831	0.270332	0.246413	0.161342	0.506688	0.191885	0.0747854	0.19876	0.142881	0.235411		0.20139	0.290704	0.389448	0.323611	0.476258	0.26103	0.14947	0.229356	0.277781	0.225396		AT3G05530.1;AT1G09100.1	AT3G05530.1;AT1G09100.1	163	30	29	67	67	47.48	0	323.31
AT1G10670.4	ACLA-1 | ATP-citrate lyase A-1 | chr1:3535787-3538098 FORWARD LENGTH=423;AT1G10670.2 | Symbols: ACLA-1 | ATP-citrate lyase A-1 | chr1:3535787-3538098 FORWARD LENGTH=423;AT1G10670.1 | Symbols: ACLA-1 | ATP-citrate lyase A-1 | chr1:353		0.0578956	0.168728	2.91434	0.0243647	0.040202	0.185085	0.00993928	0.029887	0.188066	0.114032	0.174513	0.239065	0.127962		0.156887	0.15717	0.256997	0.107413	0.240728	0.245151	0.126022	0.212661	0.231449	0.176778		AT1G10670.4;AT1G10670.2;AT1G10670.1;AT1G10670.3	AT1G10670.4;AT1G10670.2;AT1G10670.1;AT1G10670.3	87	21	12	41.4	28.8	46.678	0	108.17
AT4G02580.1	no symbol available | no full name available | chr4:1134586-1136906 FORWARD LENGTH=255		0.14273	0.168276	1.17898	0.1357	0.073653	0.147969	0.0665714	0.289755	0.0958156	0.0951039	0.112836	0.253868	0.283756		0.175247	0.116549	0.173222	0.155397	0.174705	0.0832235	0.145483	0.143364	0.250817	0.247113		AT4G02580.1	AT4G02580.1	81	13	13	43.1	43.1	28.388	0	77.214
AT5G07460.1	MRSA2, ATMSRA2, PMSR2 | peptidemethionine sulfoxide reductase 2, ARABIDOPSIS THALIANA METHIONINE SULFOXIDE REDUCTASE 2 | chr5:2360844-2361885 REVERSE LENGTH=218		0.457748	0.168094	0.36722	0.505939	0.308716	0.25691	0.57028	0.646893	0	0.20905	0.352811	0.114586	0.164023		0.355816	0.241372	0.213705	0.410838	0.379003	0	0	0.235771	0.201948	0.203575		AT5G07460.1	AT5G07460.1	43	9	7	53.7	46.8	24.434	0	101.79
AT4G12420.2	SKU5 | | chr4:7349941-7352868 REVERSE LENGTH=587;AT4G12420.1 | Symbols: SKU5 | | chr4:7349941-7352868 REVERSE LENGTH=587		0.385188	0.168075	0.436346	0.446967	0.443214	0.355299	0.329478	0.35098	0.231441	0.359021	0.116264	0.105018	0.0286317		1.67567	1.56362	0.9319	1.10149	1.08781	0	0.916883	0.385922	0.314421	0.369054		AT4G12420.2;AT4G12420.1	AT4G12420.2;AT4G12420.1	83	14	14	29.6	29.6	65.637	0	176.44
AT5G66760.1	SDH1-1 | succinate dehydrogenase 1-1 | chr5:26653776-26657224 FORWARD LENGTH=634		0.478711	0.167766	0.350453	0.347882	0.415654	0.593166	0.413924	0.622927	0.0604518	0.178598	0.231212	0.144182	0.224385		0.311549	0.379533	0.578792	0.419285	0.551883	0.117383	0.216082	0.182803	0.150584	0.196733		AT5G66760.1;AT2G18450.1	AT5G66760.1	175	30	30	49.4	49.4	69.656	0	323.31
AT3G02520.2	GRF7, GF14 NU | general regulatory factor 7 | chr3:526800-527915 REVERSE LENGTH=265;AT3G02520.1 | Symbols: GRF7, GF14 NU | general regulatory factor 7 | chr3:526800-527915 REVERSE LENGTH=265		0.295838	0.16667	0.563383	0.27434	0.273479	0.241471	0.316092	0.373808	0.219278	0.161266	0.147087	0.141057	0.164663		0.567313	0.416689	0.474087	0.478704	0.503825	0	0	0.442035	0	0.308619		AT3G02520.2;AT3G02520.1	AT3G02520.2;AT3G02520.1	29	20	5	68.3	27.9	29.824	0	78.905
AT4G09720.1	RABG3A, ATRABG3A | RAB GTPase homolog G3A | chr4:6133101-6134959 FORWARD LENGTH=206;AT4G09720.6 | Symbols: RABG3A, ATRABG3A | RAB GTPase homolog G3A | chr4:6133405-6134959 FORWARD LENGTH=172;AT4G09720.5 | Symbols: RABG3A, ATRABG3A |		0.0484996	0.166033	3.42338	0.0588295	0.0394144	0.0649584	0.0512195	0.0280763	0.0176135	0.200645	0.203624	0.196739	0.211542		0.0692275	0.0521344	0.0560105	0.0555251	0.0435337	0	0.152402	0.12857	0.15119	0.148883		AT4G09720.1;AT4G09720.6;AT4G09720.5;AT4G09720.2;AT4G09720.4;AT4G09720.3	AT4G09720.1;AT4G09720.6;AT4G09720.5;AT4G09720.2;AT4G09720.4;AT4G09720.3	41	10	6	61.7	39.8	22.75	0	32.593
AT1G07750.1	no symbol available | no full name available | chr1:2404300-2405863 REVERSE LENGTH=356		0.533283	0.16559	0.310511	0.482116	0.373723	0.622705	0.64379	0.544083	0.162748	0.0860404	0.390669	0.122081	0.0664122		0.463582	0.427031	0.608079	0.610849	0.414507	0.145483	0.116558	0.412968	0.176076	0.238025		AT1G07750.1	AT1G07750.1	102	23	19	64.9	57	38.31	0	187.36
AT3G02360.2	PGD2 | 6-phosphogluconate dehydrogenase 2 | chr3:482498-483958 FORWARD LENGTH=486;AT3G02360.1 | Symbols: PGD2 | 6-phosphogluconate dehydrogenase 2 | chr3:482498-483958 FORWARD LENGTH=486		0.501177	0.165557	0.330337	0.473224	0.362715	0.625459	0.413176	0.631309	0.00813089	0.0258693	0.471572	0.141879	0.180334		0.576313	0.605606	0.662883	0.591192	0.70915	0.211116	0.219441	0.521363	0.255558	0.304472		AT3G02360.2;AT3G02360.1	AT3G02360.2;AT3G02360.1	177	32	28	60.7	60.7	53.577	0	323.31
AT3G23190.1	no symbol available | no full name available | chr3:8279445-8280663 FORWARD LENGTH=216		0.0149911	0.164819	10.9944	0.0136354	0.00838401	0.0325728	0.00672265	0.0136407	0.248329	0.226685	0.0828668	0.172292	0.0939217		0	0	0	0	0	0	0	0.0647684	0.111402	0.107782		AT3G23190.1	AT3G23190.1	18	3	3	13.4	13.4	24.495	0	8.9277
AT5G01600.1	FER1, ATFER1 | ferretin 1, ARABIDOPSIS THALIANA FERRETIN 1 | chr5:228149-229594 REVERSE LENGTH=255		1.18063	0.164599	0.139416	1.67663	1.08202	0.606936	1.44296	1.09461	0.0757639	0.157049	0.136288	0.238822	0.215073		2.06283	1.71433	0.707311	2.1269	1.4125	0.2176	0.299605	0.226298	0.372243	0.372233		AT5G01600.1	AT5G01600.1	95	13	13	42	42	28.178	0	155.53
AT1G17860.1	AtKTI5 | ARABIDOPSIS THALIANA KUNITZ TRYPSIN INHIBITOR 5 | chr1:6149343-6149933 FORWARD LENGTH=196		0.1476	0.164359	1.11354	0.179819	0.0796102	0.213192	0.0820548	0.183323	0	0.104299	0.334371	0.143543	0.239581		0.128494	0.178669	0.16144	0.150325	0.126867	0	0.134191	0.138579	0.192325	0.1597		AT1G17860.1	AT1G17860.1	64	15	15	67.9	67.9	22.081	0	119.49
AT5G47420.1	PAWH2 | Protein Associated With Hrd1-2 | chr5:19233013-19234838 FORWARD LENGTH=282		0.0236383	0.163942	6.93542	0.0188867	0.0186961	0.0353583	0.0111846	0.0340659	0.268806	0.0912416	0.175402	0.110821	0.173438		0	0	0.0302276	0	0.0284667	0.195468	0.0793686	0.119869	0.0740891	0.131146		AT5G47420.1	AT5G47420.1	26	6	6	30.5	30.5	30.571	0	51.33
AT5G19290.1	MAGL16 | | chr5:6494113-6495105 FORWARD LENGTH=330		0	0.163715	#DIV/0!	0	0	0	0	0	0.0841823	0.413196	0.0589411	0.012886	0.249368		0	0	0	0	0	0	0.269054	0.254821	0.417694	0.391047		AT5G19290.1	AT5G19290.1	22	7	7	21.8	21.8	36.662	0	22.921
AT1G73030.1	CHMP1A, VPS46.2 | CHARGED MULTIVESICULAR BODY PROTEIN/CHROMATIN MODIFYING PROTEIN1A | chr1:27473938-27474848 FORWARD LENGTH=203		0.032678	0.163486	5.00292	0	0.0673089	0	0.0520165	0.0440648	0.473372	0.187084	0	0.124567	0.032405		0	0	0	0	0	0	0	0	0	0		AT1G73030.1	AT1G73030.1	9	5	2	24.6	11.8	22.691	0	8.0117
AT4G13850.3	ATGRP2, GR-RBP2, RBGA5, GRP2 | GLYCINE-RICH RNA-BINDING PROTEIN 2, glycine-rich RNA-binding protein 2, glycine rich protein 2, RNA-binding glycine-rich protein A5 | chr4:8021314-8022065 FORWARD LENGTH=144;AT4G13850.2 | Symbols: ATGRP		0.189009	0.162786	0.86126	0.0289721	0.0811425	0.0502347	0.723851	0.0608455	0	0.170919	0.159809	0.16417	0.319032		0	0.459093	0	0	0.359213	0	0	0	0	0		AT4G13850.3;AT4G13850.2;AT4G13850.1;AT4G13850.4	AT4G13850.3;AT4G13850.2;AT4G13850.1;AT4G13850.4	10	2	2	14.6	14.6	14.691	0	5.7708
AT5G20970.1	no symbol available | no full name available | chr5:7123132-7124001 FORWARD LENGTH=249		0.0363776	0.162579	4.46919	0.0449498	0	0.0364222	0.0613354	0.0391806	0.210791	0.23885	0.0466727	0.224905	0.0916742		0	0	0	0	0	0.345619	0.333555	0	0.224858	0		AT5G20970.1	AT5G20970.1	15	5	5	25.3	25.3	28.131	0	8.2238
AT4G37910.2	mtHsc70-1 | mitochondrial heat shock protein 70-1 | chr4:17825368-17828099 REVERSE LENGTH=682;AT4G37910.1 | Symbols: mtHsc70-1 | mitochondrial heat shock protein 70-1 | chr4:17825368-17828099 REVERSE LENGTH=682		0.292175	0.161796	0.553762	0.342048	0.246764	0.287188	0.185366	0.39951	0.175673	0.0899656	0.129104	0.2345	0.179735		0.408994	0.421684	0.41	0.522053	0.506244	0.482396	0.304395	0.238741	0.263242	0.214615		AT4G37910.2;AT4G37910.1	AT4G37910.2;AT4G37910.1	184	40	34	51.2	46.5	73.074	0	237.58
AT2G19760.1	PFN1, PRF1 | profilin 1, PROFILIN 1 | chr2:8517074-8518067 REVERSE LENGTH=131		0.320232	0.161766	0.505152	0.302981	0.246319	0.296678	0.246554	0.508628	0.0202519	0.0580145	0.308934	0.298034	0.123595		0.113663	0.0808204	0.113693	0.102026	0.123397	0	0	0.152279	0.163913	0.157621		AT2G19760.1	AT2G19760.1	54	10	8	71	64.1	14.266	0	166.12
AT5G03460.1	no symbol available | no full name available | chr5:864391-865509 FORWARD LENGTH=89		0.0217028	0.160644	7.402	0.0147279	0	0.0319575	0.0214179	0.0404108	0.474596	0.0925233	0.0620091	0.0507559	0.123337		0	0	0	0	0	0	0.34729	0.189622	0.391294	0.391963		AT5G03460.1	AT5G03460.1	21	4	4	44.9	44.9	9.8105	0	59.764
AT1G27530.1	no symbol available | no full name available | chr1:9562761-9563887 REVERSE LENGTH=174		0.0786872	0.160529	2.04009	0.0543297	0.0891817	0.0407184	0.125928	0.083278	0.208298	0.145594	0.140387	0.109479	0.198886		0	0.0826352	0	0.145006	0.0688499	0.272778	0.138562	0.110353	0	0.168762		AT1G27530.1	AT1G27530.1	21	4	4	18.4	18.4	19.611	0	8.8753
AT4G10340.1	LHCB5 | light harvesting complex of photosystem II 5 | chr4:6408200-6409496 FORWARD LENGTH=280		0.00995113	0.160507	16.1296	0.0133775	0.0172345	0.00600421	0.00876442	0.00437501	0.410861	0.381777	0.00659286	0.00330654	0		0.0353816	0.0339393	0.0166122	0.0285866	0	1.00235	0.29708	0	0	0		AT4G10340.1	AT4G10340.1	30	9	9	38.2	38.2	30.156	0	134.67
AT3G63080.1	MEE42, GPXL5, GPX5, ATGPX5 | maternal effect embryo arrest 42, glutathione peroxidase 5 | chr3:23310161-23311200 FORWARD LENGTH=173		0.0865008	0.159687	1.84607	0.0219502	0.0192197	0.173345	0.155108	0.0628813	0.0262321	0.181963	0.251461	0.301579	0.0371993		0	0	0	0.143041	0	0	0.490145	0.287666	0.519787	0.433324		AT3G63080.1	AT3G63080.1	26	8	6	41.6	35.8	19.327	0	13.476
AT4G36750.1	no symbol available | no full name available | chr4:17324642-17326215 FORWARD LENGTH=273		0.0660791	0.157959	2.39045	0.0630949	0.0755384	0.0415163	0.0959572	0.0542889	0.0899925	0.124703	0.147682	0.23357	0.193848		0.0671347	0.0698729	0.079422	0.0846938	0.0586926	0	0.110053	0.112146	0.202917	0.157898		AT4G36750.1	AT4G36750.1	54	11	11	60.4	60.4	28.754	0	166.32
AT3G01930.3	no symbol available | no full name available | chr3:319806-321488 REVERSE LENGTH=436;AT3G01930.2 | Symbols: no symbol available | no full name available | chr3:319289-321488 REVERSE LENGTH=584;AT3G01930.1 | Symbols: no symbol availab		0.0106424	0.157447	14.7943	0.00661065	0.0129221	0	0	0.0336793	0.260131	0.211213	0.147803	0.107025	0.0610645		0	0	0	0	0	0	0	0.072058	0.0648544	0.0692064		AT3G01930.3;AT3G01930.2;AT3G01930.1;AT5G50630.1;AT5G50520.1	AT3G01930.3;AT3G01930.2;AT3G01930.1	19	5	3	10.1	6.4	47.564	0	5.6477
AT5G19990.1	RPT6A, ATSUG1 | regulatory particle triple-A ATPase 6A | chr5:6752144-6754918 FORWARD LENGTH=419;AT5G19990.3 | Symbols: RPT6A, ATSUG1 | regulatory particle triple-A ATPase 6A | chr5:6752144-6754918 FORWARD LENGTH=419;AT5G19990.2 | Sy		0.196171	0.157027	0.80046	0.187275	0.0541646	0.300549	0.168603	0.270264	0.0600397	0.113139	0.237124	0.197204	0.177629		0.430476	0.258155	0.522203	0.445467	0.548624	0.0985357	0.184977	0.404585	0.335798	0.345332		AT5G19990.1;AT5G19990.3;AT5G19990.2	AT5G19990.1;AT5G19990.3;AT5G19990.2	159	31	6	80.2	14.6	47.247	0	289.5
AT1G19360.1	RRA3 | reduced residual arabinose 3 | chr1:6690672-6692211 REVERSE LENGTH=428;AT1G19360.2 | Symbols: RRA3 | reduced residual arabinose 3 | chr1:6690672-6692211 REVERSE LENGTH=428		0.0723896	0.157007	2.16892	0.0547616	0.0695628	0.0409419	0.10671	0.0899715	0.155528	0.233574	0.097838	0.175244	0.122852		0.0752738	0.120405	0.0846166	0.115338	0.145768	0.287501	0.202784	0.140204	0.21758	0.156172		AT1G19360.1;AT1G19360.2;AT1G75110.1	AT1G19360.1;AT1G19360.2	53	15	15	32.5	32.5	48.251	0	74.883
AT4G15093.1	LigB, AtLigB | | chr4:8618454-8619472 FORWARD LENGTH=269		0.147926	0.156915	1.06076	0.0178529	0.190999	0.281727	0.234725	0.0143284	0.0711023	0.0721991	0.281074	0.00722359	0.352977		0.198318	0.219399	0.149318	0.201892	0.180022	0	0	0.152875	0.117131	0.174584		AT4G15093.1	AT4G15093.1	45	7	7	34.9	34.9	30.247	0	129.31
AT2G20630.1	PIA1 | PP2C induced by AVRRPM1 | chr2:8897826-8899648 REVERSE LENGTH=279;AT2G20630.2 | Symbols: PIA1 | PP2C induced by AVRRPM1 | chr2:8897335-8899648 REVERSE LENGTH=290		0.187998	0.156453	0.832209	0.201658	0.197709	0.196872	0.136609	0.20714	0.0453212	0.0694583	0.164249	0.255841	0.247397		0.373316	0.357307	0.296257	0.378581	0.354275	0.218509	0.31175	0.320775	0.533445	0.452882		AT2G20630.1;AT2G20630.2	AT2G20630.1;AT2G20630.2	99	22	17	72	54.1	30.496	0	113.82
AT1G04750.1	VAMP721, ATVAMP721, VAMP7B, AT VAMP7B | VESICLE-ASSOCIATED MEMBRANE PROTEIN 7B, vesicle-associated membrane protein 721 | chr1:1331857-1333426 REVERSE LENGTH=219;AT1G04750.4 | Symbols: VAMP721, ATVAMP721, VAMP7B, AT VAMP7B | VESICLE-		0.123267	0.156379	1.26862	0.116293	0.181603	0.198446	0.0710026	0.0489924	0.0657446	0.177042	0.18822	0.229027	0.121861		0.289996	0	0.367904	0.444742	0.380243	0.612001	0.578677	0.415323	0.573574	0.529315		AT1G04750.1;AT1G04750.4;AT1G04750.3;AT1G04750.2;AT2G33120.3;AT3G24890.5;AT3G24890.4;AT3G24890.3;AT3G24890.1;AT3G24890.2	AT1G04750.1;AT1G04750.4;AT1G04750.3;AT1G04750.2	56	8	1	32.9	4.1	24.765	0	101.88
AT3G55360.1	CER10, GLH6, ATTSC13, ECR, TSC13 | GLASSY HAIR 6, ECERIFERUM 10, ENOYL-COA REDUCTASE | chr3:20521186-20522856 REVERSE LENGTH=310		0.0263995	0.155941	5.90697	0.0239475	0.0258233	0.0358603	0	0.0463665	0.0137144	0.265256	0.160986	0.16501	0.174739		0	0	0	0	0	0	0.35528	0.26287	0.314491	0.28818		AT3G55360.1	AT3G55360.1	23	10	10	25.5	25.5	35.723	0	18.626
AT5G22500.1	FAR1 | fatty acid reductase 1 | chr5:7470541-7473916 FORWARD LENGTH=491;AT5G22500.2 | Symbols: FAR1 | fatty acid reductase 1 | chr5:7470541-7473082 FORWARD LENGTH=398		0.00106158	0.155065	146.07	0	0	0	0	0.0053079	0.0982091	0.0647434	0.0206914	0.299075	0.292604		0	0	0	0	0	0.11196	0.186833	0.0504281	0.443689	0.420522		AT5G22500.1;AT5G22500.2	AT5G22500.1;AT5G22500.2	59	23	21	47.3	44.4	55.48	0	128.6
AT5G63680.3	no symbol available | no full name available | chr5:25490507-25492530 FORWARD LENGTH=510;AT5G63680.2 | Symbols: no symbol available | no full name available | chr5:25490507-25492530 FORWARD LENGTH=510;AT5G63680.1 | Symbols: no symbol		0.311336	0.154291	0.495576	0.236446	0.23204	0.365134	0.26417	0.458891	0.201828	0.0463984	0.230055	0.170847	0.122325		0.384262	0.359453	0.493747	0.354359	0.588686	0.19243	0.122231	0.300794	0.351289	0.382806		AT5G63680.3;AT5G63680.2;AT5G63680.1	AT5G63680.3;AT5G63680.2;AT5G63680.1	151	28	16	62.2	43.7	55.017	0	323.31
AT1G30580.1	EngD-1 | | chr1:10831953-10835454 REVERSE LENGTH=394		0.214726	0.154129	0.717795	0.137341	0.226451	0.358509	0.198631	0.152697	0.0116374	0.144347	0.343953	0.161163	0.109545		0.239318	0.326357	0.45686	0.310774	0.245546	0.0868211	0.240073	0.437237	0.317716	0.161365		AT1G30580.1	AT1G30580.1	118	20	20	55.8	55.8	44.471	0	102.85
AT2G25800.1	no symbol available | no full name available | chr2:11006138-11009728 REVERSE LENGTH=987		0	0.154065	#DIV/0!	0	0	0	0	0	0.241513	0.272838	0.0697144	0.117567	0.0686906		0	0	0	0	0	0	0	0	0	0		AT2G25800.1	AT2G25800.1	4	3	3	4.1	4.1	109.96	0	4.3196
AT3G09840.1	ATCDC48, CDC48, AtCDC48A, CDC48A | cell division cycle 48 | chr3:3019494-3022832 FORWARD LENGTH=809;AT5G03340.1 | Symbols: AtCDC48C | cell division cycle 48C | chr5:810091-813133 REVERSE LENGTH=810		0.276485	0.153664	0.555777	0.136081	0.281494	0.316554	0.248256	0.400039	0.119891	0.161518	0.294832	0.0691025	0.122976		0.244264	0.351413	0.434079	0.332233	0.478617	0.102204	0.178674	0.315029	0.163483	0.165279		AT3G09840.1;AT5G03340.1	AT3G09840.1;AT5G03340.1	277	50	14	57	23.6	89.392	0	323.31
AT4G25970.1	PSD3 | phosphatidylserine decarboxylase 3 | chr4:13184240-13189139 FORWARD LENGTH=635		0.0168077	0.153558	9.13618	0.0127716	0.0142453	0.0239552	0.0199162	0.0131503	0.177691	0.167486	0.186955	0.145948	0.0897117		0.0346887	0.0428046	0.0668802	0.0760945	0.0519958	0.811804	0.43934	0.439557	0.425184	0.240409		AT4G25970.1;AT5G57190.2;AT5G57190.1	AT4G25970.1	49	12	12	17.5	17.5	70.352	0	41.341
AT2G38360.1	PRA1.B4 | prenylated RAB acceptor 1.B4 | chr2:16069840-16070502 REVERSE LENGTH=220		0.0556121	0.152449	2.7413	0.0412248	0.0453946	0.0936851	0.0452046	0.0525514	0.0660789	0.14057	0.143388	0.142101	0.270109		0.0468761	0.0679253	0.040015	0.0581061	0.0773879	0	0.115841	0.0575561	0.0966208	0.11399		AT2G38360.1	AT2G38360.1	38	5	5	35	35	23.67	0	39.974
AT5G11770.1	no symbol available | no full name available | chr5:3791148-3792929 REVERSE LENGTH=218		0.0881542	0.151963	1.72383	0.0634848	0.0357986	0.167286	0.0556094	0.118592	0.293951	0.0553315	0.03979	0.223442	0.147298		0.188658	0.182925	0.419263	0.206732	0.218598	0.406402	0.403323	0.131294	0.250624	0.527518		AT5G11770.1	AT5G11770.1	75	11	11	50	50	24.044	0	148.59
AT3G06050.1	PRXIIF, ATPRXIIF | peroxiredoxin IIF, PEROXIREDOXIN IIF | chr3:1826311-1827809 REVERSE LENGTH=201;AT3G06050.2 | Symbols: PRXIIF, ATPRXIIF | peroxiredoxin IIF, PEROXIREDOXIN IIF | chr3:1827077-1827809 REVERSE LENGTH=184		0.494114	0.15177	0.307157	0.474181	0.440819	0.524662	0.294658	0.736249	0.0511933	0.0895021	0.228121	0.154976	0.23506		1.00581	0.945741	0.961734	0.877294	1.19372	0	0.234707	0.316909	0.29537	0.298667		AT3G06050.1;AT3G06050.2	AT3G06050.1;AT3G06050.2	94	18	18	72.1	72.1	21.445	0	235.25
AT1G72175.2	no symbol available | no full name available | chr1:27158549-27159359 FORWARD LENGTH=151;AT1G72175.1 | Symbols: no symbol available | no full name available | chr1:27157978-27159359 FORWARD LENGTH=185		0	0.151573	#DIV/0!	0	0	0	0	0	0.222247	0.168201	0.0787719	0.26189	0.0267538		0	0	0	0	0	0	0.206382	0.204806	0.366815	0.229749		AT1G72175.2;AT1G72175.1	AT1G72175.2;AT1G72175.1	18	7	5	27.8	21.2	17.169	0	13.883
AT4G36250.1	ALDH3F1 | aldehyde dehydrogenase 3F1 | chr4:17151029-17153381 FORWARD LENGTH=484		0.00289874	0.151394	52.2274	0.0056456	0	0.00364977	0	0.00519831	0.298606	0.102439	0.0891439	0.105244	0.161535		0	0	0	0	0	0.448174	0.226557	0.211185	0.26259	0.181339		AT4G36250.1	AT4G36250.1	37	11	11	30	30	53.615	0	81.506
AT5G16390.2	CAC1-A, CAC1A, CAC1, BCCP1, BCCP, BCCP-1 | chloroplastic acetylcoenzyme A carboxylase 1, BIOTIN CARBOXYL CARRIER PROTEIN, BIOTIN CARBOXYL-CARRIER PROTEIN 1 | chr5:5361554-5363020 REVERSE LENGTH=254;AT5G16390.1 | Symbols: CAC1-A, CAC1		0.35807	0.151211	0.422294	0.530408	0.0895532	0.396168	0.377504	0.396716	0.120999	0.116779	0.157835	0.186539	0.173902		0.414922	0.24026	0.426336	0.34699	0.424082	0	0	0.136006	0.174661	0.175551		AT5G16390.2;AT5G16390.1	AT5G16390.2;AT5G16390.1	44	9	8	37.8	34.3	26.927	0	185.53
AT1G65270.3	no symbol available | no full name available | chr1:24241855-24244504 FORWARD LENGTH=292;AT1G65270.2 | Symbols: no symbol available | no full name available | chr1:24241855-24244504 FORWARD LENGTH=292;AT1G65270.1 | Symbols: no symbol		0.0895627	0.151125	1.68736	0.110616	0.168598	0.0266084	0.0282561	0.113735	0.264267	0.0434688	0.117799	0.121137	0.208951		0.0551759	0.100975	0.0787957	0.0941318	0.064344	0.254056	0.244665	0.168104	0.306948	0.338854		AT1G65270.3;AT1G65270.2;AT1G65270.1	AT1G65270.3;AT1G65270.2;AT1G65270.1	72	17	17	45.9	45.9	32.534	0	123.6
AT2G43750.2	OASB, CPACS1, ACS1, ATCS-B | O-acetylserine (thiol) lyase B, ARABIDOPSIS THALIANA CYSTEIN SYNTHASE-B, CHLOROPLAST O-ACETYLSERINE SULFHYDRYLASE 1, ARABIDOPSIS CYSTEINE SYNTHASE 1 | chr2:18129604-18132322 REVERSE LENGTH=392;AT2G43750.		0.454342	0.151038	0.332432	0.53202	0.420874	0.476601	0.401131	0.441082	0.087367	0.119708	0.253413	0.11542	0.179281		0.740631	0.571827	0.676301	0.645908	0.650097	0.115285	0.15087	0.372161	0.2109	0.313024		AT2G43750.2;AT2G43750.1	AT2G43750.2;AT2G43750.1	138	24	20	57.1	49	41.656	0	323.31
AT1G09640.1	no symbol available | no full name available | chr1:3120162-3122152 FORWARD LENGTH=414		0.155517	0.150962	0.970709	0.151041	0.103338	0.285205	0.0689856	0.169014	0.132909	0.128405	0.162563	0.0805815	0.250349		0.25771	0.264731	0.366708	0.182392	0.371007	0.257432	0.345302	0.182118	0.168405	0.210192		AT1G09640.1;AT1G09640.2	AT1G09640.1	137	27	18	53.1	31.9	46.66	0	323.31
AT1G49300.2	ATRABG3E, ATRAB7, RABG3E | ARABIDOPSIS RAB GTPASE HOMOLOG 7, RAB GTPase homolog G3E, ARABIDOPSIS RAB GTPASE HOMOLOG G3E | chr1:18234842-18236968 FORWARD LENGTH=206;AT1G49300.1 | Symbols: ATRABG3E, ATRAB7, RABG3E | ARABIDOPSIS RAB		0.0656054	0.150294	2.29088	0.101684	0.0729083	0.0472131	0.0293265	0.076895	0	0.186746	0.178696	0.198962	0.187065		0.111886	0.106326	0.110304	0.0967696	0.108178	0	0	0	0.122873	0		AT1G49300.2;AT1G49300.1	AT1G49300.2;AT1G49300.1	31	13	4	56.8	24.3	22.98	0	48.263
AT3G25230.1	FKBP62, ROF1, ATFKBP62 | rotamase FKBP 1, FK506 BINDING PROTEIN 62 | chr3:9188257-9191137 FORWARD LENGTH=551;AT3G25230.2 | Symbols: FKBP62, ROF1, ATFKBP62 | rotamase FKBP 1, FK506 BINDING PROTEIN 62 | chr3:9188257-9191175 FORWARD LEN		0.254453	0.150272	0.59057	0.282246	0.326726	0.163525	0.2156	0.284167	0.137523	0.15424	0.24497	0.0709949	0.143633		0.392012	0.487955	0.455988	0.541415	0.459486	0.108352	0.18503	0.435357	0.328519	0.404351		AT3G25230.1;AT3G25230.2	AT3G25230.1;AT3G25230.2	190	32	31	37.4	37.4	61.452	0	323.31
AT5G59970.2	no symbol available | no full name available | chr5:24146352-24146663 REVERSE LENGTH=103;AT5G59970.1 | Symbols: no symbol available | no full name available | chr5:24146352-24146663 REVERSE LENGTH=103;AT5G59690.1 | Symbols: no symbol		0.203728	0.149638	0.734499	0.189033	0.278853	0.223342	0.258857	0.0685535	0.0658887	0.235846	0.115626	0.263176	0.0676521		0.103029	0.198207	0.116614	0.21659	0.0927528	0	0.20678	0.0870907	0.184271	0.113308		AT5G59970.2;AT5G59970.1;AT5G59690.1;AT3G53730.1;AT3G46320.1;AT3G45930.1;AT2G28740.1;AT1G07820.2;AT1G07820.1;AT1G07660.1;AT1G07660.2	AT5G59970.2;AT5G59970.1;AT5G59690.1;AT3G53730.1;AT3G46320.1;AT3G45930.1;AT2G28740.1;AT1G07820.2;AT1G07820.1;AT1G07660.1;AT1G07660.2	69	11	11	60.2	60.2	11.409	0	76.125
AT5G02960.1	no symbol available | no full name available | chr5:693280-694396 REVERSE LENGTH=142;AT3G09680.1 | Symbols: no symbol available | no full name available | chr3:2969197-2970291 REVERSE LENGTH=142		0.792849	0.14952	0.188586	1.17739	0.845679	0.113254	1.0126	0.815324	0.136041	0.100872	0.279537	0.134183	0.0969692		0.657579	0.703744	0.300898	0.659038	0.534111	0	0.113076	0.1808	0.0962489	0.0549339		AT5G02960.1;AT3G09680.1	AT5G02960.1;AT3G09680.1	73	14	14	66.9	66.9	15.735	0	205.9
AT1G53580.1	GLX2-3, ETHE1, GLY3 | glyoxalase II 3, GLYOXALASE 2-3, ETHYLMALONIC ENCEPHALOPATHY PROTEIN1, ETHE1-LIKE | chr1:19991542-19993250 REVERSE LENGTH=294;AT1G53580.2 | Symbols: GLX2-3, ETHE1, GLY3 | glyoxalase II 3, GLYOXALASE 2-3, ETHYL		0.234383	0.149124	0.63624	0.380344	0.227894	0.239567	0.137543	0.186565	0.0976702	0.0678676	0.204003	0.149287	0.22679		0.923468	0.851779	0.76629	0.549705	0.85904	0	0.222164	0.420173	0.306666	0.444865		AT1G53580.1;AT1G53580.2	AT1G53580.1;AT1G53580.2	91	16	16	58.8	58.8	32.332	0	315.11
AT4G08770.1	Prx37 | peroxidase 37 | chr4:5598259-5600262 REVERSE LENGTH=346		0.128081	0.148135	1.15657	0.22897	0.0924305	0.154106	0.0545029	0.110395	0.133789	0.131776	0.102625	0.193306	0.179178		0.276174	0.16585	0.216239	0.218432	0.226235	0.161508	0.155078	0.119209	0.186597	0.213215		AT4G08770.1	AT4G08770.1	98	19	9	59.2	38.2	38.202	0	323.31
AT1G45145.1	TRX-h5, ATTRX5, LIV1, ATH5, TRX5 | thioredoxin H-type 5, THIOREDOXIN H-TYPE 5, LOCUS OF INSENSITIVITY TO VICTORIN 1 | chr1:17075264-17076256 REVERSE LENGTH=118		0.150153	0.147457	0.982049	0.183268	0.190247	0.103618	0.118763	0.154867	0	0	0.365756	0.183711	0.187819		0.0698382	0.111754	0.142265	0.120139	0.0913314	0	0	0.147696	0.0692109	0.0706542		AT1G45145.1	AT1G45145.1	37	11	11	66.9	66.9	13.122	0	323.31
AT2G44350.4	ATCS, CSY4 | CITRATE SYNTHASE 4 | chr2:18316673-18320524 FORWARD LENGTH=473;AT2G44350.1 | Symbols: ATCS, CSY4 | CITRATE SYNTHASE 4 | chr2:18316673-18320524 FORWARD LENGTH=473;AT2G44350.3 | Symbols: ATCS, CSY4 | CITRATE SYNTHASE 4 | c		0.38663	0.147315	0.381022	0.286223	0.232623	0.505762	0.414672	0.493871	0.0195934	0.0956074	0.291433	0.110717	0.219223		0.392548	0.381817	0.516792	0.364432	0.428061	0.134264	0.183343	0.369086	0.19867	0.212576		AT2G44350.4;AT2G44350.1;AT2G44350.3;AT2G44350.2;AT3G60100.1;AT3G60100.2;AT3G60100.3	AT2G44350.4;AT2G44350.1;AT2G44350.3;AT2G44350.2	135	23	23	53.1	53.1	52.654	0	201.98
AT3G08590.2	iPGAM2 | 2,3-biphosphoglycerate-independent phosphoglycerate mutase 2 | chr3:2608683-2611237 REVERSE LENGTH=560;AT3G08590.1 | Symbols: iPGAM2 | 2,3-biphosphoglycerate-independent phosphoglycerate mutase 2 | chr3:2608683-2611237 R		0.272468	0.146692	0.538381	0.322378	0.304018	0.296221	0.204929	0.234796	0.0112886	0.125401	0.271601	0.155386	0.169783		0.558581	0.41421	0.515312	0.560268	0.473519	0.0383261	0.192898	0.328701	0.305098	0.299687		AT3G08590.2;AT3G08590.1	AT3G08590.2;AT3G08590.1	155	41	29	79.1	56.4	60.763	0	323.31
AT3G18190.1	CCT4 | Chaperonin containing T-complex polypeptide-1 subunit 4 | chr3:6232226-6233836 FORWARD LENGTH=536		0.137659	0.146507	1.06427	0.0625525	0.137638	0.165414	0.123607	0.199084	0.14802	0.116126	0.187569	0.124446	0.156373		0.156998	0.187009	0.229251	0.203499	0.305638	0.20591	0.230036	0.412704	0.297855	0.309828		AT3G18190.1	AT3G18190.1	150	30	30	66.4	66.4	57.775	0	323.31
AT1G27130.1	GSTU13, ATGSTU13, GST12 | glutathione S-transferase tau 13, GLUTATHIONE S-TRANSFERASE 12 | chr1:9425582-9426597 FORWARD LENGTH=227		0.286574	0.146001	0.50947	0.432398	0.171638	0.285803	0.251795	0.291234	0.0258229	0.059342	0.245585	0.146271	0.252982		0.449243	0.315195	0.372646	0.329607	0.311675	0.0596322	0.0988778	0.28554	0.154569	0.203367		AT1G27130.1	AT1G27130.1	104	10	10	47.1	47.1	25.131	0	214.21
AT3G51800.3	ATG2, EBP1, ATEBP1, G2p | A. THALIANA ERBB-3 BINDING PROTEIN 1, ERBB-3 BINDING PROTEIN 1 | chr3:19211261-19213568 REVERSE LENGTH=385;AT3G51800.1 | Symbols: ATG2, EBP1, ATEBP1, G2p | A. THALIANA ERBB-3 BINDING PROTEIN 1, ERBB-3 BINDIN		0.445362	0.145752	0.327267	0.400004	0.571125	0.455859	0.406702	0.393122	0.0918182	0.10427	0.242692	0.132844	0.157137		0.570848	0.793197	0.700298	0.690767	0.692597	0.148878	0.207455	0.443001	0.250641	0.283895		AT3G51800.3;AT3G51800.1;AT3G51800.2	AT3G51800.3;AT3G51800.1;AT3G51800.2	125	28	28	50.9	50.9	42.295	0	161.43
AT1G12900.4	GAPA-2 | glyceraldehyde 3-phosphate dehydrogenase A subunit 2 | chr1:4392634-4393850 REVERSE LENGTH=350;AT1G12900.3 | Symbols: GAPA-2 | glyceraldehyde 3-phosphate dehydrogenase A subunit 2 | chr1:4392634-4393850 REVERSE LENGTH=350;AT		0.0177021	0.14538	8.2126	0.0114993	0.0426279	0.00550031	0.0288828	0	0.374936	0.306597	0.0221395	0.0107879	0.012439		0	0.0894789	0	0.079183	0	0.30258	0.386706	0.0555245	0	0.0273927		AT1G12900.4;AT1G12900.3;AT1G12900.1;AT1G12900.5;AT1G12900.2	AT1G12900.4;AT1G12900.3;AT1G12900.1;AT1G12900.5;AT1G12900.2	35	13	2	47.1	11.7	37.667	0	62.062
AT3G02780.2	IDI2, IPIAT1, IPP2 | isopentenyl pyrophosphate:dimethylallyl pyrophosphate isomerase 2, ATISOPENTENYL DIPHOSPHE ISOMERASE 2 | chr3:602578-604308 REVERSE LENGTH=237;AT3G02780.1 | Symbols: IDI2, IPIAT1, IPP2 | isopentenyl pyrophosphate		0.285438	0.145373	0.509298	0.324205	0.186854	0.345526	0.262675	0.30793	0.077852	0.0885123	0.326163	0.0937802	0.140557		0.45985	0.396745	0.40773	0.350812	0.341781	0	0	0.329843	0.192431	0.222718		AT3G02780.2;AT3G02780.1	AT3G02780.2;AT3G02780.1	69	15	9	57	43.9	27.55	0	296.22
AT2G24940.1	MAPR2, AtMAPR2 | membrane-associated progesterone binding protein 2 | chr2:10609447-10609749 FORWARD LENGTH=100		0.239774	0.145185	0.60551	0.361826	0.0464479	0.361814	0.428781	0	0	0	0.252021	0.0678349	0.406071		0.224193	0	0.252944	0	0	0	0	0	0	0.18654		AT2G24940.1	AT2G24940.1	14	7	7	64	64	11.031	0	145.66
AT3G12580.1	HSP70, ATHSP70, HSC70-4 | ARABIDOPSIS HEAT SHOCK PROTEIN 70, heat shock protein 70 | chr3:3991487-3993689 REVERSE LENGTH=650		0.0805656	0.145143	1.80155	0.0393203	0.105083	0.112584	0.0531565	0.0926842	0.13869	0.13613	0.237486	0.138225	0.0751853		0.198818	0.229293	0.264314	0.184613	0.208063	0.432185	0.369572	0.436622	0.29262	0.293363		AT3G12580.1	AT3G12580.1	134	53	19	64.3	28.6	71.101	0	211.13
AT1G18080.1	RACK1A_AT, AtRACK1, SAC53, ATARCA, RACK1A | RECEPTOR FOR ACTIVATED C KINASE 1 A, Suppressor of Acaulis 53 | chr1:6222325-6223901 FORWARD LENGTH=327		0.441357	0.14498	0.328487	0.492767	0.434263	0.518273	0.308276	0.453208	0.125702	0.166462	0.21279	0.0751278	0.14482		0.766917	0.607695	0.577819	0.689336	0.649038	0.188573	0.17145	0.379068	0.177609	0.206529		AT1G18080.1	AT1G18080.1	138	28	20	76.1	66.4	35.747	0	323.31
AT1G04970.1	LBR-1 | | chr1:1411216-1413431 FORWARD LENGTH=488;AT1G04970.3 | Symbols: LBR-1 | | chr1:1411885-1413431 FORWARD LENGTH=362;AT1G04970.2 | Symbols: LBR-1 | | chr1:1411885-1413431 FORWARD LENGTH=362		0.0419311	0.144747	3.45203	0.0630255	0.0624725	0.0451295	0.0087069	0.030321	0.034358	0.104373	0.143433	0.200101	0.241471		0.0514385	0.0619403	0.0588784	0.0424831	0.0935804	0	0	0.0886266	0.205419	0.290374		AT1G04970.1;AT1G04970.3;AT1G04970.2	AT1G04970.1;AT1G04970.3;AT1G04970.2	31	6	6	8.6	8.6	53.493	0	54.331
AT5G05780.1	ATHMOV34, RPN8A, AE3 | ASYMMETRIC LEAVES ENHANCER 3, RP non-ATPase subunit 8A | chr5:1735862-1738176 FORWARD LENGTH=308;AT5G05780.2 | Symbols: ATHMOV34, RPN8A, AE3 | ASYMMETRIC LEAVES ENHANCER 3, RP non-ATPase subunit 8A | chr5:17358		0.201562	0.144223	0.715527	0.164731	0.300609	0.182048	0.141102	0.21932	0.060753	0.0982567	0.129653	0.222645	0.209808		0.27696	0.260594	0.190669	0.20832	0.186321	0.140935	0.173178	0.180993	0.206124	0.2227		AT5G05780.1;AT5G05780.2	AT5G05780.1;AT5G05780.2	73	14	6	49.7	17.2	34.728	0	219.04
AT2G18040.1	PIN1AT | peptidylprolyl cis/trans isomerase, NIMA-interacting 1 | chr2:7842346-7843537 FORWARD LENGTH=119		0.156397	0.143826	0.919621	0.0432661	0.193978	0.222241	0.113218	0.209283	0	0	0.103065	0.156095	0.459971		0.114705	0	0.168295	0.256	0.148091	0	0	0.0989267	0.16313	0.260675		AT2G18040.1	AT2G18040.1	25	8	8	52.9	52.9	13.015	0	49.396
AT1G02950.3	GSTF4, ATGSTF4, GST31 | glutathione S-transferase F4, GLUTATHIONE S-TRANSFERASE 31 | chr1:665308-666420 REVERSE LENGTH=243;AT1G02950.1 | Symbols: GSTF4, ATGSTF4, GST31 | glutathione S-transferase F4, GLUTATHIONE S-TRANSFERASE 31 | ch		0.00454699	0.143661	31.5947	0.00718102	0.00957929	0	0.00597466	0	0.0991573	0.174112	0.0611558	0.229137	0.154742		0	0	0	0	0	0.139196	0.146099	0.0686874	0.146053	0.0974958		AT1G02950.3;AT1G02950.1;AT1G02950.2;AT1G02950.5;AT1G02950.4	AT1G02950.3;AT1G02950.1;AT1G02950.2;AT1G02950.5	36	10	10	48.1	48.1	28.531	0	22.703
ATCG00680.1	PSBB | photosystem II reaction center protein B | chrc:72371-73897 FORWARD LENGTH=508		0.00661303	0.143577	21.7112	0.0185398	0.00870521	0	0.00582016	0	0.541949	0.169449	0.00648656	0	0		0	0.0717131	0	0	0	0.368693	0.331964	0	0	0		ATCG00680.1	ATCG00680.1	21	11	11	25	25	56.036	0	79.921
AT5G43010.1	RPT4A | regulatory particle triple-A ATPase 4A | chr5:17248563-17251014 REVERSE LENGTH=399		0.137722	0.143147	1.03939	0.144748	0.118169	0.163683	0.112256	0.149754	0.0383928	0.0626836	0.192613	0.157998	0.264049		0.2253	0.223809	0.390077	0.267993	0.344699	0.142831	0.121754	0.273185	0.240032	0.378124		AT5G43010.1	AT5G43010.1	186	30	7	79.2	14.5	44.816	0	323.31
AT4G21960.1	PRXR1 | | chr4:11646613-11648312 REVERSE LENGTH=330		0.101182	0.142827	1.41158	0.120368	0.0917304	0.0522711	0.140048	0.101495	0.0315192	0.0931699	0.019415	0.257525	0.312508		0.21739	0.151349	0.0878696	0.217491	0.259599	0	0.129743	0.0443406	0.24294	0.297665		AT4G21960.1	AT4G21960.1	85	20	20	63.9	63.9	37.294	0	164.06
AT4G27450.1	HUP54 | HYPOXIA RESPONSE UNKNOWN PROTEIN 54 | chr4:13727665-13728683 REVERSE LENGTH=250		0.190601	0.142574	0.748023	0.24823	0.122501	0.095188	0.231347	0.255738	0	0.0446349	0.209626	0.192939	0.265669		0.463957	0.235752	0.261355	0.487307	0.457427	0	0.0782018	0.296822	0.364771	0.481855		AT4G27450.1	AT4G27450.1	79	12	12	57.6	57.6	27.622	0	229.21
AT5G57655.2	no symbol available | no full name available | chr5:23347030-23349805 FORWARD LENGTH=477;AT5G57655.1 | Symbols: no symbol available | no full name available | chr5:23347030-23348720 FORWARD LENGTH=287		0.209957	0.142507	0.678743	0.340035	0.189203	0.299762	0.0884721	0.132311	0.118817	0.0734865	0.333593	0.0954001	0.0912365		0.389958	0.39817	0.467136	0.294999	0.286107	0	0.146135	0.255348	0.158033	0.203177		AT5G57655.2;AT5G57655.1	AT5G57655.2;AT5G57655.1	126	27	27	54.7	54.7	53.719	0	181.27
AT3G53890.2	RPS21B, EVR1 | EVERSHED1 | chr3:19955582-19956049 REVERSE LENGTH=82;AT3G53890.1 | Symbols: RPS21B, EVR1 | EVERSHED1 | chr3:19955582-19956049 REVERSE LENGTH=82		0.877459	0.142506	0.162407	0.707891	0.877876	1.17472	0.644099	0.98271	0	0.184125	0.147584	0	0.38082		0.0908611	0.11216	0.129166	0.0825479	0.116024	0	0	0	0	0.0879278		AT3G53890.2;AT3G53890.1	AT3G53890.2;AT3G53890.1	28	3	2	37.8	19.5	9.0741	0	112.66
AT5G47520.1	RABA5a, AtRABA5a | RAB GTPase homolog A5A | chr5:19277596-19278366 REVERSE LENGTH=221		0.0443044	0.142016	3.20547	0.0496158	0.0458291	0.0405736	0.0664037	0.0191	0.135187	0.0595251	0.170606	0.0812928	0.263471		0	0	0.0503902	0.100197	0	0.206132	0	0.20456	0	0.287886		AT5G47520.1	AT5G47520.1	16	5	3	19.9	11.3	24.444	0	15.258
AT2G36100.1	CASP1 | Casparian strip membrane domain protein 1 | chr2:15159744-15160669 REVERSE LENGTH=206		0.155427	0.141997	0.913596	0.080595	0.249712	0.15216	0.153498	0.141168	0.126248	0.327173	0.0422452	0.0823211	0.131998		0.0422083	0.103568	0.0573704	0.071297	0.0581469	0.107781	0.140993	0.0307612	0.0695176	0.0555403		AT2G36100.1	AT2G36100.1	31	2	2	8.3	8.3	21.969	0	32.605
AT5G17820.1	PER57 | Peroxidase 57 | chr5:5888195-5890101 REVERSE LENGTH=313;AT5G17820.2 | Symbols: PER57 | Peroxidase 57 | chr5:5888195-5890260 REVERSE LENGTH=366		0.203724	0.141887	0.696468	0.375565	0.244737	0.243061	0.0822766	0.0729779	0.220791	0.251758	0.0349774	0.0455461	0.156362		0.224372	0.204783	0.177438	0.127175	0.0810902	0.188701	0.187161	0.0755675	0.130264	0.0996243		AT5G17820.1;AT5G17820.2	AT5G17820.1;AT5G17820.2	88	15	15	53.4	53.4	34.098	0	126.46
AT4G34450.1	gamma2-COP | gamma2 Coat Protein | chr4:16471956-16476795 FORWARD LENGTH=886		0.063898	0.141424	2.21327	0.0570843	0.0622851	0.0724493	0.0508429	0.0768286	0.0737566	0.0926664	0.286118	0.132191	0.122387		0.185765	0.169618	0.223028	0.190464	0.216979	0.227585	0.228465	0.563874	0.357228	0.426465		AT4G34450.1	AT4G34450.1	146	34	34	46.8	46.8	98.49	0	323.31
AT1G18980.1	no symbol available | no full name available | chr1:6557364-6558026 REVERSE LENGTH=220		0.164268	0.141409	0.860845	0.37878	0.132749	0.034093	0.155879	0.119838	0.320596	0.0772916	0.124423	0.110048	0.0746866		0.311192	0.333324	0.179564	0.395396	0.242307	0	0.122706	0.227739	0.310878	0.24808		AT1G18980.1	AT1G18980.1	41	7	7	32.3	32.3	23.183	0	133.88
AT1G20696.5	HMGB3, NFD03, NFD3 | high mobility group B3 | chr1:7179825-7180835 FORWARD LENGTH=133;AT1G20696.1 | Symbols: HMGB3, NFD03, NFD3 | high mobility group B3 | chr1:7179825-7181174 FORWARD LENGTH=141;AT1G20696.2 | Symbols: HMGB3, NFD03, N		0.454094	0.141364	0.31131	0.310369	0.505841	0.511301	0.497467	0.44549	0	0	0.0552024	0.473078	0.178538		0.311442	0.632224	0	0	0.490971	0	0	0.0573136	0	0.135552		AT1G20696.5;AT1G20696.1;AT1G20696.2;AT1G20696.3;AT1G20696.4;AT1G20693.2;AT1G20693.3;AT1G20693.1	AT1G20696.5;AT1G20696.1;AT1G20696.2;AT1G20696.3;AT1G20696.4;AT1G20693.2;AT1G20693.3;AT1G20693.1	10	2	2	20.3	20.3	14.896	0	16.877
AT5G43940.1	ADH2, HOT5, ATGSNOR1, PAR2, GSNOR | PARAQUAT RESISTANT 2, S-NITROSOGLUTATHIONE REDUCTASE, ALCOHOL DEHYDROGENASE 2, sensitive to hot temperatures 5 | chr5:17684265-17686379 FORWARD LENGTH=379;AT5G43940.2 | Symbols: ADH2, HOT5, ATGSNOR		0.596268	0.140835	0.236194	0.525932	0.393176	0.930021	0.508971	0.623239	0.215834	0.0362849	0.160648	0.154794	0.136613		0.546384	0.499449	0.865928	0.495773	0.510462	0.383106	0.183434	0.573575	0.340591	0.326362		AT5G43940.1;AT5G43940.2	AT5G43940.1;AT5G43940.2	109	22	22	50.9	50.9	40.698	0	221.58
AT1G01620.1	TMP-B, PIP1;3, PIP1C | plasma membrane intrinsic protein 1C, PLASMA MEMBRANE INTRINSIC PROTEIN 1;3 | chr1:225986-227176 REVERSE LENGTH=286;AT1G01620.2 | Symbols: TMP-B, PIP1;3, PIP1C | plasma membrane intrinsic protein 1C, PLASMA MEM		0.239514	0.140784	0.587789	0.0241771	0.0167186	0.385246	0.345753	0.425674	0	0.307335	0.372988	0.0110152	0.0125794		0.431386	0.366108	0	0	0	0	0	0	0	0.259932		AT1G01620.1;AT1G01620.2	AT1G01620.1;AT1G01620.2	20	9	1	40.2	8	30.632	0	95.912
AT2G19080.1	no symbol available | no full name available | chr2:8262818-8264746 FORWARD LENGTH=315;AT2G19080.2 | Symbols: no symbol available | no full name available | chr2:8262818-8264272 FORWARD LENGTH=236		0.10968	0.140709	1.28291	0.0130306	0.118389	0.149741	0.144149	0.123089	0.358941	0.261921	0	0.052777	0.0299067		0.131723	0.113915	0.13299	0.121386	0.113629	0	0	0	0	0.0712434		AT2G19080.1;AT2G19080.2	AT2G19080.1;AT2G19080.2	27	5	5	27.3	27.3	35.853	0	43.952
AT3G52560.1	UEV1D, UEV1D-4, MMZ4 | MMS2 ZWEI HOMOLOGUE 4, ubiquitin E2 variant 1D-4, UBIQUITIN E2 VARIANT 1D | chr3:19494678-19495954 REVERSE LENGTH=146;AT3G52560.2 | Symbols: UEV1D, UEV1D-4, MMZ4 | MMS2 ZWEI HOMOLOGUE 4, ubiquitin E2 variant 1D		0.272018	0.140554	0.51671	0.227231	0.271084	0.3056	0.405593	0.150581	0	0.119462	0.183176	0.189479	0.210655		0.161742	0.200958	0.247999	0.256627	0.243886	0	0	0.15659	0.157822	0.131248		AT3G52560.1;AT3G52560.2;AT3G52560.4;AT3G52560.3	AT3G52560.1;AT3G52560.2;AT3G52560.4;AT3G52560.3	30	13	8	87.7	43.2	16.533	0	18.716
AT5G35360.3	CAC2 | acetyl Co-enzyme a carboxylase biotin carboxylase subunit | chr5:13584300-13588163 FORWARD LENGTH=555;AT5G35360.1 | Symbols: CAC2 | acetyl Co-enzyme a carboxylase biotin carboxylase subunit | chr5:13584300-13588268 FORWARD LEN		0.339742	0.139979	0.412016	0.391933	0.299811	0.333975	0.280549	0.392444	0.150686	0.123502	0.243054	0.064759	0.117896		0.590294	0.640381	0.733173	0.605812	0.797908	0.317482	0.264363	0.350581	0.214531	0.243571		AT5G35360.3;AT5G35360.1;AT5G35360.2	AT5G35360.3;AT5G35360.1;AT5G35360.2	153	25	25	49	49	60.77	0	323.31
AT5G42890.1	SCP2, ATSCP2 | STEROL CARRIER PROTEIN 2, sterol carrier protein 2 | chr5:17194458-17195910 REVERSE LENGTH=123		0.0729749	0.139036	1.90526	0.0304652	0.0454361	0.141122	0.0385191	0.109332	0.0993273	0.0241734	0.146941	0.183248	0.241491		0	0	0.133087	0	0.100309	0	0	0.126027	0.207305	0.283636		AT5G42890.1	AT5G42890.1	20	7	7	58.5	58.5	13.568	0	14.445
AT3G11830.1	CCT7 | Chaperonin containing T-complex polypeptide-1 subunit 7 | chr3:3732734-3736156 FORWARD LENGTH=557;AT3G11830.2 | Symbols: CCT7 | Chaperonin containing T-complex polypeptide-1 subunit 7 | chr3:3732734-3736156 FORWARD LENGTH=555		0.136299	0.138872	1.01887	0.120514	0.056199	0.178255	0.0673581	0.25917	0.019579	0.0612874	0.360893	0.127548	0.125051		0.181301	0.177709	0.221873	0.174914	0.32247	0.0777337	0.107697	0.270092	0.132065	0.120616		AT3G11830.1;AT3G11830.2	AT3G11830.1;AT3G11830.2	121	24	24	51.3	51.3	59.776	0	280.77
AT1G67090.1	RBCS1A | ribulose bisphosphate carboxylase small chain 1A | chr1:25048465-25049249 REVERSE LENGTH=180		0.0053762	0.138825	25.8221	0.0104293	0	0.0164517	0	0	0.326	0.368125	0	0	0		0	0	0	0	0	0	0	0	0	0		AT1G67090.1;AT1G67090.2	AT1G67090.1	7	9	5	49.4	28.3	20.216	0	21.052
AT1G60660.1	B5 #5, CB5LP, ATCB5LP | ARABIDOPSIS CYTOCHROME B5-LIKE PROTEIN, cytochrome B5-like protein | chr1:22342589-22342954 REVERSE LENGTH=121		0.0132863	0.1385	10.4243	0.0260592	0.0403724	0	0	0	0.401609	0.108081	0	0	0.182812		0	0	0	0	0	0	0	0	0	0		AT1G60660.1	AT1G60660.1	6	2	2	22.3	22.3	13.709	0	14.449
AT5G04430.1	BTR1, BTR1L, BTR1S | BINDING TO TOMV RNA 1S (SHORT FORM), binding to TOMV RNA 1L (long form), BINDING TO TOMV RNA 1 | chr5:1250602-1253523 REVERSE LENGTH=313;AT5G04430.2 | Symbols: BTR1, BTR1L, BTR1S | BINDING TO TOMV RNA 1S (SHORT F		0.246366	0.13833	0.561483	0.278796	0.220924	0.245988	0.31898	0.167142	0.0320163	0.150383	0.258891	0.0831277	0.167233		0.144221	0.161149	0.191921	0.19372	0.138519	0	0.126612	0.122098	0.100516	0.119956		AT5G04430.1;AT5G04430.2	AT5G04430.1;AT5G04430.2	82	19	19	56.2	56.2	33.82	0	161.03
AT1G75170.1	no symbol available | no full name available | chr1:28214405-28215686 FORWARD LENGTH=296;AT1G75170.2 | Symbols: no symbol available | no full name available | chr1:28214405-28215686 FORWARD LENGTH=296;AT1G75170.3 | Symbols: no symbol		0.00573446	0.138067	24.0767	0	0	0	0.0196183	0.00905398	0.281933	0.0676273	0.130001	0.0708354	0.139937		0	0	0	0	0	0.382995	0.306443	0.13799	0.282205	0.204974		AT1G75170.1;AT1G75170.2;AT1G75170.3	AT1G75170.1;AT1G75170.2;AT1G75170.3	23	7	7	26.7	26.7	34.343	0	17.305
AT1G27970.1	NTF2B | nuclear transport factor 2B | chr1:9746921-9747787 FORWARD LENGTH=126;AT1G27970.2 | Symbols: NTF2B | nuclear transport factor 2B | chr1:9746921-9748306 FORWARD LENGTH=134		0.369437	0.137735	0.372823	0.355768	0.421289	0.323147	0.577915	0.169068	0	0	0.184406	0.213244	0.291024		0.124287	0.125192	0.0873751	0.201186	0.0976345	0	0	0.0752125	0.170008	0.108532		AT1G27970.1;AT1G27970.2	AT1G27970.1;AT1G27970.2	22	6	6	68.3	68.3	14.002	0	22.364
AT1G51650.1	no symbol available | no full name available | chr1:19152680-19153641 FORWARD LENGTH=70		0.445134	0.13737	0.308603	0.418033	0.355898	0.540006	0.363731	0.548002	0.13157	0.120984	0.0548661	0.117671	0.261757		0.102056	0.10542	0.0810292	0.0851935	0.106203	0	0	0	0	0.0815456		AT1G51650.1	AT1G51650.1	26	5	5	90	90	7.8319	0	92.305
AT4G25740.1	no symbol available | no full name available | chr4:13107488-13108751 REVERSE LENGTH=177;AT4G25740.2 | Symbols: no symbol available | no full name available | chr4:13107488-13108751 REVERSE LENGTH=149		0.445729	0.137132	0.307658	0.574742	0.337642	0.347871	0.694112	0.274279	0.306344	0.0315741	0.151515	0.0770203	0.119207		1.25548	0.929836	0.799996	1.60218	0.796609	0.357789	0.371639	0.608828	0.417113	0.500635		AT4G25740.1;AT4G25740.2	AT4G25740.1;AT4G25740.2	58	17	6	55.9	33.3	19.447	0	141.11
AT1G32400.3	TOM2A | tobamovirus multiplication 2A | chr1:11689393-11690873 REVERSE LENGTH=280;AT1G32400.2 | Symbols: TOM2A | tobamovirus multiplication 2A | chr1:11689393-11690873 REVERSE LENGTH=280;AT1G32400.1 | Symbols: TOM2A | tobamovirus mul		0.031466	0.136888	4.35035	0.0246188	0.055052	0.0177138	0.0488207	0.0111248	0.184377	0.176567	0.0813066	0.144813	0.097377		0	0.0772551	0	0.0743816	0	0.178568	0.133748	0.0758505	0.138397	0.152511		AT1G32400.3;AT1G32400.2;AT1G32400.1	AT1G32400.3;AT1G32400.2;AT1G32400.1	17	3	3	16.8	16.8	31.555	0	21.029
AT2G36290.2	no symbol available | no full name available | chr2:15208867-15210254 REVERSE LENGTH=350;AT2G36290.1 | Symbols: no symbol available | no full name available | chr2:15208867-15210768 REVERSE LENGTH=364		0.0808515	0.136809	1.69211	0.0605093	0.0731832	0.104408	0.0845284	0.0816287	0.18723	0.175308	0.0635964	0.117046	0.140867		0.0573491	0.0780962	0.0644602	0.100572	0.0890045	0.308643	0.23586	0.11995	0.137331	0.135255		AT2G36290.2;AT2G36290.1	AT2G36290.2;AT2G36290.1	38	9	8	30.6	25.4	39.182	0	132.36
AT3G57280.1	FAX1, AtFAX1 | fatty acid export 1 | chr3:21193960-21195547 FORWARD LENGTH=226		0.172275	0.136547	0.79261	0.106599	0.168199	0.166972	0.162864	0.256742	0.264079	0.152472	0.0568186	0.156399	0.0529666		0.152264	0.240221	0.225238	0.234521	0.327867	0.303624	0.24705	0.0875054	0.183337	0.215513		AT3G57280.1	AT3G57280.1	28	4	4	30.1	30.1	24.347	0	114.08
AT1G01100.4	RPP1A, RPP1.1 | 60S acidic ribosomal protein P1-1, RPP1 co-orthologous gene 1 | chr1:50284-50954 REVERSE LENGTH=112;AT1G01100.2 | Symbols: RPP1A, RPP1.1 | 60S acidic ribosomal protein P1-1, RPP1 co-orthologous gene 1 | chr1:50284-509		0.466291	0.136487	0.292709	0.439042	0.399579	0.640881	0.192528	0.659426	0	0.0823784	0.216532	0.229869	0.153658		0.149978	0.192106	0.167908	0.129525	0.238189	0	0	0.0701319	0	0.146379		AT1G01100.4;AT1G01100.2;AT1G01100.1;AT1G01100.3	AT1G01100.4;AT1G01100.2;AT1G01100.1;AT1G01100.3	29	3	2	77.7	49.1	11.162	0	90.549
AT1G53850.2	ATPAE1, PAE1 | 20S proteasome alpha subunit E1, ARABIDOPSIS 20S PROTEASOME ALPHA SUBUNIT E1 | chr1:20104131-20105792 REVERSE LENGTH=237;AT1G53850.1 | Symbols: ATPAE1, PAE1 | 20S proteasome alpha subunit E1, ARABIDOPSIS 20S PROTEASOME		0.454739	0.136206	0.299527	0.36211	0.383288	0.45833	0.715365	0.354602	0.0238055	0.0341449	0.26831	0.148505	0.206267		0.483225	0.397896	0.424167	0.561894	0.62293	0	0.084469	0.215543	0.209208	0.223927		AT1G53850.2;AT1G53850.1	AT1G53850.2;AT1G53850.1	140	20	3	79.3	23.2	25.947	0	323.31
AT1G78380.1	GSTU19, GST8, ATGSTU19 | A. THALIANA GLUTATHIONE S-TRANSFERASE TAU 19, glutathione S-transferase TAU 19, GLUTATHIONE TRANSFERASE 8 | chr1:29486659-29487819 REVERSE LENGTH=219		0.107846	0.135763	1.25886	0.211733	0.0624049	0.0355157	0.167919	0.0616566	0	0.0561674	0.302751	0.121374	0.198524		1.86426	1.50182	1.4948	1.60077	1.45412	0	0.40368	1.6686	1.08851	1.14819		AT1G78380.1;AT1G78320.2;AT1G78320.1	AT1G78380.1	126	21	18	55.7	55.7	25.65	0	102.18
ATCG00280.1	PSBC | photosystem II reaction center protein C | chrc:33720-35141 FORWARD LENGTH=473		0.0281491	0.135755	4.82269	0.0166451	0.0333466	0.0175517	0.0417148	0.0314875	0.360598	0.143866	0	0.166812	0.00749685		0	0	0	0	0	0.422369	0.135388	0	0	0		ATCG00280.1	ATCG00280.1	22	6	6	19.7	19.7	51.867	0	39.081
AT1G53750.1	RPT1A | regulatory particle triple-A 1A | chr1:20065921-20068324 REVERSE LENGTH=426		0.132908	0.135724	1.02119	0.0685387	0.0903025	0.243265	0.0843169	0.178115	0.0459768	0.0245172	0.227343	0.211394	0.169391		0.137843	0.202851	0.311498	0.202382	0.282848	0.148312	0.103732	0.265523	0.295052	0.205579		AT1G53750.1;AT1G53780.3;AT1G53780.4;AT1G53780.1;AT1G53780.2	AT1G53750.1	96	20	20	53.8	53.8	47.803	0	124.51
AT5G07110.1	PRA1.B6 | prenylated RAB acceptor 1.B6 | chr5:2206121-2206771 FORWARD LENGTH=216		0.0273156	0.135427	4.95786	0.0270373	0	0.0458298	0.063711	0	0.140615	0.123519	0.0627196	0.207143	0.143138		0	0	0	0	0	0	0	0	0.0958365	0.0625876		AT5G07110.1	AT5G07110.1	9	2	2	19	19	23.138	0	7.4459
AT4G29130.1	GIN2, HXK1, ATHXK1 | GLUCOSE INSENSITIVE 2, hexokinase 1, ARABIDOPSIS THALIANA HEXOKINASE 1 | chr4:14352338-14354865 REVERSE LENGTH=496		0.0831004	0.135342	1.62865	0.0909501	0.0872763	0.0911813	0.0854182	0.0606759	0.063769	0.122661	0.203117	0.102771	0.184391		0.10515	0.129352	0.178709	0.156947	0.155564	0.199499	0.182933	0.191256	0.15536	0.16551		AT4G29130.1	AT4G29130.1	91	21	15	47.4	39.5	53.706	0	166.16
AT1G29250.1	ALBA1, IRP5 | INVOLVED IN rRNA PROCESSING 5 | chr1:10223461-10224592 REVERSE LENGTH=130		0.0755592	0.134947	1.78598	0.0373308	0.160277	0.073883	0.090306	0.0159994	0.240216	0.138756	0.0886539	0.164908	0.0422021		0.106504	0.100992	0.0794564	0.0758064	0.085834	0.135796	0.0959499	0.0855565	0.200256	0.125462		AT1G29250.1;AT3G04620.1	AT1G29250.1	44	9	6	69.2	54.6	14.574	0	75.73
AT5G39730.1	no symbol available | no full name available | chr5:15901740-15902624 FORWARD LENGTH=172		0.210292	0.13451	0.639633	0.357224	0.162749	0.0702335	0.174037	0.287219	0	0	0.261693	0.289192	0.121665		0.209336	0.181438	0.117305	0.201656	0.161921	0	0	0.125335	0.200661	0.215669		AT5G39730.1	AT5G39730.1	52	10	10	61.6	61.6	20.017	0	61.498
AT1G64520.1	RPN12a | regulatory particle non-ATPase 12A | chr1:23956459-23958120 FORWARD LENGTH=267		0.148688	0.134432	0.904126	0.187411	0.0942438	0.139246	0.160522	0.162015	0	0.066666	0.244572	0.0931375	0.267786		0.184997	0.183409	0.228176	0.172827	0.211142	0	0.076719	0.175774	0.147234	0.202469		AT1G64520.1;AT5G42040.1	AT1G64520.1	96	15	15	57.3	57.3	30.706	0	271.84
AT5G46800.3	BOU | A BOUT DE SOUFFLE | chr5:18988779-18989810 REVERSE LENGTH=300;AT5G46800.2 | Symbols: BOU | A BOUT DE SOUFFLE | chr5:18988779-18989810 REVERSE LENGTH=300;AT5G46800.1 | Symbols: BOU | A BOUT DE SOUFFLE | chr5:18988779-18989810 RE		0.108162	0.134191	1.24065	0.0684087	0.126738	0.126014	0.101025	0.118623	0.165024	0.17069	0.0633451	0.141633	0.130264		0.109627	0.0934871	0.134764	0.12253	0.143463	0.241642	0.191625	0.0595402	0.133191	0.126452		AT5G46800.3;AT5G46800.2;AT5G46800.1	AT5G46800.3;AT5G46800.2;AT5G46800.1	67	14	14	53	53	31.022	0	258.41
AT1G60710.1	ATB2 | | chr1:22355073-22356627 REVERSE LENGTH=345		0.440116	0.134073	0.304632	0.421571	0.438731	0.445158	0.351118	0.544001	0.140161	0.024876	0.188636	0.14437	0.172323		0.416208	0.351765	0.370761	0.39906	0.495949	0.10484	0.0577067	0.271498	0.221492	0.237403		AT1G60710.1;AT1G60750.1;AT1G60730.2;AT1G10810.2;AT1G10810.3;AT1G10810.1	AT1G60710.1	160	26	15	61.4	37.7	37.924	0	94.823
AT2G19340.2	no symbol available | no full name available | chr2:8375274-8375795 REVERSE LENGTH=173;AT2G19340.1 | Symbols: no symbol available | no full name available | chr2:8374313-8375795 REVERSE LENGTH=200		0.0465798	0.1336	2.86819	0.0690302	0.0451106	0.0364568	0.0423519	0.0399497	0	0.131123	0.104614	0.151457	0.280804		0	0	0	0	0	0	0	0	0	0		AT2G19340.2;AT2G19340.1	AT2G19340.2;AT2G19340.1	12	2	2	21.4	21.4	18.763	0	22.667
AT2G40765.1	no symbol available | no full name available | chr2:17012301-17013081 FORWARD LENGTH=57		0.101172	0.133492	1.31945	0	0.186009	0.129199	0.119117	0.0715361	0	0	0.145277	0.299873	0.22231		0	0	0	0	0	0	0	0	0	0		AT2G40765.1	AT2G40765.1	8	1	1	19.3	19.3	5.9759	0.0068847	1.8103
AT5G65810.1	CGR3 | cotton Golgi-related 3 | chr5:26337833-26339144 REVERSE LENGTH=258		0.024778	0.132996	5.36753	0	0.0388509	0.0192356	0.0191682	0.0466351	0.19811	0.174009	0.0895253	0.0734658	0.129872		0	0.0350106	0	0	0.0456407	0.142596	0.213319	0.0632834	0.0940918	0.115621		AT5G65810.1	AT5G65810.1	26	9	7	43.8	36.8	28.296	0	134.25
AT5G19630.1	no symbol available | no full name available | chr5:6628147-6629937 REVERSE LENGTH=228		0	0.132836	#DIV/0!	0	0	0	0	0	0	0.158291	0.13701	0.235653	0.133227		0	0	0	0	0	0	0.14082	0.114845	0.160994	0.12395		AT5G19630.1	AT5G19630.1	13	5	5	16.2	16.2	24.49	0	34.51
AT5G17330.1	GAD, AtGAD1, GAD1 | GLUTAMATE DECARBOXYLASE 1, glutamate decarboxylase | chr5:5711141-5714839 FORWARD LENGTH=502		0.151225	0.132279	0.874715	0.181353	0.0837864	0.186139	0.13377	0.171075	0	0.0282485	0.361128	0.127402	0.144614		0.186765	0.108287	0.242628	0.159007	0.166632	0	0.0236297	0.259197	0.127437	0.157202		AT5G17330.1;AT2G02010.1;AT2G02010.2;AT2G02000.1;AT3G17760.2;AT3G17760.1;AT3G17720.1	AT5G17330.1	129	23	20	50.4	45.2	57.066	0	323.31
AT5G11200.1	UAP56b | homolog of human UAP56 b | chr5:3567389-3570686 FORWARD LENGTH=427;AT5G11170.1 | Symbols: UAP56a | homolog of human UAP56 a | chr5:3553334-3556646 FORWARD LENGTH=427;AT5G11200.3 | Symbols: UAP56b | homolog of human UAP56 b |		0.122834	0.132122	1.07561	0.119791	0.110195	0.143364	0.112202	0.128618	0.0979267	0.112659	0.258873	0.101833	0.0893163		0.189247	0.224336	0.388982	0.255726	0.269374	0.234447	0.180904	0.482789	0.161817	0.241446		AT5G11200.1;AT5G11170.1;AT5G11200.3;AT5G11200.2;AT5G11170.2	AT5G11200.1;AT5G11170.1;AT5G11200.3;AT5G11200.2;AT5G11170.2	58	15	15	44.5	44.5	48.337	0	235.68
AT5G45130.1	RAB5A, RABF2A, ATRAB-F2A, ATRABF2A, RAB-F2A, RHA1, ATRAB5A | ARABIDOPSIS RAB HOMOLOG F2A, RAB homolog 1, RAB HOMOLOG F2A | chr5:18244495-18246060 FORWARD LENGTH=200;AT5G45130.2 | Symbols: RAB5A, RABF2A, ATRAB-F2A, ATRABF2A, RAB-F2A,		0.00888868	0.131798	14.8276	0.0223215	0	0	0.0120375	0.0100844	0.0972494	0.136193	0.116174	0.216041	0.0933312		0.0847237	0	0	0.0637619	0	0	0	0	0	0		AT5G45130.1;AT5G45130.2	AT5G45130.1;AT5G45130.2	12	5	3	26.5	16	21.653	0	16.354
AT5G56500.2	CPNB3, Cpn60beta3 | chaperonin-60beta3 | chr5:22874058-22876966 FORWARD LENGTH=597;AT5G56500.1 | Symbols: CPNB3, Cpn60beta3 | chaperonin-60beta3 | chr5:22874058-22876966 FORWARD LENGTH=597		0.550638	0.131713	0.2392	0.461605	0.598408	0.573794	0.484519	0.634863	0.158713	0.214188	0.135524	0.0645175	0.0856215		0.544652	0.675624	0.738179	0.772135	0.8157	0.190094	0.355399	0.175726	0.150809	0.123829		AT5G56500.2;AT5G56500.1	AT5G56500.2;AT5G56500.1	169	42	20	57.1	38.5	63.324	0	323.31
AT2G20530.2	PHB6, ATPHB6 | prohibitin 6 | chr2:8842300-8843787 FORWARD LENGTH=286;AT2G20530.1 | Symbols: PHB6, ATPHB6 | prohibitin 6 | chr2:8842300-8843787 FORWARD LENGTH=286		0.146937	0.13151	0.895009	0.167721	0.240592	0.0498633	0.141781	0.134729	0.246787	0.142149	0.0493177	0.13231	0.0869873		0.134394	0.131827	0.0990575	0.147668	0.119374	0.267004	0.2842	0.078309	0.161213	0.131742		AT2G20530.2;AT2G20530.1	AT2G20530.2;AT2G20530.1	72	15	9	56.3	39.5	31.636	0	87.336
AT1G66280.1	BGLU22 | | chr1:24706759-24709737 REVERSE LENGTH=524		0.324743	0.131361	0.404507	0.278884	0.333635	0.306151	0.245912	0.459135	0.0508186	0.140067	0.251551	0.0535769	0.160791		4.16654	4.30271	5.38458	3.62884	3.75805	2.12663	2.17116	3.4341	1.34702	2.13077		AT1G66280.1	AT1G66280.1	172	44	25	62.4	46.2	59.78	0	323.31
AT5G13200.1	GER5 | GEm-Related 5 | chr5:4207081-4208079 FORWARD LENGTH=272		0.0122219	0.130753	10.6983	0.0161917	0.0171162	0	0.0162815	0.0115202	0.243069	0.174919	0.107715	0.0632255	0.0648389		0	0	0	0.0495048	0	0.226008	0.26156	0.122507	0.187302	0.144833		AT5G13200.1	AT5G13200.1	28	7	2	27.6	8.5	30.07	0	57.943
AT5G64290.1	DCT, DIT2.1 | dicarboxylate transport 2.1 | chr5:25714495-25716642 REVERSE LENGTH=563		0.064258	0.129659	2.01779	0.0479761	0.0480938	0.0696764	0.0583821	0.0971615	0.042089	0.269834	0.113417	0.131976	0.0909805		0	0.0948609	0	0	0.119644	0	0.454208	0.138661	0.194722	0.176156		AT5G64290.1	AT5G64290.1	23	4	4	6.9	6.9	59.991	0	11.717
AT3G63460.1	SEC31B | | chr3:23431009-23437241 REVERSE LENGTH=1104;AT3G63460.2 | Symbols: SEC31B | | chr3:23431009-23437241 REVERSE LENGTH=1102;AT3G63460.3 | Symbols: SEC31B | | chr3:23431009-23437241 REVERSE LENGTH=1094		0.0670465	0.129496	1.93144	0.0534101	0.0641752	0.0968876	0.0479541	0.0728057	0.147473	0.0831165	0.104119	0.165413	0.14736		0.309817	0.291719	0.446564	0.262526	0.360792	0.733832	0.462099	0.35768	0.290788	0.352744		AT3G63460.1;AT3G63460.2;AT3G63460.3	AT3G63460.1;AT3G63460.2;AT3G63460.3	111	20	20	24.4	24.4	119.87	0	220.1
AT3G22200.1	POP2, HER1, GABA-T | GAMMA-AMINOBUTYRATE TRANSAMINASE, POLLEN-PISTIL INCOMPATIBILITY 2, HEXENAL RESPONSE1 | chr3:7835286-7838863 FORWARD LENGTH=504;AT3G22200.2 | Symbols: POP2, HER1, GABA-T | GAMMA-AMINOBUTYRATE TRANSAMINASE, POLLEN-		0.296634	0.129128	0.435311	0.296092	0.0764397	0.428838	0.281529	0.40027	0.0736212	0.101615	0.22351	0.0850069	0.161886		0.446029	0.381465	0.830925	0.476293	0.64446	0.146025	0.209284	0.365553	0.191514	0.29478		AT3G22200.1;AT3G22200.2	AT3G22200.1;AT3G22200.2	123	19	19	57.5	57.5	55.187	0	323.31
AT4G34050.1	CCoAOMT1 | caffeoyl coenzyme A O-methyltransferase 1 | chr4:16310844-16311973 FORWARD LENGTH=259;AT4G34050.3 | Symbols: CCoAOMT1 | caffeoyl coenzyme A O-methyltransferase 1 | chr4:16310763-16311973 FORWARD LENGTH=286;AT4G34050.2 | Sy		0.323365	0.128994	0.398911	0.325612	0.229645	0.34433	0.410107	0.30713	0.0754498	0.120469	0.212555	0.112632	0.123863		0.570831	0.371376	0.512374	0.415267	0.458466	0.0621905	0.0786749	0.251183	0.230374	0.291964		AT4G34050.1;AT4G34050.3;AT4G34050.2	AT4G34050.1;AT4G34050.3;AT4G34050.2	181	24	24	81.9	81.9	29.155	0	323.31
AT2G05990.2	MOD1, ENR1 | MOSAIC DEATH 1, ENOYL-ACP REDUCTASE 1 | chr2:2322876-2324867 FORWARD LENGTH=390;AT2G05990.1 | Symbols: MOD1, ENR1 | MOSAIC DEATH 1, ENOYL-ACP REDUCTASE 1 | chr2:2322876-2324867 FORWARD LENGTH=390		0.327923	0.128053	0.390496	0.455019	0.256652	0.289816	0.355916	0.282214	0.0465763	0.130826	0.158292	0.0904052	0.214165		0.560188	0.552118	0.47879	0.589056	0.587926	0	0.173206	0.191432	0.14852	0.182013		AT2G05990.2;AT2G05990.1	AT2G05990.2;AT2G05990.1	127	17	17	51.5	51.5	41.213	0	323.31
AT5G39950.1	TRX2, ATH2, ATTRX2, ATTRXH2, TRXH2 | thioredoxin 2, THIOREDOXIN H2, Arabidopsis thioredoxin h2 | chr5:15990885-15991881 REVERSE LENGTH=133		0.0209058	0.12793	6.11936	0	0	0	0.0130765	0.0914526	0.0244655	0.326807	0.0821238	0.195919	0.0103361		0	0	0	0	0	0	0.180312	0	0	0.152497		AT5G39950.1	AT5G39950.1	11	4	4	27.8	27.8	14.676	0	10.739
AT5G02240.1	no symbol available | no full name available | chr5:451502-452984 FORWARD LENGTH=253		0.333121	0.127764	0.383537	0.372546	0.257266	0.204615	0.423003	0.408177	0.0788967	0.124492	0.136865	0.136146	0.162422		0.287156	0.202129	0.165581	0.336212	0.312854	0	0.130512	0.120161	0.121043	0.143879		AT5G02240.1	AT5G02240.1	47	11	10	43.5	40.3	27.103	0	56.605
AT1G52200.1	no symbol available | no full name available | chr1:19442271-19443407 REVERSE LENGTH=190		0.136268	0.127711	0.937206	0.161985	0.0270992	0.252645	0.0836308	0.155979	0	0.0258407	0.142332	0.269979	0.200403		0.0608848	0.100647	0.0687144	0.0887386	0.0669728	0	0	0	0.111733	0.0756749		AT1G52200.1;AT1G52200.2	AT1G52200.1	22	3	3	32.1	32.1	21.179	0	86.677
AT3G51670.1	PATL6 | | chr3:19168912-19170848 FORWARD LENGTH=409		0.0138859	0.127482	9.18068	0.0142686	0.0103995	0.0168907	0.0118552	0.0160157	0.137569	0.119262	0.032007	0.230223	0.118351		0.0186819	0	0	0	0	0	0.136135	0.052718	0.248068	0.1438		AT3G51670.1	AT3G51670.1	39	12	12	35.5	35.5	46.51	0	24.136
AT2G33040.1	ATP3 | gamma subunit of Mt ATP synthase | chr2:14018978-14021047 REVERSE LENGTH=325		0.0582193	0.127262	2.18591	0.142706	0.0238089	0.0872611	0.00362648	0.0336942	0.18857	0.144953	0.069501	0.20056	0.032726		0.429583	0.298998	0.538215	0.465887	0.586107	0.237578	0.179864	0.169247	0.338917	0.439095		AT2G33040.1	AT2G33040.1	97	18	18	60.9	60.9	35.448	0	323.31
AT1G27290.2	no symbol available | no full name available | chr1:9481788-9482576 FORWARD LENGTH=142;AT1G27290.1 | Symbols: no symbol available | no full name available | chr1:9481788-9482576 FORWARD LENGTH=142		0	0.126894	#DIV/0!	0	0	0	0	0	0.255131	0	0.343627	0	0.0357106		0	0	0	0	0	0	0	0	0	0		AT1G27290.2;AT1G27290.1	AT1G27290.2;AT1G27290.1	2	2	2	22.5	22.5	15.675	0	5.846
AT5G23530.1	CXE18, AtCXE18 | carboxyesterase 18 | chr5:7933366-7934373 REVERSE LENGTH=335		0.0193252	0.126853	6.56415	0.035097	0.0249696	0.0213192	0.00380393	0.0114363	0.109159	0.0943887	0.0974746	0.118544	0.214701		0.0260496	0	0	0.061514	0.0265037	0.317704	0.336337	0.440242	0.668406	0.934115		AT5G23530.1	AT5G23530.1	85	22	22	58.8	58.8	37.715	0	323.31
AT5G40510.1	no symbol available | no full name available | chr5:16229277-16230798 FORWARD LENGTH=333;AT5G40510.2 | Symbols: no symbol available | no full name available | chr5:16229169-16230798 FORWARD LENGTH=369		0.101371	0.126816	1.25101	0.0361133	0.0506179	0.171299	0.0980799	0.150744	0.193945	0.175508	0.0788443	0.0610826	0.1247		0.0640294	0.0536916	0.0821642	0.0711912	0.0789712	0.178903	0.107524	0.0648897	0.0568322	0.0955245		AT5G40510.1;AT5G40510.2	AT5G40510.1;AT5G40510.2	55	12	12	45.9	45.9	36.76	0	88.561
AT5G53090.1	no symbol available | no full name available | chr5:21523424-21525561 FORWARD LENGTH=375		0	0.126413	#DIV/0!	0	0	0	0	0	0.183123	0.130912	0.131743	0.0809759	0.105312		0	0	0	0	0	0.282549	0.126697	0.135262	0.121616	0.0991785		AT5G53090.1	AT5G53090.1	21	10	10	25.6	25.6	41.943	0	18.717
AT1G02130.1	ATRABD2A, RABD2A, ARA-5, RA-5, ARA5, ATRAB1B | ARABIDOPSIS THALIANA RESPONSIVE TO ABSCISIC ACID 1B, RAB D2A, ARABIDOPSIS THALIANA RAB D2A, RAS 5, ARABIDOPSIS RAS 5 | chr1:400350-401788 REVERSE LENGTH=203		0.0329622	0.126155	3.82725	0.0244605	0.0634044	0.0495942	0.00613354	0.0212186	0.225273	0.0166914	0.0444888	0.162903	0.181418		0.115182	0.0823581	0.126012	0.0892149	0	0.291254	0.207972	0.104645	0.200256	0.197217		AT1G02130.1	AT1G02130.1	35	14	8	70.4	45.8	22.648	0	77.688
AT2G06530.1	VPS2.1 | | chr2:2588740-2590285 REVERSE LENGTH=225;AT2G06530.2 | Symbols: VPS2.1 | | chr2:2588740-2589807 REVERSE LENGTH=204		0.0043411	0.126001	29.025	0	0	0	0	0.0217055	0.112626	0.179365	0	0.245846	0.0921656		0	0	0	0	0	0	0.155879	0	0.119085	0.08247		AT2G06530.1;AT2G06530.2	AT2G06530.1;AT2G06530.2	18	9	9	37.8	37.8	25.292	0	36.468
AT3G60820.3	PBF1 | | chr3:22472038-22473809 REVERSE LENGTH=223;AT3G60820.2 | Symbols: PBF1 | | chr3:22472038-22473809 REVERSE LENGTH=223;AT3G60820.1 | Symbols: PBF1 | | chr3:22472038-22473809 REVERSE LENGTH=223		0.21309	0.125928	0.590962	0.430727	0.066228	0.17687	0.250106	0.141521	0.0118625	0.0424795	0.286335	0.104687	0.184278		0.296745	0.153888	0.239364	0.2346	0.210922	0	0.0852859	0.158186	0.0610055	0.120367		AT3G60820.3;AT3G60820.2;AT3G60820.1	AT3G60820.3;AT3G60820.2;AT3G60820.1	68	12	12	52.5	52.5	24.644	0	295.63
AT3G43270.1	no symbol available | no full name available | chr3:15222402-15225124 REVERSE LENGTH=527		0.167371	0.1254	0.749234	0.172539	0.150294	0.123276	0.235569	0.155179	0.174189	0.105649	0.129225	0.124036	0.0939031		0	0	0	0	0	0	0	0	0	0		AT3G43270.1	AT3G43270.1	5	1	1	1.9	1.9	57.635	0.0022311	2.1406
AT4G26300.4	emb1027 | embryo defective 1027 | chr4:13308400-13312204 REVERSE LENGTH=590;AT4G26300.2 | Symbols: emb1027 | embryo defective 1027 | chr4:13308400-13312455 REVERSE LENGTH=616;AT4G26300.3 | Symbols: emb1027 | embryo defective 1027 | c		0.0339565	0.12519	3.68678	0.074902	0.0129953	0.0468024	0.0203609	0.0147217	0.0515795	0.0751173	0.271673	0.119852	0.107728		0.112866	0.0957781	0.135554	0.0923132	0.156179	0	0.15088	0.264803	0.130164	0.117268		AT4G26300.4;AT4G26300.2;AT4G26300.3;AT4G26300.1;AT4G26300.5	AT4G26300.4;AT4G26300.2;AT4G26300.3;AT4G26300.1;AT4G26300.5	85	22	15	43.4	30.3	66.323	0	140.25
AT4G39150.3	no symbol available | no full name available | chr4:18233651-18235740 REVERSE LENGTH=345;AT4G39150.2 | Symbols: no symbol available | no full name available | chr4:18233651-18235740 REVERSE LENGTH=345;AT4G39150.1 | Symbols: no symbol		0.0481272	0.124646	2.58994	0.0337329	0.0456863	0.0422276	0.0433243	0.0756648	0.17772	0.145663	0.0270444	0.119065	0.15374		0.0626187	0.0846257	0.1083	0.0923739	0.110672	0.238067	0.278734	0.0760859	0.258783	0.11998		AT4G39150.3;AT4G39150.2;AT4G39150.1	AT4G39150.3;AT4G39150.2;AT4G39150.1	52	16	15	54.8	52.2	38.461	0	130.52
AT3G59500.2	no symbol available | no full name available | chr3:21987110-21988169 FORWARD LENGTH=269;AT3G59500.1 | Symbols: no symbol available | no full name available | chr3:21987110-21988169 FORWARD LENGTH=269		0	0.124433	#DIV/0!	0	0	0	0	0	0.0195084	0.351303	0.145431	0.0298122	0.0761082		0	0	0	0	0	0	0.260686	0.107325	0.166195	0.179076		AT3G59500.2;AT3G59500.1	AT3G59500.2;AT3G59500.1	15	4	2	18.2	8.9	30.174	0	40.688
AT1G70310.1	SPDS2 | spermidine synthase 2 | chr1:26485497-26487352 REVERSE LENGTH=340		0.205182	0.124293	0.605769	0.208626	0.188973	0.234201	0.207439	0.186673	0.0471858	0.0788651	0.231971	0.115754	0.14769		0.329959	0.330318	0.39488	0.36112	0.38584	0.321768	0.163233	0.271147	0.159965	0.191014		AT1G70310.1	AT1G70310.1	85	15	10	38.8	28.8	37.14	0	245.49
AT4G27585.1	SLP1, AtSLP1 | stomatin-like protein 1 | chr4:13766984-13769832 REVERSE LENGTH=411		0.0577248	0.124276	2.1529	0.0367289	0.0689763	0.1043	0.0356922	0.0429268	0.19383	0.162296	0.0707557	0.0689207	0.125577		0.106714	0.121186	0.12585	0.163528	0.128876	0.307688	0.197211	0.0717206	0.179883	0.134259		AT4G27585.1	AT4G27585.1	85	14	11	46	43.6	45.02	0	111.31
AT1G20450.2	LTI45, ERD10, LTI29 | EARLY RESPONSIVE TO DEHYDRATION 10, LOW TEMPERATURE INDUCED 45, LOW TEMPERATURE INDUCED 29 | chr1:7088235-7089107 REVERSE LENGTH=259;AT1G20450.1 | Symbols: LTI45, ERD10, LTI29 | EARLY RESPONSIVE TO DEHYDRATION 1		0.136537	0.124247	0.909987	0.0979906	0.187161	0.127465	0.122212	0.147855	0.0228025	0.0122426	0.0626708	0.217596	0.305921		0.240371	0.348154	0.249579	0.371232	0.410709	0	0.0928133	0.141025	0.501212	0.407996		AT1G20450.2;AT1G20450.1	AT1G20450.2;AT1G20450.1	68	10	9	38.2	34	29.443	0	219.18
AT5G45620.1	no symbol available | no full name available | chr5:18501590-18503868 FORWARD LENGTH=386;AT5G45620.2 | Symbols: no symbol available | no full name available | chr5:18501590-18503422 FORWARD LENGTH=350		0.15983	0.124138	0.776688	0.0929073	0.140515	0.258074	0.145815	0.161839	0	0.143351	0.185364	0.0888362	0.203139		0.186819	0.199787	0.297554	0.246711	0.226814	0	0.173263	0.257369	0.239644	0.248357		AT5G45620.1;AT5G45620.2	AT5G45620.1;AT5G45620.2	53	10	7	23.8	18.1	44.167	0	27.893
AT5G50370.1	no symbol available | no full name available | chr5:20509382-20510631 REVERSE LENGTH=248;AT5G50370.2 | Symbols: no symbol available | no full name available | chr5:20509511-20510631 REVERSE LENGTH=230		0.141121	0.123898	0.877956	0.129778	0.161889	0.0984157	0.152423	0.1631	0.0905847	0.0757352	0.071177	0.213419	0.168575		0.377851	0.463777	0.302621	0.411759	0.477917	0.0938699	0.155982	0.10658	0.369917	0.415149		AT5G50370.1;AT5G50370.2	AT5G50370.1;AT5G50370.2	98	23	19	79	71	27.335	0	263.48
AT3G44320.1	NIT3, AtNIT3 | NITRILASE 3, nitrilase 3 | chr3:15993419-15995493 FORWARD LENGTH=346		0.432805	0.12373	0.285879	0.487442	0.284242	0.751734	0.316349	0.32426	0.0428628	0.0224471	0.303058	0.109456	0.140825		0.462279	0.452771	0.542127	0.388693	0.259699	0.0686019	0.0838707	0.309352	0.137729	0.15107		AT3G44320.1	AT3G44320.1	81	15	12	55.8	45.1	38.022	0	323.31
AT3G04880.1	DRT102 | DNA-DAMAGE-REPAIR/TOLERATION 2 | chr3:1346431-1347363 REVERSE LENGTH=310		0.225199	0.123443	0.548149	0.189014	0.130673	0.245595	0.287642	0.273072	0.090187	0.0773088	0.209174	0.0849249	0.155619		0.329638	0.246348	0.400049	0.406919	0.435637	0.0772341	0.0926125	0.243327	0.139893	0.247078		AT3G04880.1	AT3G04880.1	115	15	15	52.9	52.9	33.233	0	323.31
AT4G28570.2	no symbol available | no full name available | chr4:14119548-14121923 FORWARD LENGTH=748;AT4G28570.1 | Symbols: no symbol available | no full name available | chr4:14119548-14121923 FORWARD LENGTH=748		0.00217696	0.123206	56.5956	0.00280721	0	0.00807759	0	0	0.0447203	0.119685	0.244229	0.100001	0.107397		0	0	0.0224974	0	0	0.264872	0.210815	0.452755	0.203939	0.158138		AT4G28570.2;AT4G28570.1	AT4G28570.2;AT4G28570.1	50	17	17	29.7	29.7	81.959	0	114.13
AT1G54100.2	ALDH7B4 | aldehyde dehydrogenase 7B4 | chr1:20195435-20198853 REVERSE LENGTH=508;AT1G54100.1 | Symbols: ALDH7B4 | aldehyde dehydrogenase 7B4 | chr1:20195435-20198853 REVERSE LENGTH=508		0.169539	0.123136	0.726301	0.11341	0.113711	0.261001	0.150844	0.208727	0.0435934	0.0682052	0.304486	0.0889115	0.110484		0.109679	0.1177	0.212428	0.129168	0.198384	0.0495099	0.0827596	0.194736	0.0919435	0.0794517		AT1G54100.2;AT1G54100.1	AT1G54100.2;AT1G54100.1	121	23	23	41.1	41.1	54.208	0	323.31
AT1G11360.4	no symbol available | no full name available | chr1:3822171-3822899 REVERSE LENGTH=242;AT1G11360.3 | Symbols: no symbol available | no full name available | chr1:3822171-3822899 REVERSE LENGTH=242;AT1G11360.2 | Symbols: no symbol ava		0.182466	0.122784	0.672916	0.174786	0.228017	0.178869	0.191618	0.139039	0.0460676	0.097673	0.176831	0.162785	0.130564		0.0910932	0.0929641	0.0634974	0.0891169	0.066617	0.0480997	0.0620379	0.0944155	0.0812742	0.0715181		AT1G11360.4;AT1G11360.3;AT1G11360.2;AT1G11360.1	AT1G11360.4;AT1G11360.3;AT1G11360.2;AT1G11360.1	53	8	8	38.8	38.8	26.508	0	41.594
AT4G32150.1	ATVAMP711, VAMP711 | vesicle-associated membrane protein 711 | chr4:15526407-15527651 REVERSE LENGTH=219		0.0452325	0.122471	2.7076	0.0397132	0.040397	0.0367463	0.0531849	0.0561213	0.167517	0.0935018	0.0601958	0.0845349	0.206608		0.0928825	0.0801628	0.0842113	0.0992467	0.0945739	0.0841073	0.294278	0.110759	0.180958	0.231149		AT4G32150.1;AT2G25340.1;AT5G16000.1	AT4G32150.1	71	14	13	50.7	50.7	25.039	0	251.53
AT2G17120.1	LYM2, LYP1, CL-1 | lysM domain GPI-anchored protein 2 precursor, LysM-containing receptor protein 1, CEBiP-like 1 | chr2:7459156-7460648 FORWARD LENGTH=350		0.45395	0.12238	0.26959	0.369224	0.576422	0.456961	0.402446	0.464696	0.0523605	0.259048	0.114299	0.0396691	0.146524		0.407654	0.521441	0.409514	0.399158	0.431159	0	0.252457	0.100148	0.0885774	0.133394		AT2G17120.1	AT2G17120.1	38	5	5	18	18	37.739	0	48.55
AT4G18800.1	ATRAB11B, ATRABA1D, RABA1d, ATHSGBP | RAB GTPase homolog A1D | chr4:10320156-10321339 REVERSE LENGTH=214		0.0224584	0.122183	5.44042	0.0109482	0.010732	0	0.0627592	0.0278525	0.0591318	0.14144	0.100825	0.0855055	0.224013		0.0241407	0.036441	0	0	0	0.209745	0.290004	0.172004	0.259471	0.242603		AT4G18800.1;AT1G28550.1	AT4G18800.1	24	15	6	59.3	25.7	23.869	0	50.484
AT2G17420.1	ATNTRA, NTRA, NTR2 | NADPH-DEPENDENT THIOREDOXIN REDUCTASE 2, NADPH-dependent thioredoxin reductase A, THIOREDOXIN REDUCTASE A | chr2:7564342-7566219 FORWARD LENGTH=383;AT2G17420.2 | Symbols: ATNTRA, NTRA, NTR2 | NADPH-DEPENDENT THIO		0.917953	0.122002	0.132906	0.909149	0.933747	0.984361	0.940227	0.822282	0.120507	0.0657162	0.187226	0.0990277	0.137532		0.781095	0.776981	0.760413	0.908297	0.669208	0.157004	0.207416	0.545931	0.338653	0.397906		AT2G17420.1;AT2G17420.2	AT2G17420.1;AT2G17420.2	153	20	13	65.3	52	40.635	0	323.31
ATMG00510.1	NAD7 | NADH dehydrogenase subunit 7 | chrm:239250-245330 REVERSE LENGTH=394		0.072853	0.121962	1.67409	0.0628281	0.0430056	0.1353	0.0732801	0.049851	0.0563968	0.138836	0.137576	0.121899	0.155103		0.0849505	0.0805569	0.137289	0.0880037	0.0903699	0.150828	0.137717	0.119926	0.162719	0.168952		ATMG00510.1	ATMG00510.1	62	8	8	23.9	23.9	44.577	0	132.15
AT2G32260.1	ATCCT1, CCT1 | phosphorylcholine cytidylyltransferase | chr2:13697645-13700241 FORWARD LENGTH=332;AT2G32260.2 | Symbols: ATCCT1, CCT1 | phosphorylcholine cytidylyltransferase | chr2:13698222-13700241 FORWARD LENGTH=283		0.0332156	0.121757	3.66565	0.0285334	0.0223641	0.0605189	0.0127125	0.0419489	0.102616	0.0536738	0.112995	0.219538	0.119961		0.11677	0.125549	0.155581	0.0587802	0.120782	0.110865	0.0798198	0.0760297	0.181381	0.143		AT2G32260.1;AT2G32260.2	AT2G32260.1;AT2G32260.2	41	11	11	39.5	39.5	38.485	0	52.752
AT4G28770.1	no symbol available | no full name available | chr4:14212177-14213518 REVERSE LENGTH=281;AT4G28770.2 | Symbols: no symbol available | no full name available | chr4:14212177-14213896 REVERSE LENGTH=325		0.086843	0.121565	1.39982	0.0570452	0.0775897	0.0636711	0.112627	0.123282	0.168123	0.151041	0.0176606	0.174005	0.096993		0.0655651	0.0937447	0.0650155	0.0780679	0.137382	0.174317	0.210854	0	0	0.134997		AT4G28770.1;AT4G28770.2	AT4G28770.1;AT4G28770.2	20	2	2	13.2	13.2	30.976	0	68.501
AT5G65430.2	14-3-3KAPPA, GRF8, AtMIN10, GF14 KAPPA | general regulatory factor 8, 14-3-3 PROTEIN G-BOX FACTOR14 KAPPA | chr5:26148546-26150255 REVERSE LENGTH=246;AT5G65430.1 | Symbols: 14-3-3KAPPA, GRF8, AtMIN10, GF14 KAPPA | general regulatory		0.24854	0.121527	0.488964	0.364181	0.0790176	0.314791	0.183547	0.301162	0.0683355	0.168093	0.177796	0.0144906	0.17892		0.376101	0.32706	0.330671	0.345383	0.266276	0.0651375	0.187493	0.260321	0.147681	0.201968		AT5G65430.2;AT5G65430.1;AT5G65430.3	AT5G65430.2;AT5G65430.1;AT5G65430.3	90	19	10	65.4	37.8	27.771	0	163.61
AT3G48410.1	no symbol available | no full name available | chr3:17925786-17928100 REVERSE LENGTH=385;AT3G48410.2 | Symbols: no symbol available | no full name available | chr3:17925786-17928226 REVERSE LENGTH=427		0.0332144	0.12144	3.65623	0.023496	0.0364158	0.0376481	0.0302757	0.0382366	0.139324	0.143116	0.0724443	0.133179	0.119135		0	0.0759555	0.0748353	0.109518	0	0	0.286407	0.145172	0.270838	0.1807		AT3G48410.1;AT3G48410.2	AT3G48410.1;AT3G48410.2	29	7	7	26	26	43.447	0	19.89
AT2G14720.2	MTV2, BP80-2;1, MTV4, VSR4, VSR2;1 | vacuolar sorting receptor 4, VACUOLAR SORTING RECEPTOR 2;1, modified transport to the vacuole 2, binding protein of 80 kDa 2;1 | chr2:6300878-6304156 REVERSE LENGTH=628;AT2G14720.1 | Symbols: MTV2		0.10218	0.121073	1.1849	0.113019	0.0917396	0.104213	0.0883612	0.113568	0.170054	0.197303	0.119623	0.0601054	0.0582813		0.228371	0.299408	0.215286	0.200461	0.267395	0.450018	0.403223	0.146086	0.151874	0.17918		AT2G14720.2;AT2G14720.1	AT2G14720.2;AT2G14720.1	112	22	7	39.5	13.1	69.812	0	234.64
AT3G12290.1	MTHFD1 | methylenetetrahydrofolate dehydrogenase/methenyltetrahydrofolate cyclohydrolase | chr3:3919591-3921326 FORWARD LENGTH=299		0.2616	0.121009	0.462572	0.282744	0.222474	0.290933	0.238262	0.273588	0	0.0641369	0.299279	0.0756863	0.165943		0.243389	0.211711	0.246377	0.264721	0.258	0	0.0455798	0.240955	0.0895167	0.177366		AT3G12290.1	AT3G12290.1	110	23	23	82.3	82.3	31.589	0	323.31
AT1G80460.2	GLI1, NHO1 | nonhost resistance to P. s. phaseolicola 1 | chr1:30246960-30249055 REVERSE LENGTH=482;AT1G80460.1 | Symbols: GLI1, NHO1 | nonhost resistance to P. s. phaseolicola 1 | chr1:30246960-30249055 REVERSE LENGTH=522		0.138999	0.120948	0.87013	0.121443	0.103734	0.261206	0.0939711	0.114643	0	0.0377532	0.322149	0.0740309	0.170805		0.179962	0.201173	0.370903	0.21412	0.231832	0	0.0679115	0.396483	0.160913	0.208326		AT1G80460.2;AT1G80460.1	AT1G80460.2;AT1G80460.1	121	29	29	57.7	57.7	52.483	0	301.38
AT4G24820.2	no symbol available | no full name available | chr4:12790471-12792599 REVERSE LENGTH=387;AT4G24820.1 | Symbols: no symbol available | no full name available | chr4:12790471-12792599 REVERSE LENGTH=387		0.0603365	0.120646	1.99955	0.0202108	0.00469115	0.137151	0.044356	0.0952735	0	0.0517621	0.186828	0.146067	0.218573		0.0720703	0.050702	0.10393	0.0630074	0.0871074	0	0.0400043	0.258687	0.26259	0.281148		AT4G24820.2;AT4G24820.1	AT4G24820.2;AT4G24820.1	81	20	20	54.8	54.8	44.282	0	246.54
AT5G01010.1	no symbol available | no full name available | chr5:1388-4924 REVERSE LENGTH=438;AT5G01010.5 | Symbols: no symbol available | no full name available | chr5:1388-4924 REVERSE LENGTH=479;AT5G01010.2 | Symbols: no symbol available | no		0.025713	0.120209	4.67503	0.0173174	0.0248545	0.0588996	0.00972133	0.0177721	0.0333089	0.0968376	0.180016	0.162663	0.12822		0.076747	0.0792748	0.0930197	0.063123	0.0810922	0	0.112158	0.226878	0.273481	0.249842		AT5G01010.1;AT5G01010.5;AT5G01010.2;AT5G01010.3;AT5G01010.4	AT5G01010.1;AT5G01010.5;AT5G01010.2;AT5G01010.3;AT5G01010.4	68	16	16	45	45	50.433	0	205.99
AT1G22280.1	PAPP2C | phytochrome-associated protein phosphatase type 2C | chr1:7874236-7875496 FORWARD LENGTH=281;AT1G22280.3 | Symbols: PAPP2C | phytochrome-associated protein phosphatase type 2C | chr1:7874236-7875496 FORWARD LENGTH=287		0.0930198	0.120126	1.2914	0.0847099	0.0680658	0.0759052	0.125015	0.111403	0.135649	0.102703	0.0846621	0.139743	0.137873		0.124845	0.13474	0.0984454	0.12257	0.118223	0	0.160731	0	0.133475	0.0909495		AT1G22280.1;AT1G22280.3;AT1G22280.2;AT3G63320.2;AT3G63320.1	AT1G22280.1;AT1G22280.3	45	11	10	42.7	39.5	30.721	0	46.308
AT5G16450.2	no symbol available | no full name available | chr5:5374357-5375342 FORWARD LENGTH=166;AT5G16450.1 | Symbols: no symbol available | no full name available | chr5:5374357-5375342 FORWARD LENGTH=166		0.287436	0.119842	0.416936	0.425157	0.151765	0.337563	0.394321	0.128375	0.0839374	0.0265205	0.092568	0.213209	0.182977		0.205658	0.169437	0.201403	0.19416	0.142206	0.119677	0.0708891	0.114313	0.08927	0.111583		AT5G16450.2;AT5G16450.1	AT5G16450.2;AT5G16450.1	45	10	6	45.8	27.1	17.82	0	113.27
AT5G05590.1	PAI2 | phosphoribosylanthranilate isomerase 2 | chr5:1666734-1668214 REVERSE LENGTH=275;AT5G05590.3 | Symbols: PAI2 | phosphoribosylanthranilate isomerase 2 | chr5:1666945-1668214 REVERSE LENGTH=213;AT5G05590.4 | Symbols: PAI2 | phos		0.0220778	0.119339	5.40536	0.0561599	0	0	0	0.0542292	0.356909	0.15777	0	0.0183609	0.0636527		0.0463493	0	0	0	0	0.462432	0	0	0	0		AT5G05590.1;AT5G05590.3;AT5G05590.4;AT5G05590.2	AT5G05590.1;AT5G05590.3;AT5G05590.4;AT5G05590.2	11	4	1	21.5	7.3	29.619	0	6.1717
AT3G11780.1	no symbol available | no full name available | chr3:3724326-3725476 REVERSE LENGTH=153;AT3G11780.2 | Symbols: no symbol available | no full name available | chr3:3724326-3725476 REVERSE LENGTH=171		0.00257796	0.119268	46.2646	0.0128898	0	0	0	0	0.0742653	0	0	0.192544	0.329532		0	0	0	0	0	0	0	0	0	0		AT3G11780.1;AT3G11780.2	AT3G11780.1;AT3G11780.2	8	2	2	17	17	16.805	0	7.7771
AT1G74910.1	KJC1 | KONJAC 1 | chr1:28135770-28138456 REVERSE LENGTH=415;AT1G74910.2 | Symbols: KJC1 | KONJAC 1 | chr1:28135770-28138456 REVERSE LENGTH=415;AT1G74910.3 | Symbols: KJC1 | KONJAC 1 | chr1:28135852-28138456 REVERSE LENGTH=387		0.048747	0.119076	2.44274	0.022515	0.028504	0.0973739	0.0702159	0.0251262	0.0903253	0.0888899	0.212103	0.0510662	0.152997		0.0698561	0.0773137	0.11304	0.0799218	0.0898741	0.110121	0.114072	0.189147	0.121008	0.158269		AT1G74910.1;AT1G74910.2;AT1G74910.3	AT1G74910.1;AT1G74910.2;AT1G74910.3	76	12	9	28.4	28.4	45.563	0	76.635
AT4G36220.1	CYP84A1, FAH1, F5H | ferulic acid 5-hydroxylase 1, CYTOCHROME P450 84A1 | chr4:17137584-17139619 REVERSE LENGTH=520		0.0105438	0.118803	11.2676	0.00701725	0.0077344	0.0291107	0	0.0088565	0.131594	0.174192	0.148033	0.102779	0.0374151		0	0	0.11861	0	0	0.325388	0.341247	0.297138	0.216487	0.159252		AT4G36220.1	AT4G36220.1	50	13	13	27.9	27.9	58.72	0	103.1
AT2G45470.1	AGP8, FLA8 | ARABINOGALACTAN PROTEIN 8, FASCICLIN-like arabinogalactan protein 8 | chr2:18742797-18744059 REVERSE LENGTH=420		0.39531	0.118385	0.299473	0.353765	0.404983	0.396514	0.435177	0.38611	0.0764066	0.195466	0.13932	0.080597	0.100133		0.348905	0.353638	0.306613	0.344384	0.326888	0.138083	0.176857	0.103327	0.0831635	0.104109		AT2G45470.1	AT2G45470.1	58	12	10	26.7	24.8	43.074	0	177.7
AT2G41475.1	ATS3A | Embryo-specific protein 3A | chr2:17295259-17296329 REVERSE LENGTH=179		0.0938676	0.118208	1.25931	0.0930099	0.0928374	0.10041	0.139248	0.0438329	0.0439738	0.124738	0.0910313	0.188438	0.142859		0	0	0	0.215061	0	0	0.191562	0.0990725	0.156618	0		AT2G41475.1	AT2G41475.1	17	5	5	21.2	21.2	19.949	0	6.9655
AT5G47700.2	RPP1C, RPP1.3 | 60S acidic ribosomal protein P1-3, RPP1 co-orthologous gene 3 | chr5:19328019-19328724 REVERSE LENGTH=113;AT5G47700.1 | Symbols: RPP1C, RPP1.3 | 60S acidic ribosomal protein P1-3, RPP1 co-orthologous gene 3 | chr5:193		0.376648	0.118147	0.31368	0.387037	0.465031	0.558922	0.206039	0.266209	0	0.105964	0.100687	0.227608	0.156476		0.0892522	0.10277	0.102552	0.0593074	0.153558	0	0	0	0.0687069	0.0856299		AT5G47700.2;AT5G47700.1	AT5G47700.2;AT5G47700.1	28	3	2	77.9	49.6	11.247	0	240.89
AT3G55260.1	HEXO1, ATHEX2 | beta-hexosaminidase 1 | chr3:20489317-20492858 FORWARD LENGTH=541		0.335635	0.117818	0.351031	0.459152	0.315855	0.302359	0.358985	0.241822	0.091151	0.121459	0.180502	0.0966765	0.0993024		0.462939	0.537502	0.426762	0.406448	0.3861	0.190791	0.205965	0.299792	0.198476	0.217483		AT3G55260.1	AT3G55260.1	63	11	10	24	22.6	61.229	0	85.357
AT3G43800.1	GSTU27, ATGSTU27 | glutathione S-transferase tau 27 | chr3:15660929-15661784 FORWARD LENGTH=227		0.225956	0.117753	0.521131	0.0206232	0.216164	0.311392	0.323571	0.25803	0.0711628	0.0704539	0.255601	0.0409855	0.15056		0.228336	0.2009	0.213138	0.267739	0.189838	0	0.097393	0.302182	0.188254	0.17055		AT3G43800.1	AT3G43800.1	51	10	10	41	41	26.761	0	74.265
AT1G20950.1	no symbol available | no full name available | chr1:7297467-7301336 REVERSE LENGTH=614		0.167532	0.117459	0.701113	0.156875	0.176981	0.212672	0.12859	0.162544	0.0865903	0.0374757	0.281833	0.0802048	0.101192		0.186694	0.194956	0.307161	0.154153	0.234011	0.143868	0.099482	0.307191	0.171253	0.215133		AT1G20950.1	AT1G20950.1	153	27	13	47.9	29.5	67.118	0	323.31
AT5G43350.1	PHT1;1, ATPT1, PT1 | ARABIDOPSIS THALIANA PHOSPHATE TRANSPORTER 1, phosphate transporter 1;1 | chr5:17399918-17401643 REVERSE LENGTH=524;AT5G43370.2 | Symbols: PHT1;2, APT1, PHT2 | phosphate transporter 2, PHOSPHATE TRANSPORTER 2, AR		0.0632824	0.117286	1.85338	0.0518183	0.111251	0.0163147	0.0191631	0.117865	0.11018	0.0564112	0.11071	0.173127	0.136004		0.104338	0.127698	0.11496	0.0626938	0.212941	0.208659	0.203619	0.189235	0.190545	0.273339		AT5G43350.1;AT5G43370.2;AT5G43370.1;AT5G43360.1	AT5G43350.1;AT5G43370.2;AT5G43370.1	60	12	11	28.8	27.5	57.616	0	38.963
AT5G60640.1	PDI2, ATPDIL1-4, ATPDI2, PDIL1-4 | PROTEIN DISULFIDE ISOMERASE 2, ARABIDOPSIS THALIANA PROTEIN DISULFIDE ISOMERASE 2, PDI-like 1-4 | chr5:24371141-24373993 REVERSE LENGTH=597;AT5G60640.3 | Symbols: PDI2, ATPDIL1-4, ATPDI2, PDIL1-4 |		0.196159	0.117215	0.597553	0.236377	0.204833	0.119486	0.216879	0.203221	0.00934639	0.120154	0.195	0.102768	0.158809		0.41044	0.33186	0.261862	0.376386	0.336823	0	0.229777	0.331583	0.367132	0.440149		AT5G60640.1;AT5G60640.3;AT5G60640.2	AT5G60640.1;AT5G60640.3;AT5G60640.2	162	31	31	48.9	48.9	66.356	0	284.54
AT2G45820.1	Rem1.3 | Remorin 1.3 | chr2:18863147-18864576 REVERSE LENGTH=190		0.537414	0.117094	0.217884	0.413919	0.823339	0.476805	0.45901	0.513999	0.304773	0.0148323	0.0374958	0.120942	0.107428		0.465332	1.01018	0.436065	0.488365	0.644	0.211817	0	0.0486268	0.266925	0.270316		AT2G45820.1	AT2G45820.1	85	17	17	64.2	64.2	20.968	0	110.67
AT3G53740.1	no symbol available | no full name available | chr3:19913921-19914813 REVERSE LENGTH=103;AT3G53740.4 | Symbols: no symbol available | no full name available | chr3:19913921-19914813 REVERSE LENGTH=112;AT3G53740.3 | Symbols: no symbol		0.315235	0.11707	0.371374	0.343182	0.437779	0.204678	0.300848	0.289687	0.042259	0.0833511	0.120901	0.156926	0.181913		0.25521	0.238621	0.10863	0.150839	0.161387	0	0	0	0	0.117839		AT3G53740.1;AT3G53740.4;AT3G53740.3;AT3G53740.2;AT2G37600.2;AT2G37600.1	AT3G53740.1;AT3G53740.4;AT3G53740.3;AT3G53740.2;AT2G37600.2;AT2G37600.1	18	9	3	45.6	15.5	11.68	0	10.559
AT3G14067.1	SASP | Senescence-Associated Subtilisin Protease | chr3:4658421-4660754 REVERSE LENGTH=777		0.335616	0.116792	0.347995	0.0924383	0.245628	0.422654	0.321044	0.596315	0.0391292	0.145319	0.307433	0.0380182	0.054063		0.690257	0.97226	0.882932	0.587861	0.801587	0.336247	0.137294	0.572714	0.247064	0.506164		AT3G14067.1	AT3G14067.1	139	22	22	38.2	38.2	81.816	0	323.31
AT4G34660.1	SH3P2 | SH3 domain-containing protein 2 | chr4:16545595-16548294 REVERSE LENGTH=368;AT4G34660.2 | Symbols: SH3P2 | SH3 domain-containing protein 2 | chr4:16545595-16548294 REVERSE LENGTH=345;AT4G34660.3 | Symbols: SH3P2 | SH3 domain-		0.0377744	0.11666	3.08834	0.00699106	0	0.0942233	0	0.0876576	0.160255	0.120412	0.0228555	0.148729	0.131049		0	0	0	0	0	0.239466	0.176511	0.0829661	0.180465	0.118159		AT4G34660.1;AT4G34660.2;AT4G34660.3	AT4G34660.1;AT4G34660.2;AT4G34660.3	29	10	10	27.4	27.4	40.925	0	37.349
AT1G06530.1	PMD2 | peroxisomal and mitochondrial division factor 2 | chr1:2001625-2002596 FORWARD LENGTH=323		0.0291973	0.116535	3.99127	0.0554729	0.0238841	0.00557348	0.0539458	0.00711035	0.281804	0.0448312	0.0375555	0.118216	0.100266		0.0668508	0.1072	0.101518	0.0764805	0.0735757	0.23387	0.13399	0.0514808	0.190422	0.120723		AT1G06530.1	AT1G06530.1	42	11	11	36.5	36.5	36.119	0	66.372
AT5G23740.1	RPS11-BETA | ribosomal protein S11-beta | chr5:8008251-8009330 REVERSE LENGTH=159		0.445978	0.116196	0.260541	0.686354	0.398473	0.569277	0.283696	0.292088	0.200992	0	0.176559	0.0804928	0.122934		0.580366	0.691899	0.448752	0.58108	0.574452	0	0	0	0.17559	0.219297		AT5G23740.1	AT5G23740.1	41	18	9	65.4	35.8	17.749	0	79.673
AT2G16760.1	no symbol available | no full name available | chr2:7275739-7277122 FORWARD LENGTH=327		0.00328714	0.115795	35.2268	0	0	0.00948968	0.00694602	0	0.0118594	0.126088	0.0626636	0.183414	0.194952		0	0	0.0314903	0	0	0	0.10881	0.081337	0.17292	0.100433		AT2G16760.1	AT2G16760.1	29	11	8	30.9	19.9	35.31	0	32.572
AT5G03345.1	PRCE2 | PSI-INTERACTING ROOT-CELL ENRICHED 2 | chr5:814196-815478 FORWARD LENGTH=104		0.0070213	0.115571	16.4601	0	0	0.0351065	0	0	0	0	0.100158	0.188511	0.289187		0	0	0	0	0	0	0	0	0	0		AT5G03345.1	AT5G03345.1	5	2	2	26.9	26.9	11.828	0	4.4106
AT1G75500.2	WAT1, UMAMIT5 | Usually multiple acids move in and out Transporters 5, Walls Are Thin 1 | chr1:28338282-28340091 REVERSE LENGTH=389;AT1G75500.1 | Symbols: WAT1, UMAMIT5 | Usually multiple acids move in and out Transporters 5, Walls A		0.0237604	0.115529	4.86224	0.0129592	0.0231472	0	0.026154	0.0565418	0.10771	0.190145	0.0671327	0.151073	0.0615838		0.0335459	0	0	0	0.0864497	0.43063	0.412883	0.0923593	0.255734	0.127326		AT1G75500.2;AT1G75500.1	AT1G75500.2;AT1G75500.1	24	3	3	8.5	8.5	42.57	0	14.972
AT3G57010.1	no symbol available | no full name available | chr3:21095854-21097316 REVERSE LENGTH=376		0.0506541	0.115403	2.27825	0.0396633	0.0399226	0.0804989	0.0375054	0.0556805	0.119794	0.186603	0.127045	0.0113361	0.132236		0.0545349	0.0768765	0.126954	0.0685024	0.0830753	0.207751	0.346216	0.174334	0.144058	0.142138		AT3G57010.1	AT3G57010.1	67	11	11	37.5	37.5	41.98	0	294.59
AT3G02880.1	KIN7 | Kinase 7 | chr3:634819-636982 FORWARD LENGTH=627		0.260355	0.115219	0.442544	0.207551	0.31217	0.249623	0.257746	0.274686	0.0919883	0.172424	0.100288	0.0887786	0.122614		0.237139	0.28165	0.241634	0.294117	0.289465	0.151925	0.20992	0.11526	0.135232	0.129463		AT3G02880.1	AT3G02880.1	136	26	22	44.2	39.1	67.752	0	323.31
AT2G43910.1	ATHOL1, HOL1 | HARMLESS TO OZONE LAYER 1 | chr2:18184658-18186951 REVERSE LENGTH=227;AT2G43910.2 | Symbols: ATHOL1, HOL1 | HARMLESS TO OZONE LAYER 1 | chr2:18184831-18186951 REVERSE LENGTH=217		0.318234	0.115183	0.361943	0.4006	0.0670356	0.0716766	0.369483	0.682375	0.0474971	0.00910127	0.24045	0.0314787	0.247386		2.44264	2.61413	2.14415	3.25766	3.17352	1.68057	1.78628	2.05842	1.98546	2.24134		AT2G43910.1;AT2G43910.2;AT2G43910.3	AT2G43910.1;AT2G43910.2	112	10	9	63	58.6	25.288	0	310.78
AT1G16920.1	RAB11, ATRABA1B, RABA1b, BEX5 | RAB GTPase homolog A1B, BFA-visualized exocytic trafficking defective 5 | chr1:5787489-5789147 REVERSE LENGTH=216		0.029068	0.114621	3.94319	0.048924	0.03966	0.0162062	0.0138015	0.0267484	0	0.0918424	0.100986	0.182257	0.198018		0.104882	0	0	0.0805881	0	0	0.303481	0.160823	0.400423	0.388369		AT1G16920.1	AT1G16920.1	41	16	8	66.2	37	24.02	0	64.845
AT5G66060.2	no symbol available | no full name available | chr5:26419481-26421072 FORWARD LENGTH=243;AT5G66060.1 | Symbols: no symbol available | no full name available | chr5:26419481-26421118 FORWARD LENGTH=289		0.0156381	0.11416	7.30011	0	0	0.0470998	0.0310907	0	0.0234351	0.238375	0.051131	0.194421	0.0634369		0	0	0.0347697	0	0	0	0.22284	0	0.142801	0		AT5G66060.2;AT5G66060.1	AT5G66060.2;AT5G66060.1	15	7	7	26.3	26.3	27.667	0	34.846
AT1G14400.2	ATUBC1, UBC1 | ubiquitin carrier protein 1, UBIQUITIN CONJUGATING ENZYME 1 | chr1:4927294-4928136 REVERSE LENGTH=152;AT1G14400.1 | Symbols: ATUBC1, UBC1 | ubiquitin carrier protein 1, UBIQUITIN CONJUGATING ENZYME 1 | chr1:4927294-492		0.21155	0.113922	0.538513	0.442062	0	0.0885044	0.349029	0.178155	0	0.162027	0.0340536	0.329634	0.0438973		0	0	0	0	0	0	0	0.121005	0	0.119272		AT1G14400.2;AT1G14400.1;AT2G02760.4;AT2G02760.3;AT2G02760.2;AT2G02760.1	AT1G14400.2;AT1G14400.1;AT2G02760.4;AT2G02760.3;AT2G02760.2;AT2G02760.1	13	2	2	19.1	19.1	17.281	0	5.058
AT3G10410.1	CPY, SCPL49 | CARBOXYPEPTIDASE Y, SERINE CARBOXYPEPTIDASE-LIKE 49 | chr3:3235518-3238063 REVERSE LENGTH=516		0.0537761	0.113105	2.10326	0.024097	0.045261	0.0391116	0.123383	0.0370281	0.0463169	0.0864295	0.183628	0.102669	0.146483		0.169151	0.154588	0.170749	0.19292	0.139635	0.220023	0.123308	0.25041	0.145773	0.218934		AT3G10410.1	AT3G10410.1	38	9	9	14.9	14.9	57.301	0	54.318
AT3G60450.1	no symbol available | no full name available | chr3:22340982-22342187 FORWARD LENGTH=274;AT3G60450.2 | Symbols: no symbol available | no full name available | chr3:22340886-22342187 FORWARD LENGTH=306		0.238278	0.112959	0.474064	0.264188	0.197095	0.298472	0.207119	0.224515	0.063965	0.0780698	0.222534	0.0973103	0.102916		0.25255	0.228337	0.285656	0.266073	0.238749	0	0.110824	0.239567	0.172767	0.165258		AT3G60450.1;AT3G60450.2;AT3G60415.1;AT3G60420.1	AT3G60450.1;AT3G60450.2	48	7	7	27.7	27.7	30.863	0	56.455
AT4G29260.1	VSP3 | Vegetative Storage Protein 3 | chr4:14422310-14423409 REVERSE LENGTH=255		0.226586	0.112856	0.49807	0.183307	0.2286	0.212436	0.139202	0.369386	0.0465475	0.135964	0.051507	0.132129	0.198132		0.311959	0.420104	0.198147	0.248729	0.414507	0	0.179123	0.0990005	0.111262	0.188164		AT4G29260.1	AT4G29260.1	44	9	9	27.1	27.1	28.906	0	191.86
AT1G23290.1	RPL27AB, RPL27A | RIBOSOMAL PROTEIN L27A | chr1:8263007-8263447 FORWARD LENGTH=146		0.66812	0.112466	0.168333	0.818829	0.964424	0.483431	0.47593	0.597984	0	0.127421	0.14136	0.137664	0.155887		0.419654	0.538302	0.555382	0	0.66537	0	0.299386	0.389682	0.314491	0.408221		AT1G23290.1	AT1G23290.1	15	12	3	56.8	16.4	16.292	0	26.576
AT4G17870.1	RCAR11, PYR1 | regulatory component of ABA receptor 11, PYRABACTIN RESISTANCE 1 | chr4:9928792-9929367 FORWARD LENGTH=191		0.0525601	0.112189	2.13449	0.0513923	0.0215811	0.0921885	0.0605359	0.0371027	0.0816649	0.0766107	0.160603	0.118307	0.12376		0.0725132	0.0707666	0.0801475	0.0884349	0.0884908	0	0.077192	0.107385	0.0870583	0.0856524		AT4G17870.1	AT4G17870.1	42	10	10	62.8	62.8	21.575	0	24.692
AT4G24830.1	no symbol available | no full name available | chr4:12793085-12795857 REVERSE LENGTH=494;AT4G24830.2 | Symbols: no symbol available | no full name available | chr4:12793085-12795857 REVERSE LENGTH=450		0.193567	0.111697	0.577045	0.199929	0.190262	0.301257	0.041021	0.235366	0.0256456	0.0757409	0.252907	0.0517	0.152491		0.511314	0.498649	0.805083	0.487856	0.588906	0.283615	0.273228	0.603345	0.279473	0.377087		AT4G24830.1;AT4G24830.2	AT4G24830.1;AT4G24830.2	104	23	23	39.9	39.9	53.845	0	323.31
AT1G14810.1	no symbol available | no full name available | chr1:5102684-5104633 REVERSE LENGTH=375		0.435	0.111653	0.256673	0.42115	0.372387	0.496713	0.386687	0.498062	0.05495	0.0260828	0.197947	0.0960272	0.183256		0.351816	0.326552	0.380368	0.356515	0.395076	0.0275598	0.0392609	0.16754	0.129094	0.144401		AT1G14810.1;AT1G14810.2	AT1G14810.1	147	19	19	53.3	53.3	40.745	0	323.31
AT2G45060.1	no symbol available | no full name available | chr2:18584674-18586688 REVERSE LENGTH=272		0.0867205	0.111565	1.28649	0.0808305	0.111239	0.0721676	0.0535615	0.115804	0.0416942	0.115823	0.0350154	0.182605	0.182688		0.142687	0.165247	0.127694	0.150511	0.132748	0.24071	0.330354	0.0717874	0.232383	0.142385		AT2G45060.1	AT2G45060.1	76	12	12	47.1	47.1	30.337	0	231.17
AT3G56820.2	no symbol available | no full name available | chr3:21040906-21041711 REVERSE LENGTH=163;AT3G56820.1 | Symbols: no symbol available | no full name available | chr3:21040061-21041711 REVERSE LENGTH=220;AT3G56820.3 | Symbols: no symbol		0.0164602	0.111385	6.76694	0.0184275	0.0237935	0.0193457	0	0.0207344	0.16282	0.178701	0.0593171	0.10073	0.0553586		0	0	0	0	0	0	0	0	0.116532	0.093275		AT3G56820.2;AT3G56820.1;AT3G56820.3	AT3G56820.2;AT3G56820.1;AT3G56820.3	13	4	4	28.8	28.8	18.145	0	7.0838
AT3G01500.4	CA1, SABP3, DEG10, ATBCA1, ATSABP3 | carbonic anhydrase 1, BETA CARBONIC ANHYDRASE 1, SALICYLIC ACID-BINDING PROTEIN 3, ARABIDOPSIS THALIANA SALICYLIC ACID-BINDING PROTEIN 3 | chr3:195173-196716 REVERSE LENGTH=259;AT3G01500.1 | Symbo		0.00348002	0.11136	31.9999	0	0	0	0.0174001	0	0.354229	0.202573	0	0	0		0	0	0	0	0	0.332428	0.177606	0	0	0		AT3G01500.4;AT3G01500.1;AT3G01500.3;AT3G01500.2	AT3G01500.4;AT3G01500.1;AT3G01500.3;AT3G01500.2	20	10	4	45.9	18.5	28.198	0	102.28
AT4G19640.1	atARA7, ARA-7, ARA7, ATRABF2B, ATRAB-F2B, RAB-F2B, ATRAB5B, RABF2B | ARABIDOPSIS RAB GTPASE HOMOLOG F2B, RAB GTPASE HOMOLOG F2B | chr4:10687441-10689449 REVERSE LENGTH=200		0.0293043	0.111091	3.79096	0.0511001	0.0508759	0.0234909	0	0.0210545	0.078767	0.0892618	0.0218665	0.191793	0.173768		0.0567616	0.0878104	0.0895843	0	0.0584608	0.19549	0.194659	0.112771	0.222549	0.191118		AT4G19640.1;AT4G19640.2;AT4G19640.3	AT4G19640.1	25	6	4	39	28.5	21.873	0	30.273
AT5G37510.1	EMB1467, CI76 | embryo defective 1467 | chr5:14897490-14900352 FORWARD LENGTH=745;AT5G37510.2 | Symbols: EMB1467, CI76 | embryo defective 1467 | chr5:14897490-14900447 FORWARD LENGTH=748		0.117114	0.110965	0.947493	0.0850607	0.0804255	0.211429	0.0957766	0.112879	0.102068	0.113265	0.118271	0.116889	0.104331		0.321066	0.235772	0.550721	0.381815	0.331605	0.880959	0.615529	0.389788	0.529445	0.340063		AT5G37510.1;AT5G37510.2	AT5G37510.1;AT5G37510.2	164	28	28	49.8	49.8	81.181	0	289.18
AT1G17290.1	AlaAT1 | alanine aminotransferase | chr1:5922771-5926093 FORWARD LENGTH=543		0.226287	0.110715	0.489268	0.26024	0.17692	0.237144	0.198817	0.258315	0.054986	0.039519	0.239872	0.125075	0.094123		0.540277	0.414679	0.660856	0.466985	0.631366	0.176234	0.218408	0.382108	0.259612	0.271197		AT1G17290.1	AT1G17290.1	142	28	21	52.3	46	59.82	0	323.31
AT3G52760.1	no symbol available | no full name available | chr3:19553932-19554705 REVERSE LENGTH=257		0.00623808	0.110621	17.7332	0	0	0	0	0.0311904	0.0309284	0.259105	0.0164721	0.206222	0.0403769		0	0	0	0	0	0	0	0	0	0		AT3G52760.1	AT3G52760.1	5	3	2	17.1	14.4	27.638	0	7.2128
AT3G22890.1	ATPS1, APS1 | ATP sulfurylase 1 | chr3:8112837-8114734 FORWARD LENGTH=463		0.248175	0.110046	0.443421	0.208919	0.227111	0.4371	0.191053	0.176691	0.0909954	0.109529	0.116908	0.133361	0.0994366		0.450904	0.520544	0.932933	0.306737	0.403012	0.211389	0.208767	0.258915	0.215183	0.177642		AT3G22890.1	AT3G22890.1	97	17	10	48.6	30.9	51.458	0	141.15
AT5G50920.1	DCA1, CLPC, ATHSP93-V, CLPC1, HSP93-V | HEAT SHOCK PROTEIN 93-V, CLPC homologue 1, DE-REGULATED CAO ACCUMULATION 1 | chr5:20715710-20719800 REVERSE LENGTH=929		0.233486	0.109932	0.470829	0.14508	0.257082	0.302311	0.202959	0.259997	0.0811706	0.130294	0.129782	0.106948	0.101465		0.301424	0.385446	0.414013	0.358788	0.348638	0.188832	0.29724	0.199463	0.214231	0.185693		AT5G50920.1	AT5G50920.1	246	47	19	47.1	20.9	103.45	0	323.31
AT3G27280.2	PHB4, ATPHB4 | prohibitin 4 | chr3:10076904-10078051 FORWARD LENGTH=279;AT3G27280.1 | Symbols: PHB4, ATPHB4 | prohibitin 4 | chr3:10076904-10078051 FORWARD LENGTH=279		0.0917534	0.109926	1.19806	0.125752	0.0863428	0.0692751	0.0930478	0.0843495	0.0781503	0.0983711	0.0483161	0.114983	0.209808		0.118093	0.113466	0.0785626	0.139225	0.0983402	0	0.100333	0.0785937	0	0.138686		AT3G27280.2;AT3G27280.1	AT3G27280.2;AT3G27280.1	47	18	7	79.2	47	30.638	0	140.07
AT1G14980.2	CPN10 | chaperonin 10 | chr1:5166236-5166654 REVERSE LENGTH=82;AT1G14980.1 | Symbols: CPN10 | chaperonin 10 | chr1:5165930-5166654 REVERSE LENGTH=98		0.271984	0.109865	0.403939	0.1361	0.509726	0.276534	0.0289783	0.408584	0	0	0.070922	0.12646	0.351944		0.0996413	0.208647	0.121022	0.114699	0.153443	0	0	0	0.0938715	0.176795		AT1G14980.2;AT1G14980.1	AT1G14980.2;AT1G14980.1	25	7	7	76.8	76.8	8.8573	0	28.778
AT1G66580.1	SAG24, RPL10C | senescence associated gene 24, ribosomal protein L10 C | chr1:24839208-24840439 FORWARD LENGTH=221		0.550815	0.109824	0.199384	0.365364	0.621992	0.623885	0.549517	0.593318	0.0431928	0.132148	0.0774793	0.133855	0.162443		0.589884	0.866747	0.586352	0.853228	0.761625	0	0	0	0.163213	0.193329		AT1G66580.1	AT1G66580.1	33	20	3	68.3	17.2	24.929	0	153.54
AT2G18740.2	PCP, SME1 | PORCUPINE, Sm protein E1 | chr2:8123334-8124581 FORWARD LENGTH=78;AT4G30330.1 | Symbols: PCP-like, SME2 | PORCUPINE LIKE, Sm protein E2 | chr4:14836773-14837919 REVERSE LENGTH=88;AT2G18740.1 | Symbols: PCP, SME1 | PORCUPI		0	0.109441	#DIV/0!	0	0	0	0	0	0	0.118999	0.076004	0.137677	0.214526		0	0	0	0	0	0	0	0	0	0		AT2G18740.2;AT4G30330.1;AT2G18740.1	AT2G18740.2;AT4G30330.1;AT2G18740.1	4	2	2	24.4	24.4	9.2547	0	4.5691
AT3G48140.1	no symbol available | no full name available | chr3:17778471-17779299 FORWARD LENGTH=88		0.0980806	0.109312	1.11452	0.269621	0.0631618	0.0498035	0.0330226	0.0747941	0	0.165049	0.0652922	0.137301	0.17892		0.108629	0.159457	0.122874	0.101485	0.157673	0	0.128769	0.0671742	0.121907	0.176467		AT3G48140.1	AT3G48140.1	16	3	3	40.9	40.9	10.019	0	17.533
AT1G68650.1	PML5 | photosynthesis-affected mutant 71 like 5 | chr1:25775825-25777683 FORWARD LENGTH=228		0.00669114	0.109056	16.2985	0	0	0.0334557	0	0	0.131666	0.177494	0.0902611	0.11871	0.0271471		0	0	0	0	0	0	0	0	0	0		AT1G68650.1	AT1G68650.1	2	3	2	14.9	11	24.664	0.00024576	3.0993
AT5G63030.1	GRXC1 | glutaredoxin C1 | chr5:25286352-25287517 FORWARD LENGTH=125		0.0226662	0.108628	4.7925	0	0.0566458	0	0.056685	0	0.0589488	0.0427186	0.0368233	0.106055	0.298592		0	0	0	0	0	0	0	0	0.0990369	0.117988		AT5G63030.1	AT5G63030.1	14	6	6	46.4	46.4	13.61	0	9.45
AT2G25260.1	HPAT2 | hydroxyproline O-arabinosylatransferase 2 | chr2:10755617-10757766 REVERSE LENGTH=358		0.0344646	0.108562	3.14997	0.0441104	0.042525	0.0232438	0.0446242	0.0178196	0.0696224	0.143946	0.0999949	0.143645	0.0856039		0.0585884	0.0537482	0	0.064779	0	0	0.234289	0.139007	0.209755	0.123536		AT2G25260.1	AT2G25260.1	15	2	2	7.8	7.8	40.972	0	9.9692
AT1G78570.1	RHM1, ATRHM1, ROL1 | REPRESSOR OF LRX1 1, rhamnose biosynthesis 1, ARABIDOPSIS THALIANA RHAMNOSE BIOSYNTHESIS 1 | chr1:29550110-29552207 FORWARD LENGTH=669		0.0532473	0.108482	2.03733	0.0378819	0.0341742	0.0986596	0.0385191	0.0570016	0.0884679	0.12725	0.190372	0.063476	0.0728449		0.0941789	0.0888935	0.19381	0.106533	0.124812	0.187442	0.197304	0.288738	0.145233	0.166664		AT1G78570.1	AT1G78570.1	149	23	11	35.7	20.2	75.371	0	92.11
AT4G22330.1	AtACER, ATCES1 | CERAMIDASE | chr4:11798483-11799549 FORWARD LENGTH=255		0.0411296	0.108431	2.63631	0.0391532	0.0388478	0.0355503	0.0632828	0.0288141	0	0	0.110437	0.156704	0.275012		0.0243943	0.0252261	0.0194132	0.0361571	0	0	0	0	0	0.131739		AT4G22330.1	AT4G22330.1	15	4	4	11.4	11.4	29.744	0	7.0646
AT1G52070.2	no symbol available | no full name available | chr1:19365140-19366449 REVERSE LENGTH=303;AT1G52070.1 | Symbols: no symbol available | no full name available | chr1:19365140-19366900 REVERSE LENGTH=315		0.175349	0.108157	0.616812	0.182565	0.114532	0.106709	0.320296	0.152643	0.0254915	0.0865554	0.118656	0.156365	0.153719		0.125091	0.103986	0.0819899	0.194127	0.0972867	0.0514509	0.0597977	0.111111	0.126561	0.146633		AT1G52070.2;AT1G52070.1	AT1G52070.2;AT1G52070.1	69	12	9	48.2	42.2	32.692	0	39.271
AT4G32130.1	no symbol available | no full name available | chr4:15520345-15522477 REVERSE LENGTH=202		0.0469731	0.108002	2.29922	0.0398588	0.054748	0.0292366	0.0461305	0.0648914	0.153006	0.151922	0.0813771	0.014839	0.138864		0	0	0.0362087	0	0.0762665	0	0.306979	0.121815	0.141148	0.225465		AT4G32130.1	AT4G32130.1	22	6	3	25.7	19.8	22.563	0	19.77
AT5G03690.2	AtFBA4, FBA4 | fructose-bisphosphate aldolase 4 | chr5:963389-964982 REVERSE LENGTH=359;AT5G03690.1 | Symbols: AtFBA4, FBA4 | fructose-bisphosphate aldolase 4 | chr5:963389-964982 REVERSE LENGTH=393;AT5G03690.4 | Symbols: AtFBA4, FBA		0.354157	0.107974	0.304875	0.356403	0.318619	0.0405075	0.0197073	1.03555	0	0	0.207709	0.159497	0.172663		0.78372	0.681985	0	0	1.61701	0	0	0.49024	0.254113	0		AT5G03690.2;AT5G03690.1;AT5G03690.4;AT5G03690.3	AT5G03690.2;AT5G03690.1;AT5G03690.4;AT5G03690.3	17	12	2	24.2	13.1	38.63	0	60.851
AT3G48570.1	no symbol available | no full name available | chr3:18004604-18004912 REVERSE LENGTH=69		0.0401576	0.107797	2.68435	0	0.0692741	0.0592065	0.0240988	0.0482084	0	0.102285	0.0897549	0.158878	0.188066		0	0	0	0	0	0	0	0	0	0		AT3G48570.1	AT3G48570.1	8	1	1	23.2	23.2	7.683	0	15.922
AT3G52960.1	PrxIIE | peroxiredoxin-II-E | chr3:19639699-19640403 FORWARD LENGTH=234		0.336079	0.107368	0.319471	0.304623	0.39204	0.329159	0.306755	0.34782	0.0615138	0.0788994	0.140333	0.123402	0.13269		0.273514	0.197153	0.20258	0.307051	0.262558	0	0	0.161247	0.178068	0.266238		AT3G52960.1	AT3G52960.1	57	13	13	37.6	37.6	24.684	0	159.61
AT3G54470.1	no symbol available | no full name available | chr3:20168285-20170245 REVERSE LENGTH=476		0.077863	0.107025	1.37453	0.0521095	0.064017	0.126034	0.051173	0.0959815	0.128998	0.0420086	0.202412	0.0797859	0.0819225		0.116866	0.124	0.16292	0.139133	0.116804	0.171535	0.126777	0.162372	0.109222	0.0978361		AT3G54470.1;AT1G12775.1	AT3G54470.1	81	19	19	52.7	52.7	51.85	0	323.31
AT3G07110.1	no symbol available | no full name available | chr3:2252092-2253332 FORWARD LENGTH=206;AT3G07110.2 | Symbols: no symbol available | no full name available | chr3:2252092-2253332 FORWARD LENGTH=207		0.647966	0.106985	0.16511	1.26006	0.498057	0.771815	0.277686	0.432212	0	0.0893076	0.121145	0.0411206	0.283354		0.746399	0.58215	0.500132	0.505062	0.546206	0	0	0.0843527	0.0543878	0.137222		AT3G07110.1;AT3G07110.2	AT3G07110.1;AT3G07110.2	120	26	16	72.3	44.7	23.466	0	143.12
AT3G05970.1	ATLACS6, LACS6 | long-chain acyl-CoA synthetase 6 | chr3:1786510-1791746 REVERSE LENGTH=701		0.00899926	0.106795	11.8671	0.00577888	0.00628855	0.0144925	0.00936462	0.00907175	0.0797671	0.0716097	0.13593	0.118675	0.127993		0.00764328	0.0116171	0.0407994	0.0141114	0.0349977	0.141146	0.144467	0.202257	0.160264	0.195455		AT3G05970.1	AT3G05970.1	88	19	17	32	30.4	76.603	0	149.45
AT1G33490.1	no symbol available | no full name available | chr1:12150941-12152276 REVERSE LENGTH=175;AT1G33490.3 | Symbols: no symbol available | no full name available | chr1:12151301-12152276 REVERSE LENGTH=139		0	0.106521	#DIV/0!	0	0	0	0	0	0.0664766	0.115743	0.103177	0.126276	0.120932		0	0	0	0	0	0	0	0.0460048	0.0619325	0.0604228		AT1G33490.1;AT1G33490.3;AT1G33490.2	AT1G33490.1;AT1G33490.3	9	3	3	15.4	15.4	18.827	0	5.0308
[truncated: 3,843 more rows]

## Sheet: Suppl. Dataset S14
Supplemental Dataset S14: Comparison of proteins in LD-enriched fractions to total protein fractions isolated from Arabidopsis tgd1-1 sdp1-4 roots. Log2 transformed and imputed data. LDs were isolated from roots (5 biological replicates) and the proteomes of LD-enriched and total protein fractions were determined. Proteomic measurements were carried out by LC-MS/MS after in-gel tryptic digest and…
[truncated: 2,816 more rows]

[truncated: 2 more sheets: Suppl. Dataset S15, Suppl. Dataset S16]
