# Supplementary material for: Arabidopsis root lipid droplets are hubs for membrane homeostasis under heat stress, and triterpenoid synthesis and storage
Source: New Phytol. 2025 Nov 25;249(2):892–916. doi: 10.1111/nph.70726 (PMC12712439; doi:10.1111/nph.70726)
Supplement: Supplementary file 4 — Dataset S21 Expression levels of LD protein‐coding genes in different organs of Arabidopsis thaliana. Dataset S22 Expression levels of genes associated with lipid remodeling and triterpene biosynthesis. [file NPH-249-892-s003.xlsx]

## Sheet: Supporting information
New Phytologist Supporting Information
Article title: Arabidopsis root lipid droplets are hubs for membrane homeostasis under heat stress, and triterpenoid synthesis and storage.
Authors: Patricia Scholz, Janis Dabisch, Ana C. Vilchez, Alyssa C. Clews, Philipp W. Niemeyer, Magdiel S. S. Lim, Siqi Sun, Lea Hembach, Mayuko Naganawa, Fabienne Dreier, Katharina F. Blersch, Lea M. Preuß, Martin Bonin, Elena Lesch, Yuya Iwai, Takashi L. Shimada, Jürgen Eirich, Iris Finkemeier, Katharina Gutbrod, Peter Dörmann, You Wang, Robert T. Mullen, Till Ischebeck
Article acceptance date: 3 October 2025

## Sheet: Supplemental Dataset S21
Supplemental Dataset S21: Expression levels of LD-protein-coding genes in different organs of Arabidopsis thaliana. Data is taken from Klepikova et al. 2016 through http://travadb.org/browse
	AT1G44170	AT2G07050	AT5G53560	AT4G26740	AT5G55240	AT2G33380	AT1G70670	AT1G70680	AT5G29560	AT1G23250	AT1G23240	AT2G17840	AT4G27760	AT1G01610	AT3G11430	AT5G60620	AT5G50600	AT5G50700	AT3G47350	AT3G47360	AT5G50590	AT4G10020	AT5G50770	AT5G50690	AT1G10740	AT1G23330	AT1G67360	AT2G47780	AT3G05500	AT1G75180	AT1G19400	AT5G16550	AT5G04830	AT3G19920	AT1G43890	AT1G11755	AT1G18460	AT1G73920	AT4G33110	AT4G33120	AT1G07985	AT1G80950	AT5G42600	AT4G13160	AT3G14360	AT5G67050	AT1G45201	AT1G56630	AT5G42930
	ALDH4	CAS	CB5-E	CLO1	CLO2	CLO3	CLO4	CLO5	CLO6	CLO7	CLO8	ERD7	FEY3	GPAT4	GPAT5	GPAT9	HSD1	HSD1	HSD2	HSD3	HSD4	HSD5	HSD6	HSD7	LDAH1	LDAH2	LDAP1	LDAP2	LDAP3	LDDH1	LDDH2	LDIP	LDNP	LDPS	LDS1	LEW1	LIDL1	LIDL2	LIME1	LIME2	LIPA	LPEAT1	MRN1	MYOB14	OBL1	OBL2	OBL3	OBL4	OBL5
Root without apex	1203	3334	5806	0.84	0	8	1000	9	0	0	0	3171	664	1170	423	1157		0.84	1988	279		7	0.85		415	455	387	8	1304	605	514	697	794	0.42	1764	203	315	1432	41	731	5	936	164	314	172	13	1301	189	95
Root apex	1603	6462	6528	0.52	0	12	1052	6	1	0	0	1346	923	417	63	1433		0	2772	210		1	0.52		497	204	252	0.51	1641	595	374	718	559	0.51	2280	149	439	1019	136	5858	0.51	1105	4257	303	179	41	64	537	297
Whole mature leaf	772	1479	2917	0	0	1275	326	4	0	0.47	0.47	7359	386	656	7	1130		0	1203	272		5	0		448	298	1549	57	503	289	2348	1236	1569	0.94	1555	318	776	2497	378	0	9	788	0	429	109	4	3395	0	26
Flower 1	1904	1491	3181	0.89	0	4820	1022	550	0.45	1	1	4059	598	813	2616	919		0	2265	112		4	1		1310	292	1373	20	1457	884	647	603	1524	4	1288	300	595	1337	573	44	12	690	0	187	120	25	115	0.45	12
Dry seeds	516	233	4023	61618	85663	37	14	7	0	1	2	19865	115	8	0	1213		302	569	254		54433	661		33	33	426	5329	21620	127	1228	7351	673	49819	10642	168	1202	1403	207	1	143786	1303	0	3668	3268	0	15	0	2
Axis of the inflorescence	1430	2872	3015	0.84	0	98	437	0.41	0	0	0	1077	859	415	0	770	not differentiated from 1	0	1585	130	no expression	2	1	no expression	449	277	619	8	613	531	687	338	558	0.44	1025	275	564	641	1150	0.89	5	670	0	209	120	9	35	0	1
Opened anthers	18906	439	2324	28	0	225140	8774	627	2	20	20	5196	156	287	326560	1669		0	2115	403		61	0		41816	189	848	30	9949	6457	3007	2059	2409	48	5258	99	2173	31297	202	97	10	3397	0	208	324	12	0	0	2
Anthers of the mature flower (before opening).	6940	1006	1654	0	0	65003	3733	323	194	3	0	1531	164	314	236072	2548		0	6064	686		115	0		63450	178	2457	17	24070	26752	1524	1944	2094	3	6613	89	895	16061	104	21	0	3844	0	98	289	33	0	3	0
Anthers of the young flower	2022	1403	7035	0.91	0	822	134	0	16	42	49	656	707	1934	1	972		0	1207	89		20	2		687	1680	1432	10	6636	1099	623	572	271	1	1864	994	761	875	1083	3	9	1285	0	124	100	29	6	1	1
Carpels of the mature flower (before pollination	1091	1617	2802	0	0	352	723	19	0.91	0	0	1027	707	1474	12	751		0	1537	95		4	0		641	317	1217	28	949	925	723	454	559	1	951	231	587	820	483	11	11	600	0	173	115	32	18	0	20
Carpels of the young flower	790	1597	2493	2	0.76	224	378	0.77	0.39	0	0	672	899	1386	0	814		0	1995	98		3	0		475	420	1676	254	855	1360	580	448	391	0.77	1099	227	407	735	498	0.38	1	695	0	211	85	9	6	0	0
Stamen filaments of the mature flower	1482	2394	5426	0.49	0	477	790	2	0	0	0	4003	772	3093	456	1604		0	2086	153		0.98	0		1804	168	1144	0.49	1011	565	599	1469	1154	0.49	1864	228	663	1172	721	115	5	1043	1	257	43	176	57	0	16
Petals of the mature flower	3154	2131	4948	1	0	3779	736	2	0	0	0	8134	757	4884	21	1456		0	7720	116		6	0		2467	156	1395	2	1000	822	416	689	1939	0	1826	255	1291	1317	955	20	5	1107	0	386	132	159	87	0	9
Sepals of the mature flower	2439	1242	1583	0	0	13151	1353	491	0.56	1	0	5871	536	840	22	1251		0	7778	60		1	0.47		1815	268	833	40	1198	302	761	732	2321	0.56	1364	251	507	1718	600	8	14	1050	0	245	118	124	40	0	12
Sepals of the young flower	1696	1360	2971	0.59	0	2227	329	1	0	0	0	1983	1036	4349	0.59	981		0	1118	149		2	4		834	270	1290	27	899	1446	1248	501	1128	0.59	974	334	846	1001	1392	0.59	38	670	0	191	164	67	13	0	7
Flower 12-14	1147	1484	2810	8	3	769	255	1	0.74	7	2	951	846	2586	1	855		0	1278	159		14	0.35		592	668	2696	55	2201	1377	694	421	494	3	1226	399	558	843	785	0.74	10	670	2	162	106	58	137	0	25
Flower 15-18	1057	1739	2893	1	0	606	211	0.41	0.42	27	1	787	879	2213	0.42	889		0	1243	144		4	2		468	726	3135	30	1128	1209	595	389	547	1	1203	361	413	717	817	5	7	517	3	154	90	81	92	0	11
Flower 19+	1055	1824	2599	0.39	0	318	150	0	0.39	3	1	922	906	1475	1	838		0	1791	114		3	1		380	512	3069	20	850	1017	544	354	426	0.39	1091	254	428	612	619	0.39	1	603	0	167	91	62	62	0	7
Flower 2	1918	1640	2604	0.95	0	4013	697	137	1	1	4	4383	619	1097	4364	949		0.53	2891	115		8	0		2045	269	1216	26	1629	1048	599	639	1058	2	1346	293	699	1435	520	33	6	713	0	203	96	44	23	0	13
Flower 3	1586	1649	2728	0	0	3480	760	56	23	0.46	7	2979	668	2261	2524	923		0	2833	141		5	0		2271	230	1166	16	2120	2035	682	570	1112	0.92	1426	274	624	1290	556	5	11	769	0	190	93	32	11	0	21
Flower 4	1544	1680	2824	0.48	0	3294	712	11	178	19	365	2635	812	4007	140	999		0	1405	146		5	0		756	316	1605	32	1530	1385	808	557	1133	0	1457	275	593	952	789	0.9	13	789	0	190	95	18	6	0	1
Flower 5	1540	1867	2615	0.78	0	1255	545	2	295	173	2070	1872	741	3262	0	917		0	1468	171		5	0.39		548	348	1564	50	1394	1252	847	552	960	0.43	1140	349	587	871	721	0.87	4	770	0	160	89	33	3	0	1
Flower 6-8	1713	1695	2780	0	0.45	719	336	0.84	187	479	3898	1467	769	2304	0.42	938		0	1446	166		4	0.45		502	638	2325	64	1360	1290	875	512	759	0.45	1171	1131	588	882	752	1	4	714	0	168	98	19	1	0	2
Flower 9-11	1480	1204	4879	2	0	641	317	0.75	54	233	425	941	937	2205	1	1043		0	629	176		17	0.38		512	992	3051	100	1444	1456	607	553	953	1	1635	1606	401	521	1022	1	6	886	0	158	160	15	0.77	0	0
Internode	1554	3196	4124	0.99	1	218	1046	5	5	0.51	0	15405	552	1921	0	1439		0	1492	134		7	0		449	94	2258	92	2723	594	816	1200	1073	2	2112	294	896	1795	476	37	4	888	0.49	388	109	9	2601	0	15
Senescent internode.	1063	1790	2837	28	6	11150	680	20	1	0	1	25082	352	159	1	1539		0	888	187		15	0		440	360	3676	75	4039	556	1772	1370	1378	7	1670	266	1183	5089	391	0.87	22	926	0	445	76	1	1047	0.43	176
Leaf blade, intermediate 1	471	3039	2910	0	0	214	269	1	0	0	0.84	1003	1132	1692	0.42	906		0	1561	114		2	0.42		599	261	615	30	559	600	933	435	897	2	861	206	499	745	990	1	0.42	839	0	175	136	49	2500	0	3
Leaf blade, intermediate 2	580	2810	3011	0	0	328	441	2	0	0	0	3601	1030	1932	0	1072		0	1258	84		0	0		574	223	1132	18	560	608	1349	614	1220	0.6	1177	266	514	981	822	0	0	951	0	235	40	40	2823	0	1
Leaf blade of the mature leaf	621	1644	2293	0	0	1100	175	1	0	0	0	6636	480	930	7	989		0	1523	263		0.53	0		507	337	1531	13	423	283	2125	947	1413	0	1255	329	765	2936	297	2	0.52	785	0	380	57	1	1905	0	2
Leaf blade of the young leaf	734	2655	3314	0	0	290	179	0.54	0.42	0	0	663	1212	1497	0	886		0	1851	125		0.54	2		524	277	1177	36	693	647	726	444	954	2	1113	228	445	579	1209	0	0.96	729	0	211	219	28	1013	0.42	0.96
Petiole, intermediate 1	680	3031	3479	0.45	0	63	375	1	0.45	0	0	1187	977	982	0.45	947		0	1876	187		0.93	0.46		423	192	333	21	639	476	573	481	660	1	1090	264	626	920	854	0.91	20	949	0	180	160	43	11571	0	1
Petiole, intermediate 2	879	2965	3436	0	0	134	899	8	1	0	0	2608	700	1526	1	1018		0	1319	159		4	0.47		480	125	501	28	515	367	745	917	829	1	1159	255	892	1278	699	1	8	860	0	260	94	29	13447	0	8
Petiole of the mature leaf	874	1639	2566	0.52	0	772	279	6	0	0.52	0	8982	347	602	0.52	1095		0	1250	83		2	0		441	168	1437	35	672	195	1777	1316	1387	0	1516	278	952	2563	380	1	25	828	0	372	79	2	4439	0	57
Petiole of the senescent leaf	1755	1532	2858	1	0.65	22411	455	1096	0	0	0	24793	286	372	429	1253		0	1131	88		2	0		906	819	6339	8	2582	292	1811	808	2681	3	2269	192	558	4467	303	11	7	1724	1	343	175	4	1155	0	276
Petiole of the young leaf	712	2834	4352	0	0	14	224	0.39	0	0	0	1194	1024	964	0	850		0	3292	204		0.77	0.39		333	233	568	13	906	573	435	492	339	0	1229	238	487	686	901	0	28	762	0	156	209	17	5781	0	1
Leaf vein, intermediate 2	836	2965	3084	0.65	0	133	765	6	1	0	0	3353	867	1141	0	1098		0	1172	106		1	0		494	191	774	28	521	386	1050	762	995	0	1204	261	613	1197	727	1	1	957	0	216	63	33	6788	0	6
Vein of the mature leaf	794	1490	2766	0	0	808	370	15	1	0	0	10713	316	480	1	1047		0	1351	162		4	0.5		443	226	1200	34	640	264	2165	1180	1262	0	1640	334	965	3007	316	3	6	789	0	402	102	7	4458	0	4
Vein of the senescent leaf	981	1175	2959	278	389	27486	1182	481	0.58	0.57	0	20668	288	120	160	1091		2	1162	110		295	4		1324	410	4327	25	2054	351	2166	786	2950	260	2490	303	579	4110	242	13	545	1405	3	411	86	5	1539	0	83
SAM at 7 days after germination	560	2575	4475	0	0	0	631	9	0	0	0	1133	979	520	0	602		0	2988	60		2	0		298	204	642	68	1581	1001	233	635	596	0	2404	158	365	1027	574	0.48	0	844	0	168	115	3	1253	0	0
Inflorescence meristem at 16 days after germination	834	1805	2675	0	0	59	122	0.41	0	0	0	719	946	825	24	968		0	2300	198		0.81	0		393	338	884	8	608	1214	550	450	625	0.41	1231	284	353	974	496	0	0	661	0	191	149	12	5	0	0
SAM at 8 days after germination	450	2538	4429	1	0	2	550	4	2	0	0	1391	895	947	0.67	937		0	4146	116		2	0		394	306	597	30	1450	546	364	559	479	0	1774	203	431	840	661	0	0	998	0	133	103	20	2275	0	1
SAM at 9 days after germination	536	2751	4329	10	0	2	347	0	0	0	0	1437	908	912	0	899		0	4041	122		4	0		409	324	720	29	1286	522	415	638	388	0.44	1987	160	385	906	500	0.49	2	883	0	157	123	16	1901	0	0
Meristem at 10 days after germination	348	2634	3173	9	0	0.28	198	0.57	0.85	0	0	997	952	908	0	760		0	3231	144		2	0		310	364	580	7	1126	615	391	284	438	0.8	1839	219	269	869	420	1	0	1159	0	182	98	13	477	0	0
Meristem at 11 days after germination	485	2589	7254	13	0	3	328	0	0	0	0	1681	1006	847	0	983		0	5410	108		0.48	0		348	315	715	55	1902	804	394	769	507	0	2928	259	303	731	552	0.34	0	698	0	195	55	13	769	0	0
Meristem at 12 days after germination	435	2662	3274	7	0	17	268	1	0.46	0	0	1404	867	758	0.46	848		0	3055	153		0.46	0		395	338	529	32	941	568	475	510	352	0.92	1452	198	378	927	542	0.92	0	827	0	180	102	14	817	0	1
Inflorescence meristem at 13 days after germination	413	2656	2777	2	0	0.39	184	0.39	0.79	0	0	1020	921	666	0	852		0	2638	158		3	0		372	372	465	12	800	604	495	372	349	2	1442	177	371	938	487	0.79	0	956	0	170	106	8	408	0	0.45
Inflorescence meristem at 14 days after germination	554	2448	3070	1	0.46	6	149	1	0	0	0	1069	967	708	0	823		0	3225	128		2	0		426	409	814	14	835	656	452	483	255	0.47	1665	181	332	848	532	2	0	946	0	153	129	6	239	0	0
Inflorescence meristem at 15 days after germination	683	1937	3408	0.84	0	34	110	0	0	0	0	794	982	708	33	887		0	3062	178		1	0		339	386	1074	13	746	991	491	432	414	0.43	1613	204	248	815	502	0.41	0	802	0	157	151	15	3	0	0.43
Ovules from 6th and 7th flowers	337	1303	2493	0	0	177	668	42	0	0	0	609	808	1543	0.79	778		0	1895	109		6	0.38		600	340	1581	88	886	1097	706	538	338	0.76	1215	228	559	870	340	5	2	675	0	204	115	57	18	0	1
Pedicel	2170	2709	1969	0.49	0	344	479	5	0.73	0	2	1574	801	2098	1	789		0	1269	146		3	2		596	290	545	21	679	858	1160	481	798	1	975	319	765	1007	1006	7	15	577	0	191	113	27	83	0	0.73
Pod of the senescent silique 1.	3857	1000	3175	158	94	138289	8913	84557	0	5	0	2989	343	406	968	1605		2	761	238		77	1		2277	995	4776	30	1034	654	1794	1260	7151	54	3045	233	388	7274	1059	4	190	2841	0	495	104	0	5	0	11
Carpel of 6th and 7th flowers	1484	1984	2240	0.85	0	312	516	8	0.76	0	0.34	921	816	1070	0.68	788		0	1437	129		3	0		554	301	737	23	636	1439	988	414	616	0	865	279	855	971	494	3	36	522	0	267	99	54	40	0	0.85
Pod of the silique 1	873	1896	2640	191	17	6183	1306	3166	0.51	1	0.5	1680	693	470	1	1189		1	1270	268		71	127		815	400	1250	46	1530	710	1444	1030	1215	1	1545	316	676	1688	436	138	31	990	0.51	306	207	2	10	0	148
Pod of the silique 3	748	1951	2416	2	1	5069	662	392	1	0	0	1794	679	1164	0.52	1104		0	1210	169		32	69		1128	290	1159	56	1079	826	1473	994	1399	1	1417	282	718	1545	542	381	61	963	0	271	173	5	2	0	48
Pod of the silique 5	670	1863	2348	0.58	2	3545	752	99	0.59	0	0	2817	681	1828	0.58	1133		0	1127	151		11	17		1327	273	1674	51	845	1109	1511	951	1546	1	1445	275	786	1457	735	452	32	837	0	247	142	15	1	0	12
Pod of the silique 7	907	2051	2046	23	5	3191	498	102	0	0	0	4136	785	2625	1	932		0	1107	134		8	3		1380	285	1794	30	906	1320	1496	827	1471	3	1295	257	1034	1427	944	444	22	864	0	216	141	19	13	0	18
Seedling cotyledons	478	2593	4013	2	0	173	319	0.68	0	0	0	1728	946	2840	52	870		0	1671	110		0.68	38		901	192	671	93	949	549	926	412	1183	1	917	241	490	844	905	2	21	797	0	219	60	48	5108	0	8
Seedling hypocotyl	1377	2652	5448	43	47	22	910	13	0	8	0	7390	556	1641	0	1108		0	1574	136		33	1		363	193	1350	16	915	282	604	868	1117	27	1562	312	681	1893	557	5	135	774	0.56	323	50	18	16273	0	13
Seedling meristem	909	3289	11524	38	0	31	116	2	0	11	0	1431	1431	1362	0.53	1265		0	4598	239		0	6		274	326	1502	60	2575	822	340	394	1046	7	3126	320	196	436	1116	111	66	645	4	169	144	3	1970	21	6
Seedling root	1375	5448	5562	0	0.49	16	717	6	0	0	0	1711	848	562	205	1139		0	2488	175		2	2		597	302	658	0.46	1424	522	382	579	614	0.91	1987	137	588	1102	117	2188	17	1267	85	240	130	24	55	312	98
Dry seeds	516	233	4023	61618	85663	37	14	7	0	1	2	19865	115	8	0	1213		302	569	254		54433	661		33	33	426	5329	21620	127	1228	7351	673	49819	10642	168	1202	1403	207	1	143786	1303	0	3668	3268	0	15	0	2
Germinating seeds 1 (first day after soaking)	2131	2494	8628	176	90	6	18	0.64	0	0	0.39	876	582	579	0.32	1077		0	1734	168		579	50		1255	97	3598	7633	2413	305	406	404	990	1755	2208	319	758	161	783	2	3473	1247	0	133	491	0	2	0	0.71
Germinating seeds 2 (second day after soaking)	1853	4313	4140	25	25	15	85	9	4	0	0.96	1036	875	1546	2	961		0	2134	312		238	11		2761	140	1820	7790	883	831	394	294	1476	1604	1246	139	479	346	2233	195	893	1093	0	60	164	21	18	77	2
Germinating seeds 3 (third day after soaking)	2326	4779	4252	32	37	96	438	10	3	0	0	4640	845	1299	204	1157		0	1527	246		75	8		905	283	2967	4958	1191	1028	633	688	2077	301	1690	127	822	683	1407	344	1440	836	2	184	65	9	2538	221	34
Seeds of first yellowing silique.	474	830	3157	60282	42416	261	570	1082	0	11	0	6234	114	26	26	908		664	1036	135		39020	766		174	45	310	3690	6212	222	1058	3571	907	23074	5571	194	1204	805	256	2	89439	1342	0	1573	2378	0	17	0	16
Young seeds 1	451	1343	3549	0.42	0	226	507	121	0	0	0	667	842	2165	9	809		0	1765	213		3	0		519	265	1222	6	672	686	545	520	632	0	1113	312	217	588	200	29	0.83	900	0.42	216	90	35	0.42	0	201
Young seeds 2	400	1344	3503	0	0	196	575	178	0	0	0	871	844	2198	10	798		0	1717	202		3	0.39		592	303	1230	29	729	849	531	530	585	0.8	1196	302	247	669	266	36	0	786	0	186	86	19	2	0	128
Young seeds 3	317	1607	3337	0	0	123	495	201	0.38	0	0	835	873	1768	1	724		0	1814	154		3	0		609	300	909	35	872	956	581	469	409	0.38	1085	256	304	704	314	25	0.38	718	0	194	94	19	5	0	37
Young seeds 4	275	1501	3230	1	0.42	125	666	196	0	0	0.35	1164	747	1600	15	724		0	2097	85		2	0		609	338	1246	22	1005	1107	625	554	341	3	1151	209	379	717	342	37	1	642	0	158	111	30	5	0	8
Young seeds 5	316	1384	4139	0.42	0	108	993	86	0	0	0	989	921	1106	0.49	793		0	2242	93		0	0.42		511	332	1460	44	1226	935	701	603	375	0	1325	352	359	674	397	12	0	721	0	231	147	39	17	0	4
Seeds 1	1050	2596	5762	16	8	764	385	259	0	0	0	738	1523	639	0	1140		0	2337	64		115	385		285	487	3094	24	6506	529	580	381	501	3	2222	293	543	545	120	11	2	857	3	133	379	0	4	0	721
Seeds 3	912	1484	5098	21	7	841	444	188	0	0	0	890	846	2625	0.47	1123		0	1747	116		103	272		494	552	2590	21	3242	489	604	778	849	5	2023	317	479	898	49	14	17	1230	0	292	219	0	21	0	379
Seeds 5	714	1453	4954	2	1	577	425	35	0	0	0	872	743	1928	2	879		0	1304	140		45	142		461	566	1905	32	2625	563	582	563	782	0.42	1746	336	328	673	126	32	1	937	0	201	111	0.42	3	0	137
Seeds 7	677	1115	4630	2	0	515	529	49	0.87	0.43	0	1008	585	3143	4	908		0	1091	172		10	20		510	481	2910	16	1191	739	676	694	929	0	1544	363	298	860	185	69	0.86	1121	0	287	85	5	21	0	422
Senescent silique 2	1038	839	2771	47405	37866	21911	1743	14208	0	1	0	5472	120	55	156	984		370	1044	96		34845	777		471	132	1218	2631	6290	279	1053	2724	1761	19515	4468	191	892	1752	434	2	57326	1561	0	1164	2231	0	0	0	8
Silique 2	914	2111	4026	135	12	5138	941	1420	0	0.47	0.76	1404	898	957	5	1053		2	1898	149		106	318		647	409	1827	36	2771	684	1111	867	1032	1	1783	261	687	1188	315	169	38	993	0	283	281	0.76	4	0	386
Silique 4	719	1755	4091	5	1	3855	740	177	1	0	0	2337	717	1681	2	1194		0	1398	100		48	125		733	329	2104	40	2066	773	1097	818	1161	1	1827	320	523	1123	345	184	23	862	0	238	157	3	8	0	87
Silique 6	744	1622	3673	0.55	0.55	2893	735	78	1	0	0	3785	693	2298	5	1014		0	1198	126		18	31		864	301	2548	36	1367	1033	1031	810	1369	1	1547	312	593	1131	496	251	15	904	0	258	134	13	1	1	116
Silique 8	1152	1905	2934	0	0	2031	578	62	1	0	0.52	2620	713	3448	2	919		0	1229	117		3	3		952	287	2415	29	819	1293	1036	668	1090	0	1321	256	714	981	781	197	5	915	0	194	104	23	9	0	98
Stigmatic tissue	436	780	8781	0.9	0	1118	197	0	0	0	0	1232	915	1596	1	990		0	1326	246		4	0.43		969	283	443	20	893	1160	1008	819	1441	0	1653	438	956	1252	223	16	4	738	0	138	144	16	4	0	183
[truncated: 24 more columns]

## Sheet: Supplemental Dataset S22
Supplemental Dataset S22: Expression levels of genes associated with lipid remodeling and triterpene biosynthesis in Arabidopsis thaliana roots under control conditions and 3 h of heat sress. Data is taken from Kilian et al. 2007 through https://bar.utoronto.ca/eplant
		control	3h	Fold change	Function
AT2G19450	DGAT1/TAG1	94	115	1.2234	Acyl-CoA : Diacylglycerol Acyltransferase
AT5G13640	PDAT1	112	130	1.16071	Phospholipid:diacylglycerol acyltransferase
AT1G12640	LPCAT1	241	241	1	Lysophospholipid acyltransferase
AT1G63050	LPCAT2	153	59	0.385621	Lysophospholipid acyltransferase
AT3G15820	ROD1	217	149	0.686636	Phosphatidylcholine:diacylglycerol cholinephosphotransferase
AT3G12120	FAD2	1883	1483	0.787573	Oleate Desaturase
AT2G29980	FAD3	802	341	0.425187	Linoleate Desaturase
AT4G13550	HIL	18	270	15	Triglyceride lipases;triglyceride lipases
AT3G50920	LPPε1d	78	72	0.923077	Phosphatidate Phosphatase
AT1G52570	PLDα2	33	20	0.606061	Phospholipase D alpha
AT4G11830	PLDγ2c	77	129	1.67532	Phospholipase D gamma
AT4G11840	PLDγ3	48	82	1.70833	Phospholipase D gamma
AT1G76490	HMG1	419	768	1.83294	Hydroxymethylglutaryl-CoA reductase
AT2G17370	HMG2	164	203	1.2378	Hydroxymethylglutaryl-CoA reductase
AT2G07050	CAS1	333	108	0.324324	Cycloartenol synthase
AT5G48010	THAS1	13	5	0.384615	Thalianolsynthase
AT5G42600	MRN1	3	10	3.33333	Marneral synthase
